# Supplementary material for: Manipulation of IRE1-Dependent MAPK Signaling by a Vibrio Agonist-Antagonist Effector Pair
Source: mSystems. 2021 Feb 9;6(1):e00872-20. doi: 10.1128/mSystems.00872-20 (PMC7883537; doi:10.1128/mSystems.00872-20)
Supplement: DATA SET S1 [file mSystems.00872-20-sd001.xlsx]

## Sheet: Sheet 1
Dataset S1. Complete RNA sequencing Data
Sheet 1. Complete RNA sequencing Differential Expression Data
#chr	start	end	GENE_NAME	.	strand	FB_P3_t90_1	FB_P3_t90_2	FB_P3_t90_3	FB_UN_1	FB_UN_2	FB_UN_3	FB_dQ_t90_1	FB_dQ_t90_2	FB_dQ_t90_3	FB_dS_t90_1	FB_dS_t90_2	FB_dS_t90_3	dQ_T90-VS-dS_t90.logFC	dQ_T90-VS-dS_t90.logCPM	dQ_T90-VS-dS_t90.LR	dQ_T90-VS-dS_t90.PValue	dQ_T90-VS-dS_t90.FDR	dQ_T90-VS-P3_T90.logFC	dQ_T90-VS-P3_T90.logCPM	dQ_T90-VS-P3_T90.LR	dQ_T90-VS-P3_T90.PValue	dQ_T90-VS-P3_T90.FDR	dS_t90-VS-P3_T90.logFC	dS_t90-VS-P3_T90.logCPM	dS_t90-VS-P3_T90.LR	dS_t90-VS-P3_T90.PValue	dS_t90-VS-P3_T90.FDR	UN-VS-dQ_T90.logFC	UN-VS-dQ_T90.logCPM	UN-VS-dQ_T90.LR	UN-VS-dQ_T90.PValue	UN-VS-dQ_T90.FDR	UN-VS-dS_t90.logFC	UN-VS-dS_t90.logCPM	UN-VS-dS_t90.LR	UN-VS-dS_t90.PValue	UN-VS-dS_t90.FDR	UN-VS-P3_T90.logFC	UN-VS-P3_T90.logCPM	UN-VS-P3_T90.LR	UN-VS-P3_T90.PValue	UN-VS-P3_T90.FDR
chr1	14361	29370	WASH7P	.	-	0.6016	0.917544	0.78171	0.775554	0.316638	0.514836	1.24438	0.26247	0.625029	0.606485	0.890649	0.550397	-0.081273	-0.414906	0.0454756	0.831132	0.938519	0.0901989	-0.414906	0.0581211	0.809491	0.937562	0.171472	-0.414906	0.206405	0.6496	0.940804	0.406986	-0.414906	1.09654	0.295026	0.545095	0.325713	-0.414906	0.688887	0.406543	0.608995	0.497185	-0.414906	1.67098	0.196127	0.423906
chr1	134772	140566	LOC729737	.	-	0.4888	0.709011	0.441836	0.458282	0.514536	0.377547	0.583302	0.8749	0.520858	0.32108	0.254471	0.117942	-1.45258	-0.877351	14.6611	0.000128674	0.0011079	-0.264317	-0.877351	0.724453	0.394687	0.643195	1.18826	-0.877351	9.14382	0.0024956	0.0745579	0.528916	-0.877351	2.71381	0.0994832	0.306205	-0.923663	-0.877351	5.15269	0.0232104	0.0907117	0.264599	-0.877351	0.63409	0.425859	0.641632
chr1	323891	665731	LOC100133331	.	+	0.376	0.500479	0.407849	0.28202	0.435377	0.343224	0.583302	0.26247	0.381962	0.64216	0.508942	0.550397	0.461069	-0.958782	1.94143	0.163514	0.344229	0.03908	-0.958782	0.0123024	0.911683	1	-0.421989	-0.958782	1.67662	0.195374	0.667326	0.23617	-0.958782	0.416355	0.518761	0.756758	0.697239	-0.958782	4.24444	0.039379	0.133002	0.27525	-0.958782	0.582684	0.445262	0.661246
chr1	700244	714068	LOC100288069	.	-	1.8424	2.33557	1.66538	1.79787	1.54361	2.47121	2.061	2.49346	2.39595	1.35567	1.69647	1.9657	-0.473945	1.03065	5.29613	0.0213729	0.0775786	-0.259192	1.03065	1.68309	0.194514	0.46091	0.214754	1.03065	1.03737	0.308433	0.72829	0.246547	1.03065	1.54805	0.213423	0.489421	-0.227398	1.03065	1.18209	0.276932	0.468123	-0.0126447	1.03065	0.00389668	0.950226	1
chr1	761585	762902	LINC00115	.	-	1.5416	1.50144	1.32551	1.23384	1.70193	1.88773	2.33321	1.66231	2.11816	1.03459	0.890649	1.06148	-1.03445	0.679514	23.2255	1.44074e-06	2.18253e-05	-0.497683	0.679514	6.36644	0.0116299	0.0743581	0.536771	0.679514	5.51788	0.018823	0.250678	0.351066	0.679514	3.34478	0.0674186	0.24313	-0.683388	0.679514	9.43583	0.00212787	0.0147983	-0.146617	0.679514	0.515577	0.472734	0.687024
chr1	762970	794826	LOC643837	.	+	21.7704	22.313	21.7519	23.5839	23.8666	23.5452	25.4709	26.072	23.7164	18.7297	19.0429	20.4826	-0.368112	4.4985	18.9681	1.32924e-05	0.000154732	-0.19176	4.4985	5.29626	0.0213713	0.113511	0.176352	4.4985	4.28697	0.0384055	0.358887	0.0826556	4.4985	1.00219	0.316782	0.569807	-0.285456	4.4985	11.4346	0.000720899	0.00614564	-0.109104	4.4985	1.71886	0.18984	0.414668
chr1	803450	812182	FAM41C	.	-	1.0528	0.959251	0.475823	1.09283	0.910333	1.064	1.1666	1.79354	1.42368	0.535133	0.46653	0.589711	-1.43941	0.0482431	27.6828	1.42931e-07	2.75833e-06	-0.827456	0.0482431	11.0883	0.00086873	0.0112148	0.611954	0.0482431	4.03173	0.0446521	0.381344	0.497899	0.0482431	4.46556	0.0345847	0.160798	-0.941511	0.0482431	10.615	0.00112177	0.00872685	-0.329557	0.0482431	1.58191	0.208486	0.442591
chr1	852952	854817	LOC100130417	.	-	0.4888	1.16778	0.815697	0.669797	0.672855	1.23561	2.44987	0.8749	1.70147	0.64216	0.636178	0.746967	-1.31433	0.118624	14.097	0.000173619	0.00142559	-1.03847	0.118624	9.30417	0.00228633	0.0234036	0.275854	0.118624	0.543479	0.460995	0.846982	0.960143	0.118624	8.14958	0.00430712	0.0376496	-0.354183	0.118624	0.917596	0.338107	0.537404	-0.0783288	0.118624	0.0474974	0.827477	0.944954
chr1	861120	879961	SAMD11	.	+	10.34	8.96691	16.0081	11.5276	11.4385	15.5137	31.0317	19.1166	23.7511	10.2389	14.0383	14.3496	-0.937627	3.96377	21.4162	3.69633e-06	5.03589e-05	-1.06253	3.96377	27.3663	1.68344e-07	9.49489e-06	-0.124903	3.96377	0.375018	0.540281	0.894911	0.941008	3.96377	21.6547	3.26407e-06	0.00010592	0.00338145	3.96377	0.000276291	0.986738	1	-0.121522	3.96377	0.356462	0.550478	0.753217
chr1	879582	894679	NOC2L	.	-	186.571	191.725	232.066	154.159	161.683	183.556	182.379	148.952	160.389	192.577	229.024	211.274	0.363762	7.54127	12.4884	0.00040948	0.00298005	0.311917	7.54127	9.18937	0.00243424	0.0244599	-0.0518457	7.54127	0.255184	0.613448	0.925562	-0.0223009	7.54127	0.0469531	0.828452	0.957985	0.341461	7.54127	11.0215	0.000900625	0.00731893	0.289616	7.54127	7.93451	0.00485007	0.0335971
chr1	895966	901099	KLHL17	.	+	12.6336	12.6371	18.795	11.9506	11.3594	19.4951	25.5486	16.1856	21.9455	8.91889	15.5227	12.8557	-0.774278	3.9757	11.9619	0.000542989	0.00379953	-0.530419	3.9757	5.69281	0.0170345	0.0973526	0.243858	3.9757	1.18498	0.276344	0.696448	0.572579	3.9757	6.62996	0.0100277	0.0679184	-0.201699	3.9757	0.811054	0.367809	0.567618	0.0421597	3.9757	0.0357806	0.849969	0.960685
chr1	901876	910484	PLEKHN1	.	+	3.9104	4.42089	5.60792	3.41949	3.60175	4.90811	6.68853	3.84956	4.75717	3.2108	5.04701	4.87494	-0.226659	2.20187	1.07231	0.300424	0.489546	-0.133346	2.20187	0.37654	0.539461	0.770528	0.093313	2.20187	0.180656	0.67081	0.948966	0.358487	2.20187	2.67923	0.101665	0.310149	0.131828	2.20187	0.355173	0.551199	0.74194	0.225141	2.20187	1.05064	0.30536	0.520326
chr1	910578	917473	C1orf170	.	-	0	0	0	0.0352524	0	0	0	0	0	0	0	0	0	-3.66567	0	1	1	0	-3.66567	0	1	1	0	-3.66567	0	1	1	-1.82822	-3.66567	1.29772	0.25463	0.49809	-1.82822	-3.66567	1.29374	0.25536	0.4426	-1.82822	-3.66567	1.32945	0.248902	0.455338
chr1	934341	935552	HES4	.	-	0.188	0.166826	0.169937	0.14101	0.118739	0.377547	0.466642	0.043745	0.416686	0.142702	0.296883	0.117942	-0.775085	-1.74368	1.66579	0.196824	0.392518	-0.838662	-1.74368	1.95258	0.162309	0.410725	-0.0635767	-1.74368	0.00947511	0.922456	1	0.545357	-1.74368	0.890251	0.345409	0.60019	-0.229728	-1.74368	0.134484	0.713828	0.863069	-0.293305	-1.74368	0.21912	0.639711	0.814339
chr1	948846	949919	ISG15	.	+	2.1056	2.41898	4.45235	1.51586	1.86025	2.12799	3.77202	2.05601	3.68073	1.81945	3.98671	2.63404	-0.183564	1.47468	0.362923	0.546887	0.733583	-0.0821126	1.47468	0.073643	0.786105	0.924706	0.101452	1.47468	0.110705	0.739343	0.973606	0.792215	1.47468	6.47103	0.0109647	0.0720751	0.60865	1.47468	3.76932	0.0522008	0.161064	0.710102	1.47468	5.19546	0.022646	0.102811
chr1	955502	991499	AGRN	.	+	16.92	17.8921	28.9912	11.7038	12.0718	16.3718	23.8765	12.1174	15.6952	18.6583	30.4941	23.6277	0.491967	4.25625	4.50293	0.0338367	0.110103	0.304096	4.25625	1.72246	0.189377	0.454288	-0.18787	4.25625	0.663252	0.415414	0.818267	0.36462	4.25625	2.44486	0.11791	0.334374	0.856587	4.25625	13.4643	0.000243151	0.00251252	0.668716	4.25625	8.2335	0.0041124	0.0295878
chr1	1007125	1009687	RNF223	.	-	0	0.0417066	0.0679748	0.105757	0.0791594	0.102967	0.233321	0.131235	0.0694477	0.214053	0.254471	0.157256	0.531949	-2.35251	0.950083	0.329698	0.520286	-1.79849	-2.35251	5.12419	0.0235946	0.12227	-2.33044	-2.35251	10.2437	0.00137153	0.0505662	0.535023	-2.35251	0.698303	0.403354	0.65669	1.06697	-2.35251	3.31495	0.0686522	0.19656	-1.26347	-2.35251	2.1889	0.139009	0.33604
chr1	1017197	1051736	C1orf159	.	-	6.5424	7.84083	10.842	5.7814	5.02662	9.57596	12.366	6.64924	8.16011	6.63566	13.1053	9.67126	0.111039	3.10279	0.173237	0.677251	0.827588	-0.106793	3.10279	0.159686	0.689445	0.86379	-0.217832	3.10279	0.665402	0.414659	0.818052	0.41348	3.10279	2.3692	0.123751	0.344825	0.524519	3.10279	3.81451	0.0508106	0.158556	0.306687	3.10279	1.30304	0.253659	0.460714
chr1	1102483	1102578	MIR200B	.	+	0	0	0	0	0	0	0	0	0.0347239	0	0	0	-1.89354	-3.66576	1.35468	0.244462	0.423048	-1.89354	-3.66576	1.39156	0.238142	0.491312	0	-3.66576	0	1	1	1.89354	-3.66576	1.42565	0.232476	0.492464	0	-3.66576	0	1	1	0	-3.66576	0	1	1
chr1	1109285	1133313	TTLL10	.	+	0	0	0	0	0	0	0	0	0	0.0356756	0	0	1.89938	-3.66561	1.36391	0.242861	0.423048	0	-3.66561	0	1	1	-1.89938	-3.66561	1.39677	0.237265	0.667326	0	-3.66561	0	1	1	1.89938	-3.66561	1.43095	0.23161	0.432097	0	-3.66561	0	1	1
chr1	1138887	1142089	TNFRSF18	.	-	0	0.0417066	0.101962	0.0705049	0.0395797	0.0686449	0.155547	0.043745	0.0694477	0	0.212059	0.0786281	0.0367198	-2.75313	0.00166802	0.967422	1	-0.80754	-2.75313	0.719336	0.396362	0.644833	-0.84426	-2.75313	0.7839	0.375951	0.784825	0.54859	-2.75313	0.357967	0.549638	0.774596	0.58531	-2.75313	0.405697	0.524162	0.720699	-0.25895	-2.75313	0.0667902	0.796069	0.922173
chr1	1146705	1149548	TNFRSF4	.	-	0	0	0	0.0352524	0	0	0.0388868	0	0	0	0.0424119	0	0.00889331	-3.55384	2.58625e-05	0.995942	1	-1.90095	-3.55384	1.39874	0.236934	0.491312	-1.90984	-3.55384	1.4061	0.235705	0.667326	0.0726025	-3.55384	0.00227299	0.961975	1	0.0814958	-3.55384	0.00278381	0.957922	1	-1.82834	-3.55384	1.3314	0.248557	0.455338
chr1	1152287	1167447	SDF4	.	-	217.328	219.085	269.078	171.574	171.459	208.303	229.432	167.281	188.932	220.404	273.514	235.413	0.316264	7.74411	6.99132	0.00819059	0.036039	0.26862	7.74411	5.04681	0.0246713	0.126042	-0.0476445	7.74411	0.159269	0.689831	0.954967	0.0871227	7.74411	0.530568	0.466368	0.711606	0.403387	7.74411	11.3615	0.000749829	0.00633869	0.355742	7.74411	8.84326	0.00294173	0.0227789
chr1	1167628	1170420	B3GALT6	.	+	15.0776	16.4741	18.2512	15.1233	13.5363	15.9599	17.3824	12.2923	15.0354	15.9827	20.3577	17.0623	0.252086	4.01084	3.80789	0.0510117	0.149025	0.154263	4.01084	1.4234	0.232844	0.491312	-0.0978223	4.01084	0.581759	0.445624	0.835809	0.00399749	4.01084	0.000949402	0.975419	1	0.256083	4.01084	3.95658	0.0466884	0.149889	0.158261	4.01084	1.50846	0.219374	0.455338
chr1	1177825	1182102	FAM132A	.	-	1.0528	0.625598	0.713735	0.705049	0.474956	1.26993	1.20549	1.13737	1.18061	0.677836	0.975473	0.746967	-0.56365	-0.0389899	4.03518	0.0445609	0.135691	-0.553474	-0.0389899	3.96156	0.0465506	0.192238	0.0101766	-0.0389899	0.00116939	0.972721	1	0.50151	-0.0389899	3.34341	0.0674745	0.243216	-0.0621407	-0.0389899	0.0446802	0.832593	0.949255	-0.0519641	-0.0389899	0.0317954	0.858477	0.96661
chr1	1189291	1209234	UBE2J2	.	-	53.4296	55.9285	73.6507	51.1866	50.7807	59.5151	73.5738	52.494	62.5029	52.6571	67.138	60.1898	-0.0681963	5.89476	0.261873	0.608836	0.775095	-0.0429787	5.89476	0.104192	0.746855	0.900578	0.0252176	5.89476	0.0358176	0.849893	1	0.223935	5.89476	2.81961	0.0931193	0.295925	0.155738	5.89476	1.36231	0.243138	0.4426	0.180956	5.89476	1.84208	0.174707	0.393029
chr1	1215815	1227409	SCNN1D	.	+	0.7896	1.00096	1.3595	0.916564	0.712435	1.33857	1.36104	1.13737	1.31951	0.64216	1.10271	0.825595	-0.591186	0.16286	5.07817	0.024229	0.0854914	-0.26945	0.16286	1.16668	0.280085	0.526316	0.321736	0.16286	1.42333	0.232856	0.667326	0.352828	0.16286	1.98475	0.158891	0.406484	-0.238358	0.16286	0.774425	0.378851	0.579794	0.0833777	0.16286	0.104909	0.746016	0.889481
chr1	1227763	1243269	ACAP3	.	-	41.548	40.7056	55.5694	37.4734	38.4319	51.5866	65.4076	42.8263	51.7385	34.1415	53.651	45.0146	-0.269568	5.54178	2.4416	0.118156	0.271744	-0.214738	5.54178	1.55306	0.212685	0.488497	0.0548299	5.54178	0.100939	0.750706	0.977573	0.327413	5.54178	3.60335	0.0576633	0.220318	0.0578452	5.54178	0.112245	0.737602	0.879858	0.112675	5.54178	0.426627	0.513649	0.725203
chr1	1243993	1247057	PUSL1	.	+	21.0184	20.6447	28.3795	14.242	15.3173	20.971	28.4262	16.6231	22.2927	18.1945	28.2463	22.2124	0.0256296	4.42336	0.0181258	0.892903	0.982945	0.0567063	4.42336	0.088955	0.76551	0.914093	0.0310767	4.42336	0.0267142	0.870168	1	0.414592	4.42336	4.69349	0.0302771	0.14735	0.440221	4.42336	5.28913	0.021459	0.0859583	0.471298	4.42336	6.07471	0.0137131	0.0725506
chr1	1246964	1260067	CPSF3L	.	-	95.3912	96.1336	117.155	86.4743	88.0648	100.53	104.8	82.4593	89.275	92.9705	116.039	103.789	0.177141	6.61225	2.61656	0.105753	0.250266	0.158835	6.61225	2.10554	0.146767	0.386517	-0.0183063	6.61225	0.0280538	0.866982	1	0.00773074	6.61225	0.004981	0.943735	1	0.184872	6.61225	2.85424	0.091133	0.24007	0.166565	6.61225	2.31901	0.127802	0.317316
chr1	1260142	1264276	GLTPD1	.	+	18.0104	20.1026	29.0932	12.9024	14.6049	18.9117	24.8876	15.4857	17.3967	17.267	26.8891	20.9937	0.171787	4.30651	0.740329	0.389555	0.585399	0.218891	4.30651	1.20502	0.27232	0.517136	0.0471043	4.30651	0.0560361	0.812875	0.997242	0.315505	4.30651	2.47252	0.115852	0.330451	0.487292	4.30651	5.90507	0.0150974	0.0664292	0.534396	4.30651	7.11624	0.00763887	0.0472241
chr1	1266725	1269844	TAS1R3	.	+	0.2256	0.291946	0.0339874	0.0705049	0.197898	0.102967	0.388868	0.043745	0.104172	0.142702	0.254471	0.157256	0.0214069	-2.0553	0.000900575	0.976059	1	-0.0105252	-2.0553	0.000246485	0.987474	1	-0.0319322	-2.0553	0.00208954	0.96354	1	0.547546	-2.0553	0.55198	0.45751	0.705492	0.568953	-2.0553	0.595384	0.440345	0.643455	0.537021	-2.0553	0.529998	0.466608	0.681254
chr1	1270657	1284492	DVL1	.	-	119.154	125.996	187.033	88.8714	88.8564	133.24	188.601	101.007	139.833	118.693	191.49	147.899	0.092857	7.0871	0.185913	0.66634	0.819615	0.00920535	7.0871	0.00182744	0.965902	1	-0.0836516	7.0871	0.150911	0.697667	0.955931	0.46569	7.0871	4.6511	0.0310337	0.149877	0.558547	7.0871	6.67961	0.00975219	0.0481913	0.474895	7.0871	4.83682	0.0278582	0.119066
chr1	1288070	1293915	MXRA8	.	-	210.71	215.957	275.468	179.118	182.819	209.401	245.803	185.173	208.864	220.832	293.914	249.88	0.256755	7.80243	4.38469	0.036263	0.116317	0.134101	7.80243	1.1969	0.273943	0.519253	-0.122654	7.80243	1.00263	0.316676	0.735636	0.163417	7.80243	1.77463	0.182811	0.444426	0.420173	7.80243	11.7134	0.000620502	0.00542934	0.297518	7.80243	5.88137	0.0153019	0.0786434
chr1	1309109	1310818	AURKAIP1	.	-	64.7472	67.3561	87.7214	57.109	55.8865	71.2877	99.4724	59.2745	78.5454	60.9695	80.3705	69.3107	-0.172551	6.1514	1.18609	0.276121	0.460144	-0.110324	6.1514	0.485704	0.48585	0.726246	0.062227	6.1514	0.154239	0.694517	0.955584	0.364882	6.1514	5.28984	0.0214502	0.116696	0.192331	6.1514	1.46939	0.225443	0.432097	0.254558	6.1514	2.57633	0.108473	0.284639
chr1	1321090	1334718	CCNL2	.	-	131.337	114.61	129.526	126.345	134.413	163.409	178.685	167.675	177.231	92.7208	112.858	109.568	-0.732889	7.0939	52.2168	4.96992e-13	2.54554e-11	-0.479565	7.0939	22.5893	2.006e-06	7.75831e-05	0.253324	7.0939	6.25753	0.0123667	0.198298	0.303727	7.0939	9.11033	0.00254169	0.0253647	-0.429162	7.0939	17.9754	2.23779e-05	0.000326721	-0.175838	7.0939	3.04088	0.0811919	0.242753
chr1	1334909	1337426	LOC148413	.	+	5.8656	5.83892	6.42362	4.68858	5.81822	5.28565	6.84408	6.03681	5.76416	3.88864	5.08942	4.71769	-0.449851	2.48442	10.49	0.00120025	0.00742361	-0.0370903	2.48442	0.0777202	0.780411	0.921888	0.412761	2.48442	8.85295	0.00292615	0.0826431	0.241207	2.48442	3.19916	0.073676	0.257703	-0.208644	2.48442	2.20078	0.137941	0.311613	0.204116	2.48442	2.2972	0.129608	0.32036
chr1	1337275	1342693	MRPL20	.	-	83.6224	81.2861	88.5711	79.7763	74.5286	83.987	100.211	95.4953	95.942	73.2419	76.0869	81.9698	-0.334695	6.40319	18.6067	1.60654e-05	0.000181764	-0.201951	6.40319	6.82988	0.00896455	0.062225	0.132744	6.40319	2.91606	0.0877019	0.527611	0.291075	6.40319	14.1611	0.0001678	0.00294618	-0.0436201	6.40319	0.314536	0.57491	0.763017	0.0891242	6.40319	1.32243	0.250156	0.456335
chr1	1353799	1356824	ANKRD65	.	-	0.188	0.250239	0.475823	0.28202	0.277058	0.240257	0.349981	0.08749	0.208343	0.107027	0.254471	0.275198	-0.0718302	-1.61206	0.0185749	0.891592	0.982018	0.495707	-1.61206	1.05458	0.304454	0.551913	0.567537	-1.61206	1.34854	0.245533	0.667326	-0.273542	-1.61206	0.30525	0.58061	0.800694	-0.345372	-1.61206	0.474872	0.490754	0.692243	0.222165	-1.61206	0.235843	0.627225	0.805539
chr1	1370902	1378262	VWA1	.	+	2.444	2.41898	3.39874	1.26909	1.58319	1.51019	3.18872	1.57482	2.22233	2.9254	3.81707	3.0665	0.4774	1.33653	4.85576	0.027554	0.0944088	0.241359	1.33653	1.21394	0.270552	0.515042	-0.236041	1.33653	1.24023	0.265427	0.683996	0.687255	1.33653	8.49973	0.00355199	0.0325659	1.16466	1.33653	26.0579	3.31338e-07	7.81966e-06	0.928614	1.33653	16.1991	5.70199e-05	0.00087781
chr1	1385068	1405538	ATAD3C	.	+	0.8648	0.959251	1.18956	0.705049	0.791594	0.858061	1.24438	0.8749	0.972268	0.749187	1.01788	0.629025	-0.381731	-0.0286326	2.24908	0.133694	0.297305	-0.0308671	-0.0286326	0.0167012	0.897173	0.99601	0.350864	-0.0286326	1.90965	0.167003	0.659132	0.394419	-0.0286326	2.47462	0.115698	0.330198	0.0126872	-0.0286326	0.00226123	0.962073	1	0.363552	-0.0286326	2.11385	0.145972	0.347744
chr1	1407163	1431582	ATAD3B	.	+	56.6256	55.3863	70.6938	38.1784	39.9755	55.7739	67.0797	42.8701	57.3291	55.7966	77.7409	68.8389	0.273804	5.83961	2.80197	0.0941485	0.237127	0.127095	5.83961	0.603918	0.437087	0.682734	-0.146709	5.83961	0.806868	0.369048	0.77787	0.320942	5.83961	3.82582	0.0504685	0.202633	0.594746	5.83961	13.1163	0.000292736	0.00293061	0.448037	5.83961	7.45815	0.00631499	0.0409707
chr1	1447522	1470067	ATAD3A	.	+	79.0352	79.3259	117.494	55.6636	56.4011	79.3535	103.828	54.725	75.1424	78.95	117.184	100.251	0.342334	6.37832	2.88304	0.0895171	0.228754	0.239279	6.37832	1.41002	0.235054	0.491312	-0.103055	6.37832	0.262207	0.608608	0.922994	0.287967	6.37832	2.03565	0.153648	0.39822	0.630301	6.37832	9.71057	0.00183211	0.0131119	0.527246	6.37832	6.80954	0.00906723	0.0535766
chr1	1470157	1475740	TMEM240	.	-	0.752	0.750718	1.05361	0.705049	0.633275	1.20128	1.20549	0.78741	0.972268	0.749187	1.14512	0.786281	-0.166411	-0.040631	0.375049	0.540265	0.727895	-0.207113	-0.040631	0.58418	0.444678	0.688765	-0.0407013	-0.040631	0.0214838	0.883469	1	0.215276	-0.040631	0.638397	0.424292	0.675334	0.0488643	-0.040631	0.0313207	0.859527	0.967619	0.00816307	-0.040631	0.00088021	0.976332	1
chr1	1477052	1510262	SSU72	.	-	76.516	70.2338	77.1514	74.2769	76.5867	77.1568	78.7069	79.5284	83.4414	74.5976	80.5825	77.8418	-0.0533316	6.27229	0.514414	0.473234	0.668535	-0.109944	6.27229	2.1861	0.139261	0.373129	-0.0566123	6.27229	0.57821	0.447015	0.837093	0.0842584	6.27229	1.28815	0.25639	0.49946	0.0309268	6.27229	0.173113	0.67736	0.839539	-0.0256854	6.27229	0.119419	0.729666	0.879757
chr1	1533387	1535476	C1orf233	.	-	4.0608	3.87871	5.43798	3.48999	3.60175	4.53056	4.23866	3.06215	4.27103	4.10269	6.02248	4.56043	0.331425	2.12053	3.14499	0.0761604	0.201637	0.208062	2.12053	1.23275	0.266873	0.511015	-0.123363	2.12053	0.450065	0.502304	0.877828	-0.00179549	2.12053	8.97139e-05	0.992443	1	0.329629	2.12053	3.15038	0.0759093	0.211335	0.206266	2.12053	1.22699	0.267993	0.477918
chr1	1550794	1565990	MIB2	.	+	13.536	16.0987	25.5925	10.7167	11.7156	18.5684	26.793	13.1235	20.244	15.3048	25.2775	19.6963	0.00113364	4.18051	1.94134e-05	0.996484	1	-0.123213	4.18051	0.229332	0.63202	0.827283	-0.124346	4.18051	0.233438	0.628986	0.93168	0.553176	4.18051	4.57021	0.0325326	0.154673	0.554309	4.18051	4.58634	0.0322278	0.115519	0.429963	4.18051	2.76413	0.0963992	0.270638
chr1	1567559	1570030	MMP23B	.	+	0.0752	0.0417066	0	0.0352524	0	0.0343224	0.0388868	0	0.0694477	0	0.0424119	0.157256	0.710357	-3.09921	0.416167	0.518856	0.708842	-0.0108165	-3.09921	0.000133324	0.990787	1	-0.721174	-3.09921	0.432959	0.510541	0.882114	0.578613	-3.09921	0.217381	0.641043	0.836836	1.28897	-3.09921	1.23323	0.26678	0.456284	0.567797	-3.09921	0.207556	0.64869	0.821691
chr1	1568158	1633247	MMP23A	.	+	0.0376	0	0	0	0	0	0.0388868	0	0.0347239	0	0	0.0393141	-0.782085	-3.50184	0.312652	0.576057	0.748453	-0.821911	-3.50184	0.348794	0.554797	0.778788	-0.0398255	-3.50184	0.000685707	0.979109	1	2.68768	-3.50184	2.81862	0.0931766	0.295925	1.90559	-3.50184	1.43837	0.230404	0.432097	1.86577	-3.50184	1.40034	0.236667	0.455338
chr1	1571099	1655775	CDK11B	.	-	32.2232	32.6145	31.7102	35.1819	37.2841	38.3382	35.6592	33.6836	35.21	32.7145	32.1058	29.6428	-0.14671	5.08495	3.2358	0.072045	0.193197	-0.115825	5.08495	2.03116	0.154103	0.398489	0.030885	5.08495	0.142608	0.705702	0.95938	-0.0831672	5.08495	1.06842	0.301303	0.552789	-0.229877	5.08495	8.05612	0.00453502	0.0268992	-0.198992	5.08495	6.08027	0.01367	0.0723631
chr1	1592938	1624243	SLC35E2B	.	-	24.5904	22.3547	26.884	24.9235	26.558	27.4923	25.7819	25.4158	24.6539	22.2972	25.7016	25.0824	-0.0547549	4.65655	0.336363	0.561936	0.742726	-0.0364255	4.65655	0.149887	0.698643	0.871105	0.0183295	4.65655	0.0377638	0.845918	1	-0.0585831	4.65655	0.392063	0.531217	0.763526	-0.113338	4.65655	1.45986	0.226952	0.432097	-0.0950086	4.65655	1.03304	0.309445	0.524723
chr1	1634169	1655791	CDK11A	.	-	22.6352	24.6069	23.5872	24.1479	27.3891	29.6889	24.8098	25.1096	26.4943	23.4388	23.1569	21.3475	-0.169976	4.63098	3.22595	0.0724796	0.194061	-0.110719	4.63098	1.38224	0.239721	0.491312	0.0592566	4.63098	0.39	0.532299	0.892156	-0.087506	4.63098	0.88114	0.34789	0.602362	-0.257482	4.63098	7.51072	0.00613329	0.0340887	-0.198225	4.63098	4.49593	0.0339757	0.136674
chr1	1656276	1677438	SLC35E2	.	-	5.6024	4.04554	5.84583	5.85191	6.09527	6.10939	5.91079	5.55561	5.2433	4.92323	5.30148	4.2066	-0.211192	2.45126	2.10402	0.146912	0.31888	-0.0991854	2.45126	0.478168	0.489253	0.729607	0.112006	2.45126	0.58798	0.443201	0.83521	-0.112959	2.45126	0.645704	0.421653	0.673136	-0.324151	2.45126	5.12549	0.0235769	0.0918033	-0.212145	2.45126	2.26294	0.132502	0.324919
chr1	1682670	1711508	NADK	.	-	96.2184	94.9658	107.23	80.0231	83.7111	99.6037	106.744	90.7271	96.0809	84.337	98.2683	97.263	-0.0694487	6.56489	0.505117	0.47726	0.67131	0.0238322	6.56489	0.0596747	0.807011	0.936315	0.0932809	6.56489	0.912591	0.339428	0.752953	0.156633	6.56489	2.57005	0.108904	0.320658	0.087184	6.56489	0.795172	0.372541	0.57266	0.180465	6.56489	3.41632	0.0645547	0.208199
chr1	1716724	1822526	GNB1	.	-	553.999	549.651	555.252	494.944	512.438	503.785	489.974	481.982	482.071	540.485	544.653	537.462	0.158242	9.02412	7.14614	0.00751257	0.0336733	0.190184	9.02412	10.3286	0.00130985	0.0153275	0.0319422	9.02412	0.292023	0.588927	0.914291	-0.0555786	9.02412	0.881913	0.347678	0.602161	0.102663	9.02412	3.01367	0.0825651	0.224457	0.134605	9.02412	5.18423	0.0227928	0.103262
chr1	1846265	1848733	CALML6	.	+	0.3384	0.542185	0.407849	0.246767	0.633275	0.446192	0.85551	0.52494	0.416686	0.0713511	0.169647	0.19657	-2.02326	-1.06641	18.7962	1.4546e-05	0.00016727	-0.480074	-1.06641	1.66782	0.19655	0.464019	1.54318	-1.06641	9.73406	0.00180884	0.0613227	0.445045	-1.06641	1.46564	0.226035	0.492464	-1.57821	-1.06641	10.3854	0.00127016	0.00969427	-0.0350285	-1.06641	0.00811699	0.928212	1
chr1	1849028	1850740	TMEM52	.	-	1.2408	1.50144	1.76734	0.951816	1.18739	0.961028	1.43881	1.04988	1.11116	1.39135	1.39959	1.84776	0.361113	0.480711	2.7914	0.0947715	0.238293	0.328956	0.480711	2.33067	0.126847	0.351702	-0.0321576	0.480711	0.0246909	0.87514	1	0.224699	0.480711	0.938753	0.332599	0.587919	0.585812	0.480711	7.08485	0.00777382	0.0407529	0.553654	0.480711	6.36724	0.0116246	0.0643263
chr1	1981908	2116834	PRKCZ	.	+	0.6016	0.542185	0.509811	0.634544	0.277058	0.446192	0.97217	0.52494	0.694477	0.606485	0.508942	0.550397	-0.39711	-0.623969	1.73906	0.187258	0.378653	-0.417164	-0.623969	1.94103	0.163556	0.412999	-0.0200543	-0.623969	0.00395131	0.949878	1	0.676939	-0.623969	4.79025	0.0286212	0.141324	0.27983	-0.623969	0.719966	0.396155	0.5984	0.259775	-0.623969	0.627014	0.428453	0.644465
chr1	2115898	2144159	C1orf86	.	-	20.9056	21.3538	36.6384	16.7097	18.365	24.8494	39.159	18.1979	30.4875	21.8334	35.0322	27.0088	-0.0681101	4.69802	0.0779303	0.780122	0.902845	-0.154775	4.69802	0.402334	0.525886	0.761001	-0.0866648	4.69802	0.126028	0.722586	0.966389	0.552155	4.69802	5.07142	0.0243234	0.126254	0.484044	4.69802	3.89762	0.0483547	0.153342	0.39738	4.69802	2.63078	0.10481	0.280404
chr1	2160133	2241652	SKI	.	+	150.588	157.651	193.286	122.714	124.162	142.335	180.707	134.735	163.723	153.334	199.081	174.279	0.135951	7.30492	1.30348	0.253578	0.432	0.0657702	7.30492	0.305153	0.58067	0.795433	-0.0701812	7.30492	0.347766	0.55538	0.901167	0.300115	7.30492	6.32664	0.0118937	0.0763384	0.436066	7.30492	13.3442	0.000259229	0.002646	0.365885	7.30492	9.40444	0.00216461	0.0178354
chr1	2252695	2322993	MORN1	.	-	1.0528	0.750718	0.951647	0.810806	1.06865	1.20128	1.39992	1.00613	1.14589	0.784862	1.14512	0.629025	-0.490044	0.0996509	3.86394	0.0493343	0.145515	-0.361026	0.0996509	2.21849	0.136366	0.368025	0.129018	0.0996509	0.244321	0.621102	0.929762	0.20971	0.0996509	0.793794	0.372955	0.625855	-0.280334	0.0996509	1.22229	0.268912	0.458704	-0.151316	0.0996509	0.376927	0.539253	0.746693
chr1	2281852	2284100	LOC100129534	.	-	0.3008	0.709011	0.305886	0.458282	0.118739	0.411869	0.11666	0.306215	0.312515	0.463782	0.46653	0.314512	0.747499	-1.21037	2.52383	0.112138	0.261008	0.795293	-1.21037	2.91272	0.0878834	0.290761	0.0477941	-1.21037	0.0126144	0.910575	1	-0.445848	-1.21037	0.857497	0.35444	0.608607	0.301651	-1.21037	0.473263	0.49149	0.692868	0.349445	-1.21037	0.647773	0.42091	0.637317
chr1	2323213	2336885	RER1	.	+	195.257	194.936	208.173	192.161	190.695	205.317	227.177	202.102	210.774	188.01	207.309	208.05	-0.0854508	7.66229	1.27486	0.258856	0.438892	-0.0971243	7.66229	1.64816	0.19921	0.467752	-0.0116735	7.66229	0.0237779	0.877451	1	0.121962	7.66229	2.5998	0.106877	0.318564	0.0365113	7.66229	0.232707	0.629524	0.804566	0.0248378	7.66229	0.107774	0.742692	0.887694
chr1	2336240	2344010	PEX10	.	-	15.1152	16.5992	21.684	14.383	13.8925	18.6371	21.1544	14.3046	15.9382	16.5178	20.2729	18.7135	0.109096	4.11642	0.47973	0.488544	0.681667	0.0559378	4.11642	0.126233	0.722371	0.885889	-0.0531584	4.11642	0.114458	0.735125	0.971445	0.131329	4.11642	0.691587	0.405625	0.658528	0.240425	4.11642	2.32597	0.127231	0.29463	0.187267	4.11642	1.41262	0.234622	0.455338
chr1	2407753	2436964	PLCH2	.	+	0.1504	0	0.101962	0.0352524	0.0395797	0.0343224	0.233321	0	0.104172	0.0713511	0.0424119	0.117942	-0.539933	-2.69616	0.403455	0.525311	0.713887	-0.392693	-2.69616	0.22429	0.63579	0.830139	0.14724	-2.69616	0.0279905	0.867131	1	1.54812	-2.69616	2.65955	0.10293	0.31235	1.00819	-2.69616	0.996749	0.318098	0.514402	1.15543	-2.69616	1.37542	0.240884	0.455338
chr1	2439974	2458035	PANK4	.	-	18.048	17.7253	21.7179	18.1903	17.5338	19.9413	23.7598	16.4481	18.7162	17.4454	21.0787	19.2639	-0.0306455	4.26549	0.0579802	0.809717	0.923671	-0.0350059	4.26549	0.0759303	0.78289	0.923367	-0.00436032	4.26549	0.00117465	0.972659	1	0.0825795	4.26549	0.422536	0.515674	0.75423	0.0519339	4.26549	0.166681	0.683079	0.844259	0.0475736	4.26549	0.140392	0.707892	0.863606
chr1	2460183	2461684	HES5	.	-	0.4512	0.583892	0.475823	0.352524	0.593695	0.583481	1.08883	0.52494	0.694477	0.142702	0.339295	0.275198	-1.62983	-0.776392	19.0596	1.26698e-05	0.000148672	-0.624978	-0.776392	3.86334	0.0493521	0.198566	1.00485	-0.776392	6.11738	0.0133859	0.207321	0.604404	-0.776392	3.6912	0.0547003	0.213078	-1.02543	-0.776392	6.49218	0.010835	0.0518914	-0.0205739	-0.776392	0.00362214	0.952009	1
chr1	2481358	2484284	LOC115110	.	-	0.0752	0	0.0339874	0	0	0.0686449	0	0	0	0	0.0848237	0.0393141	3.22385	-3.30928	3.88412	0.0487449	0.144181	3.15154	-3.30928	3.73823	0.0531809	0.208896	-0.0723067	-3.30928	0.00362083	0.952018	1	-2.60109	-3.30928	2.49048	0.114537	0.328187	0.622759	-3.30928	0.252852	0.615074	0.792832	0.550452	-3.30928	0.199953	0.654759	0.825959
chr1	2487207	2488450	LOC100133445	.	-	0	0.0417066	0.0339874	0	0.0395797	0.0343224	0.0388868	0	0	0.0356756	0	0	0.00442327	-3.40266	8.84138e-06	0.997628	1	0.752003	-3.40266	0.307047	0.579498	0.794505	0.74758	-3.40266	0.303069	0.581965	0.91088	-0.710803	-3.40266	0.275592	0.599605	0.813225	-0.70638	-3.40266	0.271828	0.602108	0.783917	0.0411994	-3.40266	0.00115831	0.97285	1
chr1	2487804	2495267	TNFRSF14	.	+	4.8128	5.25503	7.0014	5.0411	4.51209	5.28565	5.94968	4.06828	5.31275	4.5308	5.42872	5.38603	-0.00663453	2.40439	0.00157397	0.968354	1	0.15475	2.40439	0.879662	0.348294	0.597711	0.161385	2.40439	0.95394	0.328719	0.744276	0.0500579	2.40439	0.0902896	0.763809	0.91753	0.0434234	2.40439	0.0677287	0.794673	0.922872	0.204808	2.40439	1.55026	0.213098	0.449112
chr1	2517898	2522908	FAM213B	.	+	46.3232	46.3777	58.2544	43.5368	43.6168	48.9095	53.4693	41.2953	45.4188	46.735	55.4323	50.2827	0.119894	5.59637	1.15765	0.281954	0.467482	0.107249	5.59637	0.927901	0.335409	0.584437	-0.0126451	5.59637	0.012944	0.909419	1	0.0432584	5.59637	0.150507	0.698052	0.877512	0.163153	5.59637	2.14729	0.142821	0.319604	0.150508	5.59637	1.83047	0.176072	0.394926
chr1	2522080	2564481	MMEL1	.	-	0.0752	0.12512	0.0679748	0	0.0395797	0.0343224	0	0.08749	0.0694477	0	0	0.0786281	-0.878685	-3.02245	0.670286	0.412952	0.607796	0.70901	-3.02245	0.730246	0.392803	0.641173	1.58769	-3.02245	2.75266	0.0970928	0.536752	0.965631	-3.02245	0.82018	0.365128	0.61729	0.0869456	-3.02245	0.00512811	0.942912	1	1.67464	-3.02245	3.10969	0.0778276	0.236392
chr1	2976180	2984289	FLJ42875	.	-	0	0	0	0	0	0	0	0	0	0	0.0424119	0	1.91028	-3.66468	1.37145	0.241563	0.423048	0	-3.66468	0	1	1	-1.91028	-3.66468	1.40443	0.235983	0.667326	0	-3.66468	0	1	1	1.91028	-3.66468	1.43874	0.230344	0.432097	0	-3.66468	0	1	1
chr1	2985741	3355185	PRDM16	.	+	0	0	0	0.0352524	0	0.0343224	0	0	0	0	0	0	0	-3.6096	0	1	1	0	-3.6096	0	1	1	0	-3.6096	0	1	1	-2.60662	-3.6096	2.55448	0.109982	0.320658	-2.60662	-3.6096	2.54675	0.110521	0.267564	-2.60662	-3.6096	2.61663	0.105749	0.280404
chr1	3371146	3397677	ARHGEF16	.	+	0	0	0.0339874	0	0	0	0	0	0.0694477	0	0	0.0393141	-0.775776	-3.50303	0.308516	0.578592	0.750093	-0.821448	-3.50303	0.348452	0.554991	0.778788	-0.0456727	-3.50303	0.000843276	0.976833	1	2.68137	-3.50303	2.80973	0.0936939	0.295925	1.9056	-3.50303	1.43835	0.230407	0.432097	1.85992	-3.50303	1.39621	0.237359	0.455338
chr1	3404505	3528059	MEGF6	.	-	14.288	15.2646	21.2761	17.2737	15.2778	19.0833	23.2543	12.4236	15.8341	16.9102	22.86	17.2196	0.143671	4.14228	0.574212	0.44859	0.643156	-0.0188793	4.14228	0.00989481	0.920763	1	-0.16255	4.14228	0.735766	0.391021	0.799033	-0.00298844	4.14228	0.000248389	0.987426	1	0.140683	4.14228	0.552229	0.457408	0.66105	-0.0218677	4.14228	0.013315	0.908136	0.999772
chr1	3541555	3546694	TPRG1L	.	+	109.905	112.9	115.625	95.3226	94.7538	98.9859	109.389	106.082	110.109	102.21	111.331	111.377	-0.00348593	6.73571	0.00236493	0.961214	1	0.0557421	6.73571	0.606952	0.435938	0.681807	0.059228	6.73571	0.685011	0.407867	0.812261	0.171694	6.73571	5.72299	0.0167442	0.0982688	0.168208	6.73571	5.49125	0.0191119	0.0792212	0.227436	6.73571	10.0735	0.00150419	0.0134589
chr1	3547330	3566671	WRAP73	.	-	17.4464	17.3082	19.3728	15.0175	15.5152	18.6714	18.0046	15.5295	18.8551	14.734	20.4425	16.6692	-0.0198654	4.11881	0.0252028	0.873863	0.969625	0.0460136	4.11881	0.136413	0.711873	0.878759	0.065879	4.11881	0.278839	0.597463	0.917918	0.0916271	4.11881	0.537845	0.463327	0.708391	0.0717618	4.11881	0.328978	0.566262	0.755188	0.137641	4.11881	1.22102	0.26916	0.478729
chr1	3569128	3652765	TP73	.	+	0.0376	0.0417066	0	0.0352524	0.0395797	0.0686449	0	0	0.0694477	0.107027	0.0424119	0.0393141	1.1872	-3.10114	1.33917	0.24718	0.425379	-0.0403166	-3.10114	0.00109932	0.97355	1	-1.22751	-3.10114	1.44095	0.229985	0.667326	-0.795183	-3.10114	0.551054	0.457887	0.705492	0.392013	-3.10114	0.194086	0.659538	0.826478	-0.835499	-3.10114	0.612269	0.433935	0.649397
chr1	3652547	3663937	TP73-AS1	.	-	17.6344	19.1433	20.8343	19.3888	21.2147	23.8198	22.321	17.848	18.9939	16.4108	18.3219	17.3375	-0.186148	4.28664	2.8203	0.0930788	0.235192	-0.0381925	4.28664	0.12079	0.728179	0.889342	0.147955	4.28664	1.78363	0.181704	0.667326	-0.122458	4.28664	1.26105	0.261452	0.505835	-0.308605	4.28664	7.87592	0.00500973	0.0290424	-0.16065	4.28664	2.17233	0.140513	0.338442
chr1	3689351	3692546	SMIM1	.	+	0.0376	0	0.0339874	0	0	0.0343224	0.0388868	0	0	0	0	0	-1.90092	-3.50271	1.36252	0.243101	0.423048	0.746719	-3.50271	0.286598	0.592409	0.800434	2.64764	-3.50271	2.61638	0.105766	0.537611	0.074058	-3.50271	0.0023451	0.961377	1	-1.82686	-3.50271	1.29541	0.255053	0.4426	0.820777	-3.50271	0.352274	0.552829	0.754827
chr1	3696783	3713068	LRRC47	.	-	52.0008	56.5541	69.3343	43.6425	44.8834	53.0625	56.5025	42.6514	49.4815	50.4809	61.6244	53.703	0.156598	5.7253	1.62004	0.203086	0.400904	0.259193	5.7253	4.45136	0.0348734	0.159058	0.102595	5.7253	0.700393	0.402652	0.808146	0.0703518	5.7253	0.326228	0.567889	0.78992	0.22695	5.7253	3.40368	0.065051	0.189193	0.329545	5.7253	7.19628	0.0073055	0.045707
chr1	3728644	3773797	CEP104	.	-	40.984	37.953	40.513	39.4475	41.3608	39.4365	37.0202	39.2392	38.5782	40.8842	39.6127	39.2747	0.0612461	5.30748	0.627105	0.428419	0.623146	0.0577656	5.30748	0.560024	0.45425	0.696312	-0.00348052	5.30748	0.00204312	0.963947	1	-0.0661853	5.30748	0.738329	0.390197	0.643738	-0.00493925	5.30748	0.00413228	0.948745	1	-0.00841977	5.30748	0.0120551	0.912571	1
chr1	3773844	3801993	DFFB	.	+	6.8056	7.84083	7.20533	6.13393	7.04519	9.19841	7.69959	8.09282	7.74342	6.38593	6.48901	7.35173	-0.217982	2.88913	2.37767	0.123081	0.280552	-0.107746	2.88913	0.593293	0.441149	0.685881	0.110237	2.88913	0.60368	0.437177	0.832073	0.0697525	2.88913	0.251619	0.615937	0.820312	-0.14823	2.88913	1.10446	0.29329	0.485814	-0.0379933	2.88913	0.0741175	0.785433	0.91514
chr1	3805696	3816857	C1orf174	.	-	22.4472	22.0628	21.582	23.9717	22.8771	25.5702	28.2707	27.6031	25.3831	22.2616	21.0363	21.1903	-0.33134	4.57067	14.9068	0.000112954	0.000993315	-0.29704	4.57067	12.0954	0.000505454	0.00725122	0.0343003	4.57067	0.15584	0.693016	0.955584	0.163773	4.57067	3.75161	0.0527566	0.208111	-0.167567	4.57067	3.79292	0.0514699	0.159981	-0.133267	4.57067	2.42214	0.119631	0.304191
chr1	3816967	3832011	LOC100133612	.	+	0.0752	0.166826	0.169937	0.176262	0.356217	0.240257	0.155547	0.08749	0.243067	0.0356756	0.127236	0.0786281	-1.06419	-2.0824	2.60693	0.106397	0.251132	-0.280254	-2.0824	0.239612	0.624486	0.822863	0.783934	-2.0824	1.30898	0.25258	0.670394	-0.581408	-2.0824	1.39707	0.237215	0.497892	-1.6456	-2.0824	7.77221	0.00530562	0.0303859	-0.861662	-2.0824	2.84078	0.0918998	0.264599
chr1	4715104	4843851	AJAP1	.	+	0.4136	0.375359	0.441836	0.176262	0.316638	0.480514	0.505528	0.26247	0.694477	0.535133	0.339295	0.707653	0.0848686	-0.955928	0.0550339	0.814525	0.926873	-0.277607	-0.955928	0.542498	0.461399	0.703403	-0.362475	-0.955928	0.942807	0.331557	0.747053	0.611759	-0.955928	2.43513	0.118644	0.335576	0.696628	-0.955928	3.22031	0.07273	0.20477	0.334153	-0.955928	0.680055	0.409568	0.626754
chr1	5922731	5922801	MIR4689	.	-	0	0	0	0.0352524	0	0.0343224	0	0	0	0	0	0	0	-3.6096	0	1	1	0	-3.6096	0	1	1	0	-3.6096	0	1	1	-2.60662	-3.6096	2.55448	0.109982	0.320658	-2.60662	-3.6096	2.54675	0.110521	0.267564	-2.60662	-3.6096	2.61663	0.105749	0.280404
chr1	5922869	6052533	NPHP4	.	-	13.0472	14.5139	16.9597	10.2937	12.5468	12.3904	14.0381	11.7237	12.6048	11.3448	16.4558	12.8557	0.0795802	3.73394	0.320077	0.571562	0.746616	0.21512	3.73394	2.3705	0.123648	0.346071	0.13554	3.73394	0.945562	0.330851	0.746869	0.124518	3.73394	0.778527	0.377592	0.630549	0.204098	3.73394	2.10055	0.147246	0.326644	0.339638	3.73394	5.89364	0.0151957	0.078211
chr1	6052357	6161253	KCNAB2	.	+	4.4368	4.12895	4.75823	2.67919	2.731	3.32928	4.04423	3.28087	2.9168	3.85296	4.45325	4.24592	0.293259	1.9307	3.707	0.0541846	0.155442	0.386802	1.9307	6.64733	0.00993045	0.0667821	0.0935433	1.9307	0.413529	0.520184	0.886052	0.221262	1.9307	1.93274	0.164459	0.415831	0.514521	1.9307	11.1256	0.000851445	0.00700335	0.608064	1.9307	16.0206	6.2658e-05	0.000956065
chr1	6161846	6240194	CHD5	.	-	0.188	0.208533	0.13595	0.28202	0.435377	0.274579	0.194434	0.08749	0.243067	0.107027	0.212059	0.511083	0.592963	-1.66452	1.18766	0.275803	0.459683	-0.0348627	-1.66452	0.00358443	0.952259	1	-0.627825	-1.66452	1.33431	0.24804	0.667326	-0.847756	-1.66452	2.64938	0.10359	0.313636	-0.254794	-1.66452	0.278693	0.597559	0.78169	-0.882619	-1.66452	2.8784	0.0897752	0.260461
chr1	6245079	6259679	RPL22	.	-	437.439	423.739	376.478	445.732	436.05	406.618	412.278	473.758	441.375	431.353	357.617	403.362	-0.154606	8.71616	3.3471	0.0673236	0.183236	-0.101027	8.71616	1.43038	0.231702	0.491312	0.05358	8.71616	0.402027	0.526044	0.889152	0.0429854	8.71616	0.259173	0.610689	0.817791	-0.111621	8.71616	1.74567	0.186422	0.385685	-0.0580411	8.71616	0.472359	0.491904	0.705309
chr1	6266188	6281359	RNF207	.	+	1.6544	1.83509	2.10722	1.86838	2.1373	2.6085	2.061	2.58095	3.40294	1.21297	1.69647	1.61188	-0.846789	1.09945	15.45	8.47183e-05	0.000771261	-0.52667	1.09945	6.48276	0.0108926	0.0711076	0.320119	1.09945	2.0137	0.155885	0.638892	0.28826	1.09945	2.05388	0.151819	0.395101	-0.558529	1.09945	6.48113	0.0109026	0.0521292	-0.23841	1.09945	1.28193	0.25754	0.465621
chr1	6281252	6296044	ICMT	.	-	136.3	133.795	139.654	149.435	148.78	142.816	129.026	124.717	128.478	158.114	157.39	153.403	0.294758	7.14875	17.7888	2.46833e-05	0.00026578	0.100346	7.14875	2.05657	0.151551	0.394395	-0.194412	7.14875	7.77792	0.00528887	0.124663	-0.206243	7.14875	8.71834	0.00315025	0.0298055	0.0885148	7.14875	1.61961	0.203146	0.409861	-0.105897	7.14875	2.30956	0.12858	0.318609
chr1	6307405	6321035	GPR153	.	-	18.3488	21.3955	26.884	18.5075	16.7026	21.3142	27.6096	21.9162	25.1748	21.4053	29.3066	24.1781	0.00142608	4.51117	0.000100773	0.991991	1	-0.164424	4.51117	1.33511	0.247897	0.491312	-0.165851	4.51117	1.35744	0.243982	0.667326	0.401939	4.51117	7.90137	0.00493974	0.0413188	0.403365	4.51117	7.95205	0.0048033	0.0281993	0.237514	4.51117	2.75134	0.0971729	0.271011
chr1	6324331	6453826	ACOT7	.	-	77.268	78.3666	95.7085	78.4367	75.1618	86.2523	85.3565	67.5423	73.7187	80.8052	95.8508	83.1492	0.196438	6.34953	3.46095	0.0628341	0.174013	0.149627	6.34953	2.00937	0.15633	0.401438	-0.0468104	6.34953	0.197486	0.656757	0.943224	-0.0817992	6.34953	0.60046	0.438403	0.688503	0.114638	6.34953	1.18377	0.27659	0.467797	0.0678279	6.34953	0.414633	0.519627	0.730415
chr1	6475293	6479979	HES2	.	-	1.2408	1.16778	0.849685	0.669797	0.435377	0.617804	0.933283	0.831155	0.729201	0.749187	0.508942	0.629025	-0.378225	-0.225683	1.81517	0.17789	0.364098	0.377258	-0.225683	2.33112	0.126811	0.351652	0.755484	-0.225683	8.26766	0.00403575	0.103214	0.510147	-0.225683	3.27745	0.0702382	0.2496	0.131922	-0.225683	0.19361	0.659929	0.8267	0.887406	-0.225683	11.3405	0.000758334	0.00786753
chr1	6484847	6521004	ESPN	.	+	0	0	0.101962	0	0.0395797	0.0343224	0	0.08749	0.104172	0	0.0424119	0.0786281	-0.647667	-3.10033	0.331182	0.564964	0.744188	-0.740755	-3.10033	0.432062	0.510979	0.748575	-0.0930875	-3.10033	0.00551654	0.940793	1	1.25193	-3.10033	1.11425	0.291159	0.540637	0.604265	-3.10033	0.226939	0.633803	0.808291	0.511178	-3.10033	0.16595	0.683737	0.845522
chr1	6521213	6526255	TNFRSF25	.	-	0.3008	0.250239	0.305886	0.387777	0.237478	0.308902	0.427755	0.34996	0.312515	0.249729	0.296883	0.314512	-0.336808	-1.36697	0.695381	0.40434	0.600437	-0.327079	-1.36697	0.670829	0.412763	0.660274	0.00972846	-1.36697	0.000527693	0.981673	1	0.201338	-1.36697	0.269811	0.603459	0.814598	-0.13547	-1.36697	0.108516	0.74184	0.882746	-0.125742	-1.36697	0.095655	0.757107	0.897307
chr1	6526151	6580121	PLEKHG5	.	-	3.008	2.87775	3.16083	2.43242	1.78109	2.26528	2.72208	2.23099	2.60429	2.17621	2.58712	2.71267	-0.0278714	1.3913	0.028654	0.86558	0.963841	0.256099	1.3913	2.64797	0.103682	0.314196	0.283971	1.3913	3.22361	0.0725833	0.483659	0.219943	1.3913	1.74324	0.186729	0.449798	0.192071	1.3913	1.31613	0.251288	0.4426	0.476042	1.3913	8.86227	0.00291125	0.0226297
chr1	6581406	6614658	NOL9	.	-	24.9664	24.1898	25.5925	24.6415	34.4343	26.0164	23.6821	23.841	21.0774	22.0832	21.418	22.6842	-0.0502475	4.62222	0.197772	0.656525	0.813124	0.125503	4.62222	1.25131	0.263302	0.5072	0.17575	4.62222	2.44617	0.117812	0.562802	-0.310045	4.62222	7.72351	0.00545064	0.0442382	-0.360293	4.62222	10.395	0.00126357	0.00964785	-0.184543	4.62222	2.76924	0.0960917	0.270638
chr1	6615337	6639817	TAS1R1	.	+	0.0752	0.250239	0.13595	0.176262	0.118739	0.13729	0	0.043745	0.0347239	0.107027	0.169647	0.157256	2.27024	-2.37769	6.8899	0.00866841	0.0376951	2.33935	-2.37769	7.58648	0.00588076	0.0460235	0.0691178	-2.37769	0.0140137	0.905767	1	-2.29163	-2.37769	7.2576	0.00706014	0.0529678	-0.0213939	-2.37769	0.00134382	0.970758	1	0.0477239	-2.37769	0.00697537	0.933439	1
chr1	6640062	6649340	ZBTB48	.	+	4.3992	5.79721	6.32165	5.25261	5.50158	6.93313	5.71636	4.46199	5.10441	4.70917	5.25907	4.56043	-0.0777065	2.43653	0.22917	0.63214	0.795395	0.110803	2.43653	0.481991	0.487522	0.728046	0.18851	2.43653	1.37779	0.240477	0.667326	-0.209834	2.43653	1.76168	0.184415	0.446968	-0.28754	2.43653	3.26674	0.070698	0.200749	-0.0990307	2.43653	0.401053	0.526546	0.73572
chr1	6650783	6662929	KLHL21	.	-	246.919	247.445	293.685	142.032	145.455	161.281	263.225	215.4	229.247	253.832	291.242	259.001	0.183613	7.84006	3.77589	0.0519964	0.151109	0.154888	7.84006	2.68813	0.101099	0.309644	-0.0287251	7.84006	0.0926307	0.760859	0.981379	0.657501	7.84006	47.7165	4.9252e-12	4.78653e-10	0.841114	7.84006	77.8158	1.13112e-18	1.26839e-16	0.812389	7.84006	72.6729	1.53022e-17	1.89538e-15
chr1	6673755	6684093	PHF13	.	+	35.2312	36.8269	36.6384	38.2489	39.1047	40.3975	41.8033	34.9085	37.6754	37.5664	42.2422	40.061	0.0658159	5.26557	0.583576	0.444914	0.639482	-0.0744944	5.26557	0.743507	0.38854	0.637343	-0.14031	5.26557	2.64698	0.103747	0.537611	-0.0410888	5.26557	0.228649	0.632527	0.832386	0.0247271	5.26557	0.0831141	0.773121	0.907946	-0.115583	5.26557	1.80579	0.179014	0.398695
chr1	6684924	6695646	THAP3	.	+	9.212	9.80104	11.1139	10.8578	9.38039	11.7039	11.3938	10.805	10.5908	9.02592	9.88196	8.84566	-0.241604	3.36387	4.3572	0.0368529	0.117794	-0.119257	3.36387	1.08916	0.296658	0.543343	0.122347	3.36387	1.10773	0.292575	0.712134	0.034439	3.36387	0.0924865	0.76104	0.915596	-0.207165	3.36387	3.23344	0.0721491	0.203588	-0.0848182	3.36387	0.556181	0.455803	0.670793
chr1	6694227	6761966	DNAJC11	.	-	99.0008	108.145	113.96	95.7104	94.6351	101.869	98.4225	89.2398	96.9837	98.8927	116.378	107.721	0.181448	6.66991	4.72083	0.0297994	0.0998635	0.173664	6.66991	4.33028	0.0374401	0.167578	-0.00778394	6.66991	0.0087431	0.925503	1	-0.0376391	6.66991	0.203079	0.652247	0.844312	0.143809	6.66991	2.97714	0.0844486	0.22804	0.136025	6.66991	2.66714	0.10244	0.27817
chr1	6845383	7829766	CAMTA1	.	+	12.6712	13.9717	13.1531	13.3959	12.428	12.9739	17.3046	17.148	16.7022	12.4508	12.257	12.9343	-0.441593	3.80976	22.5609	2.03582e-06	2.95155e-05	-0.362942	3.80976	15.557	8.00552e-05	0.0016857	0.0786511	3.80976	0.684077	0.408186	0.812639	0.397229	3.80976	18.694	1.53461e-05	0.000399277	-0.0443638	3.80976	0.218308	0.640332	0.81268	0.0342872	3.80976	0.133107	0.715232	0.869093
chr1	7831328	7841492	VAMP3	.	+	209.695	207.49	192.301	206.262	203.677	189.666	189.651	217.631	210.496	196.394	180.675	200.069	-0.0979245	7.6468	1.57158	0.209978	0.410511	-0.0195504	7.6468	0.0627707	0.802169	0.933549	0.078374	7.6468	1.0072	0.315574	0.734236	0.0430503	7.6468	0.3045	0.581075	0.801219	-0.0548742	7.6468	0.494007	0.482145	0.683969	0.0234999	7.6468	0.0907755	0.763194	0.902038
chr1	7844762	7905237	PER3	.	+	1.5792	1.50144	1.46146	2.53818	2.65184	1.81909	1.86657	1.53107	1.28478	1.67675	1.52683	1.37599	-0.0214132	0.856842	0.0102436	0.919383	1	-0.0379003	0.856842	0.0324158	0.857118	0.969746	-0.0164871	0.856842	0.00610014	0.937746	1	-0.580348	0.856842	8.98694	0.00271915	0.0266722	-0.601761	0.856842	9.60277	0.00194284	0.0137691	-0.618249	0.856842	10.2438	0.00137142	0.0124711
chr1	7975930	8003225	TNFRSF9	.	-	0.0376	0.0834131	0.0339874	0.0352524	0	0	0.155547	0.26247	0.173619	0.178378	0.169647	0.117942	-0.30749	-2.49724	0.320544	0.571281	0.746616	-1.85939	-2.49724	7.13999	0.00753834	0.0550676	-1.5519	-2.49724	4.48399	0.0342138	0.334783	3.56241	-2.49724	15.6374	7.67232e-05	0.00157528	3.25492	-2.49724	11.7605	0.00060501	0.00532538	1.70302	-2.49724	2.03011	0.154209	0.360561
chr1	8021713	8045342	PARK7	.	+	188.865	192.309	177.006	199.635	204.469	195.672	194.473	212.688	201.746	180.59	170.877	177.739	-0.202081	7.58055	8.10166	0.00442247	0.0219916	-0.125543	7.58055	3.13589	0.0765867	0.265921	0.0765385	7.58055	1.16121	0.281214	0.701683	0.0217084	7.58055	0.0940637	0.759073	0.914478	-0.180373	7.58055	6.46514	0.0110011	0.0524748	-0.103835	7.58055	2.14858	0.142702	0.342453
chr1	8071778	8086393	ERRFI1	.	-	280.007	269.967	260.479	279.34	273.852	262.635	215.433	236.135	221.26	391.468	340.694	357.561	0.69597	8.14199	88.2078	5.89257e-21	7.91987e-19	0.268596	8.14199	13.1794	0.000283047	0.0046482	-0.427375	8.14199	33.5866	6.81596e-09	1.37414e-06	-0.278161	8.14199	14.1443	0.00016931	0.0029627	0.41781	8.14199	32.1294	1.4424e-08	4.40102e-07	-0.00956483	8.14199	0.0168214	0.896806	0.993242
chr1	8384389	8404227	SLC45A1	.	+	2.3312	2.21045	3.2288	2.39717	2.37478	2.50554	2.56653	2.1435	2.56957	2.81837	3.73224	2.98787	0.375756	1.44976	4.61763	0.0316449	0.104733	0.0998392	1.44976	0.311445	0.576795	0.793824	-0.275917	1.44976	2.57674	0.108445	0.540359	0.00583058	1.44976	0.00104888	0.974164	1	0.381586	1.44976	4.86375	0.0274267	0.102396	0.10567	1.44976	0.3563	0.550568	0.753217
chr1	8412463	8877699	RERE	.	-	97.6472	97.4265	108.216	90.5988	91.1916	101.32	93.3672	81.4532	86.7402	95.5392	107.811	95.4545	0.191361	6.57955	5.0671	0.0243842	0.0858931	0.213602	6.57955	6.32595	0.0118984	0.0754893	0.0222409	6.57955	0.0689823	0.792824	0.990006	-0.114113	6.57955	1.80415	0.179211	0.438846	0.0772481	6.57955	0.831074	0.361962	0.562492	0.099489	6.57955	1.38139	0.239865	0.455338
chr1	8921058	8939151	ENO1	.	-	1773.33	1813.57	1824.58	1708.65	1772.58	1678.68	1520.28	1561.43	1504.2	1854.59	1812.22	1785.49	0.249695	10.7461	24.1001	9.14574e-07	1.45038e-05	0.238843	10.7461	22.0566	2.64728e-06	9.9541e-05	-0.0108512	10.7461	0.0456274	0.830855	1	-0.170139	10.7461	11.1977	0.000819007	0.010528	0.0795552	10.7461	2.45201	0.117374	0.278951	0.068704	10.7461	1.82907	0.176237	0.395204
chr1	8938893	8939943	ENO1-AS1	.	+	0	0.0834131	0.0679748	0	0	0	0.0388868	0.043745	0.0694477	0	0	0	-3.57665	-3.30916	5.52367	0.0187608	0.0699424	-0.043897	-3.30916	0.00220792	0.962522	1	3.53275	-3.30916	5.39216	0.0202274	0.259679	3.57665	-3.30916	5.81448	0.0158948	0.0945669	0	-3.30916	0	1	1	3.53275	-3.30916	5.67821	0.0171769	0.0850841
chr1	9097004	9129887	SLC2A5	.	-	0.3384	0.208533	0.611773	0.423029	0.554116	0.205935	0.661076	0.43745	0.381962	0.499458	0.339295	0.432455	-0.200782	-0.99749	0.269255	0.603832	0.770587	-0.305486	-0.99749	0.616287	0.432431	0.679687	-0.104704	-0.99749	0.0686194	0.793358	0.990006	0.337534	-0.99749	0.753659	0.38532	0.639244	0.136752	-0.99749	0.117417	0.731853	0.87559	0.0320483	-0.99749	0.00642896	0.936093	1
chr1	9164475	9189229	GPR157	.	-	3.2712	2.87775	3.7726	2.53818	2.29562	3.08902	4.122	3.8933	4.30576	3.13945	4.19877	2.86993	-0.2806	1.78209	2.88544	0.0893836	0.228505	-0.307612	1.78209	3.49294	0.0616309	0.229869	-0.0270127	1.78209	0.0255108	0.873101	1	0.633325	1.78209	14.0297	0.000179945	0.00311554	0.352725	1.78209	4.12285	0.0423078	0.139488	0.325712	1.78209	3.54045	0.0598893	0.198039
chr1	9211726	9211836	MIR34A	.	-	0.0752	0	0.101962	0.0352524	0	0.0686449	0.0388868	0	0	0	0	0	-1.90071	-3.26763	1.36935	0.241924	0.423048	1.91984	-3.26763	2.5695	0.108942	0.319394	3.82055	-3.26763	6.41851	0.0112937	0.19177	-1.20989	-3.26763	0.866564	0.351908	0.606038	-3.1106	-3.26763	3.83298	0.0502535	0.157466	0.709949	-3.26763	0.515381	0.472819	0.687094
chr1	9294862	9331394	H6PD	.	+	64.1832	64.9788	75.0781	58.5896	58.855	61.746	59.6135	53.4126	52.8497	78.4862	91.0158	79.493	0.5855	6.05744	42.5536	6.87699e-11	2.58071e-09	0.300863	6.05744	11.2	0.000817985	0.0106982	-0.284636	6.05744	10.2295	0.00138211	0.0507605	-0.111549	6.05744	1.53373	0.215553	0.492399	0.473951	6.05744	28.1647	1.11417e-07	2.87274e-06	0.189315	6.05744	4.47544	0.0343854	0.137799
chr1	9352940	9429590	SPSB1	.	+	49.4816	45.0431	53.904	41.3511	39.8963	44.2073	59.5746	53.4564	55.4887	53.8701	57.4681	50.1254	-0.0622854	5.65526	0.483805	0.486704	0.680021	-0.182248	5.65526	4.12989	0.0421321	0.181054	-0.119963	5.65526	1.78468	0.181575	0.667326	0.42549	5.65526	22.2612	2.37967e-06	8.03869e-05	0.363205	5.65526	16.1844	5.74639e-05	0.00074436	0.243242	5.65526	7.24686	0.00710252	0.0447622
chr1	9599527	9642831	SLC25A33	.	+	20.68	20.2694	18.829	19.3536	18.8795	18.3968	22.3599	23.4911	24.2372	18.3372	16.9223	18.0451	-0.394122	4.32614	20.2713	6.72015e-06	8.53482e-05	-0.231235	4.32614	7.16748	0.0074237	0.0542982	0.162888	4.32614	3.39171	0.0655249	0.462309	0.308184	4.32614	12.6953	0.000366579	0.00558444	-0.0859386	4.32614	0.941542	0.331882	0.53049	0.0769491	4.32614	0.77516	0.378625	0.595216
chr1	9648931	9674935	TMEM201	.	+	29.2152	32.8648	39.9012	25.7695	26.0039	34.3567	32.5482	21.2163	26.3554	31.1448	45.932	38.9995	0.533048	5.00456	10.6298	0.00111277	0.00693915	0.347717	5.00456	4.5257	0.0333895	0.154331	-0.185332	5.00456	1.3019	0.253866	0.670899	-0.103986	5.00456	0.40382	0.525123	0.759718	0.429062	5.00456	6.93227	0.00846541	0.0433121	0.24373	5.00456	2.23685	0.134755	0.328709
chr1	9711789	9789172	PIK3CD	.	+	34.9304	35.6591	42.4163	24.571	27.3891	29.0368	37.4091	40.2454	36.7726	39.2431	48.816	45.9188	0.22718	5.20705	4.86834	0.0273538	0.0938758	-0.0162246	5.20705	0.0246616	0.875213	0.981844	-0.243405	5.20705	5.59975	0.0179631	0.243625	0.497715	5.20705	22.6308	1.96314e-06	6.78897e-05	0.724895	5.20705	48.2993	3.65884e-12	1.92607e-10	0.481491	5.20705	21.2272	4.07925e-06	8.79474e-05
chr1	9789078	9884550	CLSTN1	.	-	140.85	145.681	160.59	128.248	131.325	135.814	115.727	100.526	107.679	170.672	185.043	162.839	0.678343	7.13434	66.6813	3.19144e-16	2.46861e-14	0.464919	7.13434	31.367	2.13576e-08	1.53314e-06	-0.213425	7.13434	6.71907	0.00953874	0.173316	-0.287314	7.13434	11.9771	0.000538595	0.00760008	0.39103	7.13434	22.4603	2.14535e-06	4.15263e-05	0.177605	7.13434	4.6309	0.031401	0.129605
chr1	9908333	9970316	CTNNBIP1	.	-	12.2576	11.4276	11.3518	10.752	11.6364	11.1205	11.9382	12.2923	12.4311	10.3816	11.9177	11.3224	-0.127846	3.54145	1.64649	0.199437	0.396135	-0.065769	3.54145	0.444114	0.505143	0.743647	0.0620769	3.54145	0.38715	0.533801	0.893043	0.131048	3.54145	1.75914	0.184731	0.447462	0.00320233	3.54145	0.00102756	0.974428	1	0.0652792	3.54145	0.435364	0.509369	0.721161
chr1	9989775	10002826	LZIC	.	-	22.4472	21.4372	21.1402	24.712	24.6186	24.1973	21.31	26.9469	24.4803	22.9394	20.5273	21.033	-0.170577	4.52721	3.20253	0.0735242	0.196303	-0.160345	4.52721	2.84536	0.0916382	0.298967	0.0102317	4.52721	0.0114158	0.914912	1	-0.01699	4.52721	0.0325912	0.856736	0.975841	-0.187566	4.52721	3.91215	0.0479381	0.152557	-0.177335	4.52721	3.5163	0.0607681	0.200003
chr1	10003485	10045556	NMNAT1	.	+	14.9272	13.9717	12.3374	14.4888	15.1986	15.1362	14.3103	16.0544	15.1396	14.52	13.487	14.3496	-0.101063	3.86476	1.00085	0.317104	0.506549	-0.142934	3.86476	2.00326	0.156962	0.401916	-0.0418712	3.86476	0.169787	0.680301	0.952976	0.020789	3.86476	0.0433105	0.835142	0.962523	-0.080274	3.86476	0.637711	0.424541	0.626985	-0.122145	3.86476	1.4775	0.224166	0.455338
chr1	10057254	10076078	RBP7	.	+	0	0.0834131	0.101962	0	0.0791594	0.13729	0.0388868	0.08749	0.0347239	0	0.0848237	0	-0.874847	-2.95123	0.544702	0.460491	0.655511	0.235149	-2.95123	0.0524293	0.818889	0.944521	1.11	-2.95123	0.937147	0.333013	0.748015	-0.43797	-2.95123	0.190936	0.662138	0.852026	-1.31282	-2.95123	1.37811	0.240424	0.4426	-0.202822	-2.95123	0.0437447	0.834329	0.949652
chr1	10093040	10241296	UBE4B	.	+	63.2432	65.2291	63.5904	60.1054	62.7734	58.9659	56.0748	58.5745	57.3985	68.4971	65.3991	67.1877	0.225471	5.96182	9.44603	0.00211606	0.011985	0.158767	5.96182	4.68066	0.030504	0.145466	-0.0667038	5.96182	0.837019	0.360251	0.77099	-0.0797327	5.96182	1.17902	0.277556	0.524736	0.145738	5.96182	3.98904	0.0457973	0.147754	0.0790341	5.96182	1.17226	0.278937	0.491002
chr1	10270763	10441661	KIF1B	.	+	150.851	150.269	143.121	154.582	153.015	149.611	128.288	146.677	139.382	167.532	149.502	159.536	0.202337	7.22342	7.00479	0.00812921	0.0358021	0.100576	7.22342	1.72959	0.188463	0.452956	-0.101761	7.22342	1.77862	0.182319	0.667326	-0.1422	7.22342	3.46367	0.0627309	0.232417	0.0601372	7.22342	0.622461	0.430134	0.632682	-0.0416239	7.22342	0.297862	0.585226	0.776817
chr1	10459084	10480201	PGD	.	+	142.09	143.846	150.054	120.105	123.409	125.346	124.01	118.636	122.575	139.135	147.636	147.27	0.248701	7.06341	12.1978	0.000478463	0.00341191	0.2555	7.06341	12.8935	0.00032973	0.00523342	0.00679889	7.06341	0.00920169	0.92358	1	-0.0141407	7.06341	0.0393363	0.842784	0.967331	0.23456	7.06341	10.888	0.000967869	0.0077622	0.241359	7.06341	11.5461	0.000678923	0.0071959
chr1	10490158	10502872	APITD1	.	+	8.1968	7.29865	8.089	10.5757	9.10333	9.40434	11.1994	11.155	11.2505	8.49078	6.87072	7.70555	-0.538325	3.19994	22.8825	1.72217e-06	2.54153e-05	-0.508324	3.19994	20.6938	5.38903e-06	0.000180757	0.0300006	3.19994	0.066172	0.796994	0.99113	0.207269	3.19994	3.63991	0.0564101	0.216767	-0.331055	3.19994	8.52051	0.00351165	0.0219998	-0.301055	3.19994	7.14743	0.00750713	0.0465535
chr1	10490158	10512060	APITD1-CORT	.	+	7.4448	6.17257	7.44324	9.27139	8.31174	8.61493	9.79947	9.84262	9.58378	7.8843	5.85284	6.9979	-0.488486	3.03206	15.8576	6.82902e-05	0.000642266	-0.46767	3.03206	14.7089	0.00012545	0.00241851	0.0208156	3.03206	0.0270837	0.869282	1	0.156101	3.03206	1.7304	0.18836	0.452164	-0.332385	3.03206	7.28783	0.00694234	0.0373338	-0.31157	3.03206	6.48094	0.0109037	0.0613876
chr1	10509775	10512060	CORT	.	+	0.376	0.291946	0.407849	0.387777	0.514536	0.652126	0.544415	0.34996	0.277791	0.32108	0.296883	0.550397	0.00526723	-1.02585	0.000191367	0.988963	1	-0.0977057	-1.02585	0.0646212	0.799336	0.932054	-0.102973	-1.02585	0.0717958	0.78874	0.988781	-0.416431	-1.02585	1.39975	0.236765	0.497546	-0.411164	-1.02585	1.36449	0.242761	0.4426	-0.514137	-1.02585	2.10394	0.14692	0.349257
chr1	10520602	10532613	DFFA	.	-	51.512	55.1778	57.1668	47.4498	51.7702	49.8362	53.7027	52.1003	54.5859	50.3739	51.5728	53.3099	-0.0475191	5.71302	0.36251	0.547115	0.733643	0.0306917	5.71302	0.152351	0.696299	0.869158	0.0782108	5.71302	0.986315	0.320645	0.738005	0.106513	5.71302	1.82584	0.176619	0.434783	0.0589941	5.71302	0.558488	0.45487	0.658757	0.137205	5.71302	3.04286	0.0810928	0.242699
chr1	10535002	10690815	PEX14	.	+	23.3872	23.2306	29.1272	20.0586	19.3149	23.7854	25.5875	19.6852	22.258	23.867	29.7307	26.9694	0.252306	4.58454	4.20314	0.0403493	0.126348	0.166067	4.58454	1.82024	0.177284	0.435761	-0.0862393	4.58454	0.496908	0.480862	0.86231	0.0966159	4.58454	0.60962	0.434931	0.685323	0.348922	4.58454	8.03589	0.00458594	0.0271503	0.262683	4.58454	4.55382	0.0328455	0.133746
chr1	10696665	10856733	CASZ1	.	-	0.0752	0.208533	0.305886	0.0705049	0.316638	0.274579	0.349981	0.131235	0.243067	0.285405	0.169647	0.157256	-0.236887	-1.77253	0.185142	0.666991	0.820096	-0.290282	-1.77253	0.27827	0.597837	0.803633	-0.0533959	-1.77253	0.00885146	0.925044	1	0.161244	-1.77253	0.0898173	0.76441	0.91796	-0.0756422	-1.77253	0.0184581	0.891931	0.989845	-0.129038	-1.77253	0.0538632	0.816472	0.936394
chr1	11006529	11042094	C1orf127	.	-	0	0	0	0	0	0	0	0.043745	0	0	0	0	-1.90803	-3.66453	1.36465	0.242733	0.423048	-1.90803	-3.66453	1.40172	0.236435	0.491312	0	-3.66453	0	1	1	1.90803	-3.66453	1.43598	0.230791	0.492464	0	-3.66453	0	1	1	0	-3.66453	0	1	1
chr1	11072678	11085549	TARDBP	.	+	187.022	180.172	171.908	202.384	208.15	195.569	170.907	191.647	182.891	185.299	170.877	174.161	-0.0401697	7.53262	0.295449	0.586749	0.75622	-0.0168276	7.53262	0.0519176	0.81976	0.944737	0.0233421	7.53262	0.0998285	0.752036	0.977825	-0.152187	7.53262	4.26111	0.0389945	0.171897	-0.192357	7.53262	6.80122	0.00910954	0.0458113	-0.169015	7.53262	5.25845	0.0218405	0.100121
chr1	11086579	11107296	MASP2	.	-	0.7144	0.291946	0.611773	0.423029	0.514536	0.549159	0.505528	0.481195	0.763925	0.463782	0.551354	0.393141	-0.341415	-0.736529	1.06307	0.302516	0.491282	-0.111104	-0.736529	0.123248	0.725538	0.888204	0.230311	-0.736529	0.474189	0.491066	0.868591	0.258402	-0.736529	0.646511	0.421363	0.673107	-0.0830133	-0.736529	0.0596905	0.806986	0.931696	0.147297	-0.736529	0.205986	0.649932	0.822495
chr1	11114648	11120091	SRM	.	-	247.972	257.329	301.774	202.243	204.706	228.107	261.747	223.712	238.726	235.923	300.403	284.712	0.180802	7.96012	3.29805	0.069362	0.187524	0.156411	7.96012	2.46935	0.116086	0.331566	-0.0243915	7.96012	0.0601528	0.806255	0.995169	0.189488	7.96012	3.61539	0.0572473	0.218949	0.370291	7.96012	13.7972	0.000203643	0.00215479	0.345899	7.96012	12.0469	0.000518772	0.005756
chr1	11126675	11159938	EXOSC10	.	-	94.3384	94.7573	88.4692	97.8255	96.337	93.0824	84.0344	86.1776	86.3929	99.3921	97.4624	99.897	0.209772	6.54313	8.82886	0.00296504	0.0159227	0.112884	6.54313	2.5529	0.110092	0.321428	-0.0968874	6.54313	1.8969	0.168426	0.660983	-0.16264	6.54313	5.31967	0.021086	0.115658	0.0471321	6.54313	0.450752	0.501978	0.702584	-0.0497553	6.54313	0.501367	0.4789	0.693447
chr1	11166587	11322608	MTOR	.	-	79.1104	78.033	86.4299	74.4884	72.51	72.1457	67.9352	73.3166	66.4615	83.3381	84.4844	81.5373	0.264315	6.26162	12.2081	0.000475814	0.00339629	0.231074	6.26162	9.34118	0.00224061	0.023052	-0.0332406	6.26162	0.195696	0.658218	0.943949	-0.0780667	6.26162	1.06234	0.302683	0.554352	0.186248	6.26162	6.11496	0.0134042	0.0605564	0.153007	6.26162	4.13147	0.0420927	0.158211
chr1	11333254	11348491	UBIAD1	.	+	29.516	30.1538	30.7926	27.3559	29.1307	29.1741	27.8429	26.8157	26.4596	33.1426	34.2688	32.5127	0.300619	4.89911	14.2345	0.000161382	0.00133844	0.157747	4.89911	3.88852	0.0486174	0.196911	-0.142871	4.89911	3.28499	0.0699162	0.47767	-0.0785534	4.89911	0.961718	0.326754	0.580839	0.222065	4.89911	7.91327	0.00490736	0.0286609	0.0791939	4.89911	0.998348	0.31771	0.533723
chr1	11539294	11597640	PTCHD2	.	+	0	0.12512	0	0	0	0.13729	0.0388868	0	0.0347239	0	0.0848237	0.0786281	0.949624	-3.09872	0.427602	0.513168	0.703999	0.558049	-3.09872	0.139734	0.708546	0.876536	-0.391575	-3.09872	0.0796096	0.777827	0.985409	-0.780593	-3.09872	0.293931	0.587713	0.806619	0.169031	-3.09872	0.014944	0.902705	0.99605	-0.222544	-3.09872	0.026973	0.869547	0.973502
chr1	11708417	11714888	FBXO2	.	-	0.4512	0.792425	0.679748	0.564039	0.356217	0.240257	0.505528	0.34996	0.486134	0.499458	0.339295	0.471769	-0.0351733	-0.851024	0.0096438	0.921771	1	0.492724	-0.851024	2.2646	0.13236	0.361873	0.527897	-0.851024	2.56567	0.109206	0.541629	0.222627	-0.851024	0.376388	0.539542	0.766622	0.187454	-0.851024	0.263379	0.607808	0.788403	0.715351	-0.851024	4.59894	0.0319918	0.131428
chr1	11714431	11723384	FBXO44	.	+	7.144	7.92425	10.0263	6.59221	7.2035	8.30603	9.29394	8.31155	8.299	7.24214	8.69443	7.98075	-0.117739	3.02866	0.717663	0.396911	0.59302	-0.0418641	3.02866	0.0922378	0.761351	0.91163	0.0758746	3.02866	0.29861	0.584755	0.91253	0.227938	3.02866	2.68989	0.100987	0.308628	0.1102	3.02866	0.619647	0.431178	0.63385	0.186074	3.02866	1.79605	0.180191	0.400422
chr1	11724149	11734409	FBXO6	.	+	3.9856	3.1697	3.84057	3.20797	3.04764	3.56953	3.65536	3.23713	3.99324	3.24648	4.49566	3.22375	-0.00363798	1.86087	0.000507623	0.982025	1	0.0129871	1.86087	0.00653974	0.935546	1	0.0166251	1.86087	0.0106887	0.917656	1	0.151327	1.86087	0.868531	0.351362	0.605719	0.147689	1.86087	0.824203	0.363954	0.563965	0.164314	1.86087	1.03622	0.308702	0.524089
chr1	11734536	11751678	MAD2L2	.	-	23.0488	22.8135	24.6748	23.2666	23.7082	27.3893	29.2429	23.0536	26.8763	21.8691	23.6234	21.7407	-0.238208	4.60603	5.53319	0.0186591	0.0697918	-0.167453	4.60603	2.76238	0.0965045	0.305122	0.0707543	4.60603	0.484136	0.486555	0.866423	0.0913158	4.60603	0.829297	0.362476	0.616079	-0.146892	4.60603	2.10583	0.146739	0.325843	-0.0761377	4.60603	0.571515	0.449658	0.664856
chr1	11751780	11780336	DRAXIN	.	+	0.0752	0	0.0339874	0.0352524	0	0	0	0.08749	0.0694477	0.0356756	0.0424119	0	-0.878706	-3.22165	0.670143	0.413002	0.607796	-0.418126	-3.22165	0.178356	0.67279	0.853784	0.46058	-3.22165	0.1653	0.684323	0.952976	1.74698	-3.22165	2.13287	0.14417	0.381778	0.868276	-3.22165	0.415007	0.519439	0.716833	1.32886	-3.22165	1.11468	0.291067	0.504421
chr1	11796141	11810828	AGTRAP	.	+	20.4168	20.895	24.9467	17.2384	16.1089	18.3282	21.1155	19.4665	20.3482	20.2637	23.5386	23.1953	0.134825	4.36203	1.73423	0.187871	0.379528	0.122324	4.36203	1.43345	0.231202	0.491312	-0.0125007	4.36203	0.0151303	0.902103	1	0.237047	4.36203	5.24027	0.0220699	0.118226	0.371872	4.36203	13.0261	0.000307182	0.00304307	0.359371	4.36203	12.2157	0.000473893	0.00535844
chr1	11845786	11866160	MTHFR	.	-	9.8888	10.0513	9.21058	8.6016	8.74711	7.345	8.94396	6.56175	7.81287	8.95457	9.58508	9.94646	0.283486	3.15042	5.25617	0.0218691	0.0789113	0.316314	3.15042	6.6162	0.0101056	0.0675466	0.0328274	3.15042	0.0741091	0.785445	0.987395	-0.0766623	3.15042	0.378974	0.538153	0.766233	0.206824	3.15042	2.86813	0.0903499	0.238604	0.239651	3.15042	3.89393	0.0484608	0.172239
chr1	11866152	11903201	CLCN6	.	+	19.6272	18.8097	19.4748	20.1291	20.0273	21.7261	19.3656	19.904	19.2717	17.9805	20.1032	17.7306	-0.0697988	4.29194	0.606878	0.435966	0.63112	-0.0143775	4.29194	0.0261014	0.871653	0.979464	0.0554213	4.29194	0.384337	0.535291	0.893648	-0.0814301	4.29194	0.851574	0.356108	0.609652	-0.151229	4.29194	2.91024	0.0880187	0.234212	-0.0958076	4.29194	1.18424	0.276495	0.488018
chr1	11900375	11907673	NPPA-AS1	.	+	5.7528	4.96308	4.18045	4.44181	4.98704	5.25133	4.19977	4.81195	4.96551	4.60215	4.41083	5.22877	0.0267035	2.29035	0.0327499	0.856392	0.956814	0.0870032	2.29035	0.354407	0.551629	0.777798	0.0602997	2.29035	0.170941	0.679277	0.952724	-0.0697402	2.29035	0.22921	0.63211	0.832115	-0.0430367	2.29035	0.0876478	0.767189	0.903156	0.017263	2.29035	0.0143778	0.904556	0.997871
chr1	11979644	11986485	KIAA2013	.	-	58.5808	63.102	74.3644	52.6672	52.9181	61.0939	67.0797	50.0443	52.7108	64.0376	83.0424	70.2542	0.355005	5.96731	8.38784	0.00377739	0.0193213	0.20728	5.96731	2.85951	0.0908353	0.297515	-0.147724	5.96731	1.46263	0.226512	0.667326	0.0270296	5.96731	0.0484828	0.825725	0.956818	0.382034	5.96731	9.7266	0.0018162	0.0130128	0.23431	5.96731	3.65925	0.0557586	0.188838
chr1	11994723	12035599	PLOD1	.	+	365.81	380.364	409.99	311.561	328.868	330.147	303.823	278.656	272.929	417.797	454.91	429.152	0.605827	8.48008	68.9362	1.017e-16	8.27171e-15	0.43478	8.48008	35.5853	2.44124e-09	2.19261e-07	-0.171047	8.48008	5.55757	0.0184009	0.246786	-0.182237	8.48008	6.25733	0.012368	0.0784953	0.423591	8.48008	33.9239	5.73105e-09	1.86935e-07	0.252543	8.48008	12.0723	0.000511777	0.00569841
chr1	12040237	12073572	MFN2	.	+	174.802	171.497	180.575	171.961	178.029	175.902	157.764	158.926	156.709	176.38	191.829	176.795	0.20305	7.4319	8.54502	0.00346469	0.018055	0.154614	7.4319	4.95691	0.0259866	0.130249	-0.0484353	7.4319	0.488862	0.484436	0.86438	-0.151717	7.4319	4.77769	0.0288308	0.142137	0.051333	7.4319	0.549652	0.45846	0.662115	0.00289768	7.4319	0.00175186	0.966614	1
chr1	12079298	12092106	MIIP	.	+	13.16	14.3471	17.6055	10.5052	10.172	13.523	15.9436	12.0299	14.3062	12.201	15.0562	14.5855	-0.0184007	3.7757	0.0166281	0.897397	0.986092	0.0935695	3.7757	0.434779	0.509653	0.747326	0.11197	3.7757	0.621166	0.430614	0.828485	0.305832	3.7757	4.53567	0.0331955	0.156684	0.287431	3.7757	3.99763	0.0455644	0.147203	0.399401	3.7757	7.80048	0.00522325	0.0354764
chr1	12123433	12204264	TNFRSF8	.	+	0.0752	0.0417066	0.203924	0.0352524	0.0395797	0.0343224	0.0388868	0	0.104172	0.0713511	0.0848237	0.117942	0.765144	-2.75761	0.808931	0.368436	0.563084	1.05339	-2.75761	1.70133	0.192114	0.457616	0.288242	-2.75761	0.161335	0.68793	0.95449	0.457325	-2.75761	0.207987	0.64835	0.841271	1.22247	-2.75761	1.85888	0.172755	0.365347	1.51071	-2.75761	3.14767	0.0760356	0.232636
chr1	12227059	12269277	TNFRSF1B	.	+	13.7616	11.6778	15.0564	14.2067	14.0904	15.3421	15.2825	11.33	11.8061	14.52	14.9714	14.0351	0.179031	3.79889	2.13329	0.144131	0.314369	0.0784319	3.79889	0.408119	0.522926	0.758773	-0.100599	3.79889	0.682172	0.40884	0.813322	-0.18364	3.79889	2.26579	0.132259	0.360639	-0.00460935	3.79889	0.00145097	0.969615	1	-0.105208	3.79889	0.75324	0.385452	0.602699
chr1	12251761	12251839	MIR4632	.	+	0.1128	0.250239	0.13595	0.352524	0.277058	0.343224	0.311094	0.34996	0.208343	0.214053	0.339295	0.235884	-0.129122	-1.57829	0.086826	0.768252	0.894423	-0.789488	-1.57829	2.64677	0.103761	0.314196	-0.660367	-1.57829	1.76876	0.183536	0.667326	-0.195142	-1.57829	0.229219	0.632104	0.832115	-0.324264	-1.57829	0.603994	0.437058	0.640232	-0.98463	-1.57829	4.53296	0.033248	0.134921
chr1	12290112	12572098	VPS13D	.	+	55.1216	58.8479	56.8609	54.8528	55.5699	53.0281	45.4587	50.7004	50.1065	54.1198	55.0082	55.8653	0.173841	5.75143	4.92657	0.0264467	0.0913584	0.223839	5.75143	8.21112	0.00416344	0.0359623	0.0499981	5.75143	0.414093	0.519899	0.886052	-0.160185	5.75143	4.20384	0.0403326	0.175429	0.013656	5.75143	0.030875	0.860519	0.968085	0.0636541	5.75143	0.674523	0.411479	0.628094
chr1	12567299	12567451	SNORA59B	.	+	0	0.0417066	0	0.0352524	0	0.0686449	0	0	0	0	0	0	0	-3.50266	0	1	1	1.87126	-3.50266	1.33793	0.2474	0.491312	1.87126	-3.50266	1.33385	0.248121	0.667326	-3.10843	-3.50266	3.78546	0.0516999	0.205632	-3.10843	-3.50266	3.77413	0.0520509	0.160878	-1.23717	-3.50266	0.893241	0.344601	0.560464
chr1	12567299	12567451	SNORA59A	.	+	0	0.0417066	0	0.0352524	0	0.0686449	0	0	0	0	0	0	0	-3.50266	0	1	1	1.87126	-3.50266	1.33793	0.2474	0.491312	1.87126	-3.50266	1.33385	0.248121	0.667326	-3.10843	-3.50266	3.78546	0.0516999	0.205632	-3.10843	-3.50266	3.77413	0.0520509	0.160878	-1.23717	-3.50266	0.893241	0.344601	0.560464
chr1	12627938	12677820	DHRS3	.	-	1.316	1.08437	2.27715	0.740301	0.633275	0.99535	2.83874	2.75593	2.50012	1.03459	0.67859	0.786281	-1.67459	0.628672	44.5498	2.47963e-11	9.95583e-10	-0.766087	0.628672	11.5095	0.000692422	0.00939977	0.908501	0.628672	11.5786	0.000667163	0.0303928	1.75428	0.628672	49.2942	2.2031e-12	2.17453e-10	0.0796885	0.628672	0.0722575	0.788078	0.917544	0.988189	0.628672	13.8064	0.000202645	0.00263577
chr1	12907235	12908237	LOC649330	.	-	0	0	0	0.0352524	0	0.0343224	0	0	0.0347239	0	0.0424119	0	0.0153062	-3.50251	6.75354e-05	0.993443	1	-1.89433	-3.50251	1.39499	0.237564	0.491312	-1.90964	-3.50251	1.40685	0.23558	0.667326	-0.712627	-3.50251	0.261361	0.609187	0.817569	-0.69732	-3.50251	0.251419	0.616077	0.793589	-2.60696	-3.50251	2.62376	0.105275	0.280404
chr1	12907260	12908578	HNRNPCL1	.	-	0	0	0	0.0352524	0	0.0343224	0	0	0.0347239	0	0.0424119	0	0.0153062	-3.50251	6.75354e-05	0.993443	1	-1.89433	-3.50251	1.39499	0.237564	0.491312	-1.90964	-3.50251	1.40685	0.23558	0.667326	-0.712627	-3.50251	0.261361	0.609187	0.817569	-0.69732	-3.50251	0.251419	0.616077	0.793589	-2.60696	-3.50251	2.62376	0.105275	0.280404
chr1	13910251	13944452	PDPN	.	+	1.2408	1.45973	1.46146	0.740301	1.06865	0.961028	1.04994	1.66231	1.42368	1.17729	1.56924	1.21874	-0.0628207	0.405291	0.08438	0.771447	0.896364	0.0171033	0.405291	0.00651059	0.93569	1	0.0799239	0.405291	0.139265	0.709012	0.96023	0.575093	0.405291	6.26667	0.012303	0.0781871	0.512272	0.405291	4.87128	0.0273072	0.102091	0.592196	0.405291	6.77355	0.00925187	0.054451
chr1	14026734	14151574	PRDM2	.	+	49.2936	48.3379	46.6307	53.4075	53.6305	53.0281	49.3085	50.6567	52.19	49.3036	45.4231	43.6779	-0.136207	5.63375	3.0697	0.0797643	0.209423	-0.0774312	5.63375	0.998997	0.317553	0.566076	0.0587763	5.63375	0.570632	0.450008	0.839506	-0.0727756	5.63375	0.893188	0.344615	0.599636	-0.208983	5.63375	7.29829	0.00690203	0.0371803	-0.150207	5.63375	3.79725	0.0513367	0.178576
chr1	14925212	15444544	KAZN	.	+	23.1616	23.7727	26.4762	24.7472	25.6872	26.291	26.2486	24.8909	24.3414	24.4734	24.7685	24.6106	-0.031283	4.64571	0.131609	0.716769	0.85716	-0.0382554	4.64571	0.197795	0.656507	0.843946	-0.00697242	4.64571	0.00654821	0.935505	1	-0.0239386	4.64571	0.0782862	0.779633	0.926903	-0.0552215	4.64571	0.415184	0.51935	0.716833	-0.062194	4.64571	0.529303	0.4669	0.681405
chr1	15438310	15478960	TMEM51-AS1	.	-	0	0	0.101962	0.0352524	0.0395797	0	0.0388868	0	0.0694477	0.107027	0.0424119	0	0.386288	-3.14191	0.110063	0.740072	0.874765	-0.0520972	-3.14191	0.0018128	0.966039	1	-0.438385	-3.14191	0.141958	0.706342	0.959699	0.559302	-3.14191	0.19638	0.657659	0.848279	0.94559	-3.14191	0.600003	0.438577	0.641616	0.507204	-3.14191	0.162917	0.686485	0.847363
chr1	15479027	15546974	TMEM51	.	+	5.452	4.83796	5.26804	4.61807	4.51209	5.07972	4.97751	4.81195	4.68772	5.10161	6.23454	5.26808	0.193355	2.3633	2.29041	0.130175	0.291571	0.107283	2.3633	0.700674	0.402557	0.650816	-0.0860721	2.3633	0.470088	0.492947	0.870627	0.0236361	2.3633	0.0334078	0.854972	0.974884	0.216991	2.3633	2.93601	0.0866245	0.232283	0.130919	2.3633	1.06212	0.302732	0.517386
chr1	15573767	15724622	FHAD1	.	+	0.376	0.500479	0.509811	0.352524	0.554116	0.617804	0.388868	0.218725	0.555582	0.392431	0.339295	0.314512	-0.188702	-0.984171	0.241489	0.623133	0.787266	0.207179	-0.984171	0.336538	0.561835	0.783295	0.395882	-0.984171	1.15234	0.283059	0.703878	-0.339837	-0.984171	0.958971	0.327446	0.58157	-0.52854	-0.984171	2.17431	0.140333	0.315624	-0.132658	-0.984171	0.158825	0.69024	0.849704
chr1	15736390	15756839	EFHD2	.	+	129.833	127.288	164.839	111.609	109.398	139.452	157.919	104.551	126.846	120.476	159.85	135.948	0.0961501	7.04888	0.455994	0.499502	0.69167	0.116183	7.04888	0.666161	0.414393	0.661525	0.0200327	7.04888	0.01982	0.888041	1	0.111168	7.04888	0.609179	0.435097	0.685414	0.207318	7.04888	2.1185	0.145529	0.323813	0.227351	7.04888	2.54887	0.110373	0.288087
chr1	15764937	15773153	CTRC	.	+	0.0376	0.0834131	0.169937	0.105757	0.118739	0	0.233321	0.131235	0.0347239	0.107027	0.169647	0.0393141	-0.312895	-2.49929	0.158798	0.690265	0.838808	-0.38244	-2.49929	0.237127	0.626289	0.823586	-0.0695445	-2.49929	0.00722403	0.932266	1	0.799513	-2.49929	0.950356	0.329629	0.584359	0.486618	-2.49929	0.328798	0.566368	0.755276	0.417073	-2.49929	0.242629	0.622314	0.803096
chr1	15783222	15798586	CELA2A	.	+	0	0	0	0.0352524	0	0	0	0	0	0	0	0	0	-3.66567	0	1	1	0	-3.66567	0	1	1	0	-3.66567	0	1	1	-1.82822	-3.66567	1.29772	0.25463	0.49809	-1.82822	-3.66567	1.29374	0.25536	0.4426	-1.82822	-3.66567	1.32945	0.248902	0.455338
chr1	15818768	15851285	CASP9	.	-	6.204	6.3394	5.09811	5.42888	5.462	5.80049	5.75525	5.20565	6.42391	5.92214	6.61625	5.62191	0.0544751	2.56026	0.171124	0.679115	0.829351	0.00960548	2.56026	0.00532089	0.94185	1	-0.0448696	2.56026	0.117138	0.732159	0.969766	0.0640076	2.56026	0.235801	0.627256	0.828371	0.118483	2.56026	0.814301	0.366852	0.566561	0.0736131	2.56026	0.314616	0.574861	0.770509
chr1	15853351	15898228	DNAJC16	.	+	23.5	20.7699	21.616	22.2795	22.9562	19.4951	17.5379	20.4727	20.3482	21.1556	20.0608	21.3868	0.101993	4.39514	1.07229	0.300429	0.489546	0.175662	4.39514	3.21651	0.0728988	0.256976	0.0736684	4.39514	0.571352	0.449722	0.83926	-0.148435	4.39514	2.3008	0.129308	0.355044	-0.0464417	4.39514	0.227468	0.633408	0.808004	0.0272267	4.39514	0.079081	0.778547	0.911318
chr1	15898193	15911605	AGMAT	.	-	3.3088	2.58581	2.37912	2.50292	2.88932	2.43689	2.68319	3.10589	3.19459	2.21189	3.64742	2.39816	-0.133286	1.51131	0.485617	0.485889	0.679263	-0.121189	1.51131	0.406775	0.523611	0.759274	0.0120973	1.51131	0.0039523	0.949872	1	0.202437	1.51131	1.12884	0.288023	0.536794	0.0691511	1.51131	0.128249	0.720254	0.867944	0.0812484	1.51131	0.179458	0.67184	0.837913
chr1	15943952	15987552	DDI2	.	+	15.7544	15.9736	17.9453	14.9823	14.3674	14.7586	15.5158	17.4105	17.0494	18.6583	19.0429	19.5784	0.196912	4.07276	4.47611	0.0343718	0.111633	-0.00618686	4.07276	0.00434183	0.947463	1	-0.203099	4.07276	4.79071	0.0286136	0.304467	0.179131	4.07276	3.58311	0.0583697	0.222077	0.376042	4.07276	16.162	5.8148e-05	0.000751167	0.172944	4.07276	3.36016	0.0667916	0.213311
chr1	15986363	15988217	RSC1A1	.	+	12.9344	13.6797	15.0904	14.3477	12.8238	11.8756	13.5326	14.8295	15.9035	15.6259	15.5227	16.5905	0.10775	3.85515	1.02164	0.31213	0.501271	-0.0856009	3.85515	0.635286	0.425423	0.672073	-0.193351	3.85515	3.27663	0.0702731	0.47767	0.182229	3.85515	2.86323	0.0906255	0.294335	0.289979	3.85515	7.32887	0.00678557	0.0367095	0.0966286	3.85515	0.802037	0.370485	0.586457
chr1	16010826	16061264	PLEKHM2	.	+	123.93	120.866	149.341	102.162	110.032	129.224	141.47	116.537	128.131	118.264	151.368	127.378	0.0395507	6.98452	0.122552	0.726283	0.864125	0.0297255	6.98452	0.0692742	0.792397	0.929194	-0.00982519	6.98452	0.00757035	0.930665	1	0.177628	6.98452	2.46779	0.116201	0.331083	0.217179	6.98452	3.68903	0.0547713	0.166689	0.207354	6.98452	3.36533	0.0665822	0.212818
chr1	16062808	16067884	SLC25A34	.	+	2.1808	2.58581	3.36475	2.57343	2.09772	3.46657	3.57759	2.53721	3.40294	2.14053	2.62954	2.90924	-0.319024	1.52005	2.26545	0.132288	0.295009	-0.226907	1.52005	1.17372	0.278639	0.525265	0.0921167	1.52005	0.184281	0.66772	0.948645	0.224963	1.52005	1.1629	0.280866	0.528149	-0.0940607	1.52005	0.193647	0.659898	0.8267	-0.00194404	1.52005	8.47659e-05	0.992654	1
chr1	16085254	16113084	FBLIM1	.	+	23.5752	24.6486	28.6854	23.3371	24.1832	22.6871	26.1319	22.2662	23.0914	23.2605	26.0409	24.6106	0.0464845	4.6119	0.223633	0.636285	0.798983	0.106521	4.6119	1.18525	0.276289	0.522562	0.0600367	4.6119	0.377728	0.538822	0.893805	0.0271251	4.6119	0.0763479	0.782309	0.928716	0.0736095	4.6119	0.563994	0.452656	0.656844	0.133646	4.6119	1.87648	0.170735	0.386646
chr1	16133656	16134194	UQCRHL	.	-	0.188	0.208533	0.237912	0.14101	0.197898	0.102967	0.233321	0.34996	0.208343	0.249729	0.169647	0.19657	-0.309534	-1.8307	0.427926	0.513008	0.703903	-0.277008	-1.8307	0.35325	0.552279	0.777798	0.0325259	-1.8307	0.00437383	0.94727	1	0.814066	-1.8307	2.59283	0.107349	0.319529	0.504532	-1.8307	0.894472	0.344268	0.543686	0.537058	-1.8307	1.04348	0.307014	0.522053
chr1	16160709	16174642	FLJ37453	.	-	0.6768	0.834131	1.18956	0.916564	0.910333	0.892383	1.1666	1.18111	0.868096	0.927565	0.848237	0.668339	-0.374866	-0.0013627	2.18115	0.13971	0.307401	-0.219107	-0.0013627	0.795478	0.372449	0.62233	0.155759	-0.0013627	0.35787	0.549692	0.899243	0.22689	-0.0013627	0.863562	0.352744	0.6065	-0.147976	-0.0013627	0.326729	0.567592	0.756111	0.00778261	-0.0013627	0.00096829	0.975176	1
chr1	16174358	16266950	SPEN	.	+	104.678	106.56	104.137	104.453	106.271	109.145	101.922	104.157	105.04	112.307	113.918	115.544	0.135439	6.74712	3.92557	0.0475571	0.141618	0.0194389	6.74712	0.080696	0.776356	0.920157	-0.116	6.74712	2.88725	0.089283	0.529613	-0.0400209	6.74712	0.342966	0.558122	0.78128	0.0954179	6.74712	1.959	0.16162	0.348686	-0.020582	6.74712	0.0909465	0.762977	0.901888
chr1	16268363	16302627	ZBTB17	.	-	22.2968	21.1035	27.054	19.7766	20.5814	25.6045	30.565	19.9915	25.904	21.0486	30.3669	24.3747	-0.0152689	4.59287	0.00974093	0.92138	1	-0.118071	4.59287	0.581834	0.445594	0.689738	-0.102802	4.59287	0.440519	0.506872	0.881694	0.213691	4.59287	1.902	0.167855	0.421093	0.198422	4.59287	1.6379	0.200614	0.406368	0.0956204	4.59287	0.380234	0.537478	0.746386
chr1	16340522	16345285	HSPB7	.	-	88.3976	80.2851	101.792	39.9058	40.6483	50.7972	80.2624	71.873	76.8439	57.9728	80.3281	75.5616	-0.0993972	6.13879	0.673731	0.411754	0.607485	0.240546	6.13879	3.96846	0.0463601	0.191744	0.339943	6.13879	7.90183	0.00493849	0.117871	0.801442	6.13879	42.8056	6.0458e-11	5.11491e-09	0.702045	6.13879	32.8607	9.90038e-09	3.07074e-07	1.04199	6.13879	72.1544	1.99003e-17	2.4331e-15
chr1	16348485	16360545	CLCNKA	.	+	0.1128	0	0.0679748	0.0705049	0	0.0343224	0.0388868	0	0.0694477	0.0356756	0.0424119	0	-0.501044	-3.10237	0.191564	0.661618	0.816294	0.628565	-3.10237	0.427567	0.513185	0.750571	1.12961	-3.10237	1.18134	0.277084	0.697649	0.0851491	-3.10237	0.00648503	0.935816	1	-0.415894	-3.10237	0.132739	0.715609	0.864286	0.713714	-3.10237	0.556558	0.45565	0.670654
chr1	16370230	16383821	CLCNKB	.	+	0	0	0.0339874	0.0705049	0.0395797	0.0343224	0.0388868	0	0	0.0356756	0.0424119	0.0393141	1.30662	-3.26554	1.054	0.304588	0.49316	-0.0351136	-3.26554	0.000556593	0.981178	1	-1.34173	-3.26554	1.12208	0.289472	0.709736	-1.58758	-3.26554	1.72885	0.188558	0.452164	-0.280966	-3.26554	0.0805228	0.77659	0.909622	-1.6227	-3.26554	1.82462	0.176764	0.395593
chr1	16384263	16400127	FAM131C	.	-	1.0152	0.667305	0.917659	0.599292	0.474956	0.789416	1.43881	0.831155	0.798649	0.570809	1.14512	0.864909	-0.267278	-0.125675	0.867141	0.351748	0.544882	-0.226719	-0.125675	0.640254	0.423619	0.670397	0.0405586	-0.125675	0.0192037	0.889784	1	0.701561	-0.125675	5.52221	0.0187765	0.106665	0.434284	-0.125675	1.97651	0.159759	0.345418	0.474842	-0.125675	2.42541	0.119382	0.303679
chr1	16450831	16482582	EPHA2	.	-	42.0368	43.1246	49.0098	48.8599	51.0974	60.2702	42.6199	32.1526	34.1683	53.2636	61.2851	51.6193	0.608172	5.57097	28.4364	9.68256e-08	1.93355e-06	0.300651	5.57097	6.92861	0.00848278	0.0598278	-0.307521	5.57097	7.39058	0.00655665	0.142168	-0.556402	5.57097	23.8601	1.03597e-06	3.8196e-05	0.0517701	5.57097	0.211585	0.645528	0.81657	-0.255751	5.57097	5.12229	0.0236205	0.105748
chr1	16524598	16539104	ARHGEF19	.	-	10.6784	11.0939	14.0028	9.55341	10.172	11.2921	12.1327	11.7237	10.8338	10.5956	13.1053	11.7942	0.0317302	3.52226	0.0644489	0.799598	0.916597	0.0490142	3.52226	0.155095	0.693713	0.867098	0.017284	3.52226	0.0193412	0.889393	1	0.159498	3.52226	1.61499	0.203792	0.475213	0.191228	3.52226	2.3276	0.127098	0.294489	0.208512	3.52226	2.7908	0.0948068	0.2698
chr1	16558181	16563659	RSG1	.	-	1.8424	2.16874	2.54905	1.79787	1.30613	1.71612	2.02211	1.53107	1.94454	1.53405	2.71436	2.12296	0.191205	1.00904	0.79592	0.372316	0.567138	0.251421	1.00904	1.41102	0.234887	0.491312	0.0602164	1.00904	0.0839088	0.772069	0.985115	0.189886	1.00904	0.743524	0.388534	0.641722	0.381091	1.00904	3.10377	0.0781111	0.21522	0.441307	1.00904	4.26793	0.0388382	0.149964
chr1	16576558	16678948	FBXO42	.	-	17.3712	19.3935	18.727	17.0622	18.4046	18.1909	17.0324	18.7666	17.0494	17.8021	17.0496	16.1188	-0.0494931	4.15563	0.28046	0.5964	0.763829	0.071712	4.15563	0.601058	0.438175	0.683027	0.121205	4.15563	1.7069	0.191388	0.667326	-0.0233844	4.15563	0.0639425	0.80037	0.940057	-0.0728775	4.15563	0.617378	0.432023	0.63482	0.0483276	4.15563	0.277186	0.598552	0.784559
chr1	16693524	16724643	SZRD1	.	+	333.662	329.398	353.401	297.989	304.882	321.224	330.343	313.302	312.931	304.063	331.746	311.76	-0.013781	8.32403	0.0397857	0.8419	0.945865	0.0877114	8.32403	1.61451	0.20386	0.474729	0.101492	8.32403	2.16111	0.141542	0.615313	0.0498029	8.32403	0.520049	0.470821	0.716208	0.0360219	8.32403	0.272007	0.601989	0.783917	0.137514	8.32403	3.97034	0.0463084	0.16704
chr1	16725137	16763919	SPATA21	.	-	0	0	0	0	0	0	0.0388868	0	0	0	0	0	-1.901	-3.66513	1.35982	0.243569	0.423048	-1.901	-3.66513	1.3968	0.23726	0.491312	0	-3.66513	0	1	1	1.901	-3.66513	1.43098	0.231605	0.492464	0	-3.66513	0	1	1	0	-3.66513	0	1	1
chr1	16767166	16786584	NECAP2	.	+	98.4368	99.2616	104.307	91.7621	92.1811	96.9265	97.0226	98.12	98.5463	89.9381	100.559	92.8598	-0.0521828	6.59597	0.508953	0.475592	0.669959	0.0404994	6.59597	0.308213	0.578779	0.794505	0.0926822	6.59597	1.6106	0.204408	0.667326	0.0642727	6.59597	0.774829	0.378727	0.631613	0.01209	6.59597	0.0273595	0.868624	0.973925	0.104772	6.59597	2.06544	0.150672	0.355102
chr1	16793930	16819196	CROCCP3	.	-	1.4288	1.08437	1.56342	2.18565	2.21646	2.2996	2.56653	1.96852	2.25705	1.10594	1.56924	1.49393	-0.720071	0.917977	14.0984	0.00017349	0.00142514	-0.725304	0.917977	14.5464	0.00013675	0.00257098	-0.00523285	0.917977	0.000610665	0.980285	1	0.0241221	0.917977	0.0198484	0.887961	0.993609	-0.695949	0.917977	13.404	0.000251083	0.00258181	-0.701182	0.917977	13.8424	0.000198798	0.00259286
chr1	16890411	16939982	NBPF1	.	-	19.1384	20.6447	18.0813	24.9587	25.4102	27.5609	21.3877	20.2102	21.6677	20.8345	21.8421	20.5612	-0.00248611	4.45518	0.000778675	0.977738	1	-0.132159	4.45518	2.17974	0.139838	0.374092	-0.129673	4.45518	2.09645	0.147642	0.627357	-0.299975	4.45518	11.8082	0.000589702	0.00820399	-0.302461	4.45518	11.9929	0.000534029	0.00482575	-0.432134	4.45518	24.2461	8.47786e-07	2.17407e-05
chr1	16944750	16957401	CROCCP2	.	-	9.5128	11.3025	13.8669	10.9283	11.676	12.5277	15.788	11.6799	12.7437	9.27565	11.1967	10.0251	-0.401771	3.55914	7.98926	0.00470556	0.0230621	-0.211979	3.55914	2.27396	0.131564	0.360435	0.189792	3.55914	1.76395	0.184132	0.667326	0.195546	3.55914	1.9443	0.163202	0.41376	-0.206226	3.55914	2.09224	0.148049	0.327536	-0.0164337	3.55914	0.0135762	0.907243	0.999234
chr1	16972068	16976915	MST1P2	.	+	0.564	0.625598	0.611773	0.493534	0.791594	0.755093	1.08883	0.96239	0.972268	0.392431	0.508942	0.353826	-1.26951	-0.412578	19.119	1.22813e-05	0.000144561	-0.743921	-0.412578	7.99074	0.00470173	0.039233	0.525591	-0.412578	2.59458	0.10723	0.538083	0.571786	-0.412578	5.08604	0.0241192	0.125435	-0.697726	-0.412578	4.91435	0.0266344	0.100069	-0.172135	-0.412578	0.36469	0.545913	0.749953
chr1	17081128	17090975	MST1L	.	-	0.3008	0.291946	0.203924	0.176262	0.158319	0.274579	0.194434	0.26247	0.312515	0.249729	0.169647	0.19657	-0.30945	-1.69546	0.42782	0.513061	0.703903	0.0219757	-1.69546	0.0024597	0.960445	1	0.331425	-1.69546	0.502273	0.478503	0.860108	0.325001	-1.69546	0.486905	0.485311	0.72868	0.0155515	-1.69546	0.00100059	0.974765	1	0.346977	-1.69546	0.568389	0.4509	0.665954
chr1	17248444	17299474	CROCC	.	+	15.4912	13.7632	23.5533	11.8096	12.5468	16.2002	25.3542	12.8173	18.8203	12.8075	21.3756	16.4726	-0.17233	4.07285	0.575431	0.448109	0.642691	-0.109469	4.07285	0.233028	0.629287	0.824789	0.0628608	4.07285	0.0765255	0.782062	0.986	0.491252	4.07285	4.63996	0.0312357	0.15047	0.318923	4.07285	1.95175	0.162398	0.349848	0.381783	4.07285	2.80414	0.0940211	0.268504
chr1	17300998	17308081	MFAP2	.	-	31.0952	33.3652	37.3521	28.8718	29.9618	32.1258	34.8426	29.9653	31.7723	30.1459	38.0858	34.8716	0.0923094	5.03472	0.79974	0.371171	0.565849	0.0763868	5.03472	0.549026	0.458716	0.701172	-0.0159226	5.03472	0.0239573	0.876994	1	0.086804	5.03472	0.704789	0.401179	0.654788	0.179113	5.03472	3.01266	0.0826166	0.224565	0.163191	5.03472	2.50727	0.113322	0.292863
chr1	17312452	17338423	ATP13A2	.	-	39.4424	40.1634	57.0648	31.2689	33.1282	37.9949	45.1087	35.5209	37.5365	43.988	58.9949	51.58	0.386451	5.41697	7.55885	0.00597163	0.0280328	0.210672	5.41697	2.24608	0.133953	0.364479	-0.175779	5.41697	1.57636	0.209285	0.667326	0.206693	5.41697	2.14374	0.143153	0.380703	0.593145	5.41697	17.7041	2.58075e-05	0.000371358	0.417366	5.41697	8.77479	0.00305422	0.0233911
chr1	17345224	17380665	SDHB	.	-	96.9704	91.963	100.739	93.5247	92.8935	101.148	107.172	99.0386	101.012	90.6516	91.4824	85.7439	-0.19784	6.58654	6.90594	0.008591	0.0374492	-0.084545	6.58654	1.26924	0.259909	0.503409	0.113295	6.58654	2.26326	0.132475	0.596892	0.0952711	6.58654	1.61383	0.203955	0.475476	-0.102569	6.58654	1.85753	0.17291	0.365547	0.010726	6.58654	0.0204375	0.886322	0.986068
chr1	17393255	17445948	PADI2	.	-	0	0	0.0339874	0	0	0.0343224	0	0	0	0	0	0.0786281	2.69954	-3.50242	2.70429	0.100079	0.244763	1.85993	-3.50242	1.33025	0.248761	0.491312	-0.839616	-3.50242	0.361786	0.547516	0.898197	-1.82686	-3.50242	1.29941	0.254321	0.49809	0.872678	-3.50242	0.394992	0.529687	0.725131	0.0330618	-3.50242	0.000502978	0.982107	1
chr1	17531620	17572501	PADI1	.	+	0.6768	0.792425	0.815697	0.881311	0.989492	0.961028	0.894396	0.8749	0.868096	1.03459	1.01788	1.02217	0.221334	-0.0324504	0.850482	0.356416	0.549991	-0.203673	-0.0324504	0.635789	0.42524	0.672008	-0.425007	-0.0324504	2.97796	0.0844059	0.517119	-0.100242	-0.0324504	0.173275	0.677218	0.863898	0.121092	-0.0324504	0.27207	0.601947	0.783917	-0.303915	-0.0324504	1.5118	0.218865	0.455338
chr1	17575592	17610727	PADI3	.	+	0	0	0	0	0	0	0.0777736	0.043745	0.0347239	0.0356756	0	0	-1.67202	-3.45079	1.91218	0.166722	0.348236	-3.57674	-3.45079	5.6746	0.0172123	0.0977947	-1.90472	-3.45079	1.42386	0.232769	0.667326	3.57674	-3.45079	5.81414	0.0158978	0.0945669	1.90472	-3.45079	1.45885	0.227114	0.432097	0	-3.45079	0	1	1
chr1	17733250	17766250	RCC2	.	-	114.642	120.282	120.587	116.686	112.802	117.417	114.055	115.224	110.214	120.369	120.492	124.468	0.106043	6.87462	2.32637	0.127198	0.286593	0.0667556	6.87462	0.922381	0.336851	0.585657	-0.039287	6.87462	0.32062	0.571235	0.908831	-0.0315413	6.87462	0.206054	0.649878	0.842454	0.0745013	6.87462	1.15362	0.282793	0.474644	0.0352143	6.87462	0.257856	0.611597	0.794406
chr1	17866329	18024370	ARHGEF10L	.	+	27.2976	28.4856	34.905	22.6673	23.3124	26.5999	30.2539	22.7911	24.4456	27.6129	35.2443	31.6871	0.285241	4.80823	5.22496	0.022265	0.0800329	0.227449	4.80823	3.32504	0.0682325	0.245972	-0.0577923	4.80823	0.21729	0.641112	0.9369	0.094553	4.80823	0.568334	0.450922	0.700846	0.379794	4.80823	9.25916	0.00234321	0.0160022	0.322002	4.80823	6.66234	0.00984715	0.0570242
chr1	18081807	18153558	ACTL8	.	+	0.0752	0.0834131	0.0679748	0.105757	0	0.0686449	0.11666	0.131235	0.173619	0.0713511	0.0424119	0.0393141	-1.3747	-2.66646	3.36023	0.0667887	0.182091	-0.881464	-2.66646	1.65968	0.197647	0.465119	0.493232	-2.66646	0.330673	0.565263	0.90581	1.17321	-2.66646	2.7225	0.0989431	0.305336	-0.201484	-2.66646	0.0511543	0.821067	0.940855	0.291748	-2.66646	0.12817	0.720337	0.872792
chr1	18807423	18812480	KLHDC7A	.	+	0.0376	0	0	0	0	0	0	0	0	0	0	0	0	-3.66531	0	1	1	1.86583	-3.66531	1.33157	0.248526	0.491312	1.86583	-3.66531	1.32752	0.249247	0.667326	0	-3.66531	0	1	1	0	-3.66531	0	1	1	1.86583	-3.66531	1.39751	0.237142	0.455338
chr1	19166092	19186155	TAS1R2	.	-	0	0	0	0	0	0	0	0.043745	0.0347239	0	0	0	-2.69373	-3.6084	2.6802	0.101603	0.244763	-2.69373	-3.6084	2.75262	0.0970953	0.305122	0	-3.6084	0	1	1	2.69373	-3.6084	2.81965	0.0931169	0.295925	0	-3.6084	0	1	1	0	-3.6084	0	1	1
chr1	19197923	19229293	ALDH4A1	.	-	21.5824	21.3538	26.6801	15.5463	16.4256	18.5684	18.8601	17.1043	19.6537	19.5859	26.8043	20.4826	0.26238	4.34312	4.32031	0.0376601	0.119949	0.324024	4.34312	6.63194	0.0100166	0.0672422	0.0616442	4.34312	0.243734	0.621522	0.929762	0.138972	4.34312	1.19272	0.274781	0.522776	0.401352	4.34312	10.074	0.00150378	0.0111596	0.462996	4.34312	13.4912	0.00023968	0.00303824
chr1	19209695	19209769	MIR4695	.	-	0	0	0	0	0	0	0	0	0	0.0356756	0	0	1.89938	-3.66561	1.36391	0.242861	0.423048	0	-3.66561	0	1	1	-1.89938	-3.66561	1.39677	0.237265	0.667326	0	-3.66561	0	1	1	1.89938	-3.66561	1.43095	0.23161	0.432097	0	-3.66561	0	1	1
chr1	19230773	19282826	IFFO2	.	-	23.1616	22.7718	24.7428	21.1515	21.4126	19.8727	25.1209	23.9285	24.0984	23.4388	23.3265	21.5441	-0.0987038	4.52079	1.35277	0.244795	0.423314	-0.0484493	4.52079	0.32974	0.565812	0.786238	0.0502545	4.52079	0.350836	0.55364	0.90002	0.229236	4.52079	7.2725	0.00700183	0.0527601	0.130532	4.52079	2.33223	0.12672	0.293974	0.180787	4.52079	4.52564	0.0333905	0.135254
chr1	19400999	19536746	UBR4	.	-	151.34	154.69	154.847	150.951	159.427	163.478	159.28	169.949	161.431	138.742	143.903	147.428	-0.190059	7.27331	7.14347	0.00752375	0.0337075	-0.0901464	7.27331	1.61383	0.203954	0.474806	0.0999125	7.27331	1.97326	0.160102	0.647067	0.0500859	7.27331	0.49929	0.479812	0.723555	-0.139973	7.27331	3.88049	0.0488504	0.154476	-0.0400605	7.27331	0.319149	0.572119	0.767972
chr1	19542157	19578053	EMC1	.	-	118.478	123.159	120.859	116.791	122.42	114.637	95.2727	100.22	95.2128	141.953	130.162	133.078	0.47963	6.87974	44.0152	3.2583e-11	1.29451e-09	0.318622	6.87974	19.3993	1.06046e-05	0.000319504	-0.161008	6.87974	5.03578	0.0248289	0.284545	-0.283663	6.87974	15.3881	8.75399e-05	0.00176111	0.195967	6.87974	7.4622	0.00630081	0.0347415	0.0349587	6.87974	0.236851	0.626489	0.805261
chr1	19578074	19586622	MRTO4	.	+	147.204	141.302	144.48	148.554	151.313	154.451	153.836	149.039	145.042	145.342	140.298	134.572	-0.0918837	7.1934	1.67846	0.195129	0.39036	-0.0487269	7.1934	0.473228	0.491506	0.731622	0.0431568	7.1934	0.370361	0.542808	0.896215	-0.0205893	7.1934	0.0847429	0.77097	0.922401	-0.112473	7.1934	2.52244	0.112237	0.270336	-0.0693162	7.1934	0.960519	0.327056	0.542688
chr1	19592475	19600568	AKR7L	.	-	0.3384	0.208533	0.373861	0.599292	0.395797	0.617804	0.388868	0.61243	0.347239	0.214053	0.424119	0.235884	-0.61434	-1.08167	2.4313	0.118934	0.27307	-0.488221	-1.08167	1.63183	0.20145	0.471173	0.126119	-1.08167	0.0889166	0.765559	0.983683	-0.301381	-1.08167	0.814192	0.366884	0.619184	-0.915721	-1.08167	6.1261	0.01332	0.0602849	-0.789603	-1.08167	4.84851	0.02767	0.118524
chr1	19609056	19615280	AKR7A3	.	-	0.4136	0.333652	0.509811	0.423029	0.237478	0.377547	0.427755	0.43745	0.347239	0.142702	0.593766	0.235884	-0.353478	-1.15812	0.731724	0.392325	0.588322	0.0792349	-1.15812	0.0425976	0.836485	0.955932	0.432713	-1.15812	1.13907	0.285849	0.707843	0.195188	-1.15812	0.241839	0.622881	0.825124	-0.158289	-1.15812	0.142863	0.705451	0.858308	0.274423	-1.15812	0.497257	0.480708	0.695359
chr1	19619740	19622230	LOC100506730	.	-	2.7448	3.37823	2.4131	2.67919	2.45394	2.53986	2.68319	3.28087	2.70846	2.56864	2.71436	2.00502	-0.244114	1.46119	2.02461	0.154769	0.331273	-0.0266288	1.46119	0.0256701	0.872709	0.980304	0.217485	1.46119	1.61414	0.20391	0.667326	0.167484	1.46119	0.995647	0.318366	0.571178	-0.0766295	1.46119	0.196449	0.657603	0.825477	0.140856	1.46119	0.70755	0.400258	0.617393
chr1	19629201	19638640	AKR7A2	.	-	45.1952	42.0402	50.6072	42.2324	41.7962	44.9624	49.8529	45.1011	44.134	42.5609	49.5371	47.3341	0.00282545	5.50848	0.00093737	0.975575	1	-0.0116268	5.50848	0.015911	0.899622	0.997352	-0.0144522	5.50848	0.0245799	0.875418	1	0.108296	5.50848	1.37701	0.24061	0.49809	0.111121	5.50848	1.44957	0.228596	0.432097	0.0966689	5.50848	1.0997	0.294331	0.507772
chr1	19638739	19655794	PQLC2	.	+	9.0992	9.05032	14.2747	8.46059	7.67846	9.50731	9.83836	7.13043	7.98649	8.56214	12.1298	9.12086	0.252779	3.24511	1.94049	0.163616	0.344368	0.37987	3.24511	4.42948	0.0353232	0.160682	0.127091	3.24511	0.503852	0.477812	0.859355	-0.0394553	3.24511	0.047051	0.828277	0.957985	0.213324	3.24511	1.3951	0.237546	0.440043	0.340415	3.24511	3.59137	0.0580804	0.19368
chr1	19665266	19812066	CAPZB	.	-	405.178	414.146	413.389	383.511	380.084	381.288	365.73	375.682	366.684	402.171	418.393	417.672	0.160197	8.62108	6.66369	0.00983969	0.0417807	0.1538	8.62108	6.14565	0.0131736	0.0812569	-0.00639745	8.62108	0.0106591	0.91777	1	-0.0471771	8.62108	0.578119	0.447051	0.697231	0.11302	8.62108	3.32392	0.068279	0.195757	0.106623	8.62108	2.95996	0.0853503	0.25159
chr1	19923470	19956315	MINOS1	.	+	49.068	49.7142	48.2281	50.834	50.6224	47.9484	61.2467	65.705	57.9194	43.6669	38.7644	46.4299	-0.519044	5.67015	36.686	1.3877e-09	4.12198e-08	-0.329923	5.67015	15.0416	0.00010517	0.00210461	0.189121	5.67015	4.82221	0.0280954	0.301322	0.306593	5.67015	13.041	0.000304744	0.00480067	-0.212451	5.67015	6.10751	0.0134609	0.0607518	-0.0233297	5.67015	0.0746384	0.784699	0.914678
chr1	19923470	19984949	C1orf151-NBL1	.	+	369.984	373.691	442.346	309.27	316.163	336.531	386.224	331.806	350.954	367.922	457.921	406.389	0.204832	8.53466	4.93092	0.0263803	0.0912288	0.149958	8.53466	2.64403	0.10394	0.314196	-0.0548737	8.53466	0.354566	0.55154	0.899734	0.152216	8.53466	2.72014	0.099089	0.305579	0.357048	8.53466	14.9537	0.000110184	0.00128657	0.302175	8.53466	10.7186	0.00106063	0.0101537
chr1	19969722	19984949	NBL1	.	+	362.426	366.058	435.344	299.505	306.307	329.839	377.435	321.526	341.092	362.464	452.322	399.509	0.223259	8.5034	5.61511	0.0178063	0.0673846	0.162289	8.5034	2.96845	0.084903	0.284778	-0.0609702	8.5034	0.419654	0.51711	0.88567	0.152644	8.5034	2.6222	0.105378	0.315585	0.375903	8.5034	15.8856	6.72875e-05	0.000847287	0.314933	8.5034	11.1597	0.000835925	0.00847145
chr1	19991779	20006055	HTR6	.	+	0.1128	0	0	0	0	0	0	0	0.0694477	0	0.0424119	0	-0.699536	-3.40254	0.180772	0.670711	0.822749	0.52833	-3.40254	0.115026	0.734493	0.89393	1.22787	-3.40254	0.566051	0.451832	0.84124	2.63436	-3.40254	2.2827	0.130824	0.357858	1.93482	-3.40254	1.31877	0.250813	0.4426	3.16269	-3.40254	3.17786	0.0746427	0.229971
chr1	20008705	20126410	TMCO4	.	-	14.5888	15.5983	17.0957	13.2549	13.4175	16.6464	14.2715	11.2862	13.334	15.2335	17.0072	15.5291	0.292847	3.89233	6.05248	0.0138868	0.0551448	0.280279	3.89233	5.56592	0.0183134	0.102136	-0.0125679	3.89233	0.0114901	0.914637	1	-0.15439	3.89233	1.67911	0.195043	0.462379	0.138456	3.89233	1.38588	0.239101	0.442026	0.125888	3.89233	1.15027	0.283493	0.496394
chr1	20208887	20239437	OTUD3	.	+	25.944	25.7329	26.2722	31.974	31.9408	32.1944	25.0431	25.5471	26.5637	26.5783	25.6592	27.4019	0.0454493	4.78915	0.323879	0.569286	0.746147	0.0144159	4.78915	0.0326602	0.856586	0.969376	-0.0310335	4.78915	0.15208	0.696556	0.955584	-0.316245	4.78915	16.2782	5.46885e-05	0.00118176	-0.270795	4.78915	11.9946	0.000533563	0.00482512	-0.301829	4.78915	14.9357	0.000111235	0.0015708
chr1	20301923	20306932	PLA2G2A	.	-	0	0	0.0339874	0	0	0	0	0	0	0	0	0	0	-3.66589	0	1	1	1.85921	-3.66589	1.32707	0.249327	0.491312	1.85921	-3.66589	1.32303	0.250049	0.667326	0	-3.66589	0	1	1	0	-3.66589	0	1	1	1.85921	-3.66589	1.39285	0.237924	0.455338
chr1	20396700	20418394	PLA2G5	.	+	0	0	0	0.0352524	0.0395797	0.0343224	0.0388868	0	0.277791	0.0713511	0.0424119	0.0393141	-1.03498	-2.99078	0.997854	0.31783	0.507303	-4.60935	-2.99078	9.15758	0.0024769	0.0247573	-3.57437	-2.99078	4.8675	0.0273671	0.296912	1.49288	-2.99078	1.93638	0.164062	0.415105	0.457901	-2.99078	0.151969	0.696661	0.853036	-3.11647	-2.99078	3.61487	0.0572653	0.191691
chr1	20512577	20519942	UBXN10	.	+	0	0	0.0339874	0.0352524	0	0	0	0	0	0	0	0	0	-3.60966	0	1	1	1.85946	-3.60966	1.32819	0.249128	0.491312	1.85946	-3.60966	1.32414	0.249851	0.667326	-1.82828	-3.60966	1.29867	0.254456	0.49809	-1.82828	-3.60966	1.29468	0.255186	0.4426	0.0311828	-3.60966	0.000460882	0.982872	1
chr1	20686293	20755287	LOC339505	.	-	0	0	0	0	0	0	0	0	0	0	0	0.0393141	1.9057	-3.66507	1.36828	0.242107	0.423048	0	-3.66507	0	1	1	-1.9057	-3.66507	1.40121	0.23652	0.667326	0	-3.66507	0	1	1	1.9057	-3.66507	1.43547	0.230875	0.432097	0	-3.66507	0	1	1
chr1	20808883	20812728	CAMK2N1	.	-	63.4688	61.9342	59.7838	55.8399	57.6676	54.4697	59.1857	61.1117	63.753	54.2269	52.8452	52.5629	-0.205465	5.86162	7.38674	0.00657063	0.03026	0.00827576	5.86162	0.0121691	0.912161	1	0.213741	5.86162	8.01686	0.00463438	0.113471	0.132505	5.86162	3.10434	0.0780838	0.267492	-0.0729605	5.86162	0.930133	0.334828	0.533939	0.14078	5.86162	3.51446	0.0608353	0.20012
chr1	20825940	20834674	MUL1	.	-	41.8112	43.208	44.3195	39.6943	40.49	41.0496	37.1758	34.6023	36.3559	42.3469	44.9142	44.6608	0.285611	5.3562	13.7568	0.000208072	0.0016673	0.257868	5.3562	11.2374	0.000801674	0.0105504	-0.0277433	5.3562	0.133076	0.715264	0.96332	-0.164283	5.3562	4.54836	0.0329503	0.155876	0.121328	5.3562	2.53702	0.111204	0.268496	0.0935849	5.3562	1.51254	0.218752	0.455338
chr1	20878931	20881513	FAM43B	.	+	0.1128	0.0417066	0.13595	0.0352524	0.0791594	0.13729	0.194434	0.218725	0.104172	0.107027	0.0848237	0.117942	-0.670196	-2.40145	1.17862	0.277637	0.462063	-0.722072	-2.40145	1.3721	0.241452	0.491312	-0.0518757	-2.40145	0.00565267	0.940068	1	0.951974	-2.40145	2.251	0.133528	0.363003	0.281777	-2.40145	0.157376	0.691584	0.849068	0.229902	-2.40145	0.104925	0.745997	0.889481
chr1	20915443	20945400	CDA	.	+	6.2416	5.0882	5.23406	5.49938	6.13485	6.31533	6.88296	6.03681	5.41692	5.20863	5.47113	4.56043	-0.26484	2.52346	3.64514	0.0562329	0.15974	-0.143249	2.52346	1.10018	0.294228	0.540197	0.121591	2.52346	0.756634	0.384384	0.79266	0.0284516	2.52346	0.0446085	0.832725	0.960872	-0.236388	2.52346	2.93908	0.0864601	0.232017	-0.114797	2.52346	0.715296	0.397691	0.614946
chr1	20959947	20978004	PINK1	.	+	66.9656	65.9798	74.7043	73.8186	75.0827	80.0399	76.607	64.5238	66.1489	68.2474	76.3838	70.8832	0.0555674	6.16375	0.403564	0.525255	0.713887	0.00300287	6.16375	0.00117898	0.972609	1	-0.0525645	6.16375	0.36185	0.54748	0.898197	-0.143348	6.16375	2.70223	0.100208	0.307309	-0.0877807	6.16375	1.01522	0.313657	0.509159	-0.140345	6.16375	2.59545	0.107171	0.282319
chr1	20978259	20988037	DDOST	.	-	317.081	326.646	355.236	288.259	280.145	291.089	294.451	271.919	279.77	352.118	386.499	367.233	0.386004	8.31112	29.3646	5.99645e-08	1.26688e-06	0.239593	8.31112	11.3216	0.000766094	0.0101811	-0.146411	8.31112	4.24906	0.0392722	0.362693	-0.0225751	8.31112	0.100425	0.75132	0.909101	0.363429	8.31112	26.0793	3.27671e-07	7.75243e-06	0.217018	8.31112	9.30511	0.00228515	0.0186529
chr1	20990506	21044317	KIF17	.	-	0.8648	1.20949	1.39348	0.951816	0.870753	1.09832	1.43881	1.09362	1.31951	0.713511	1.442	0.904223	-0.361146	0.242704	2.13711	0.143773	0.313934	-0.152147	0.242704	0.407803	0.523087	0.758921	0.208999	0.242704	0.696485	0.403967	0.809601	0.398874	0.242704	2.66194	0.102775	0.312031	0.0377286	0.242704	0.0214997	0.883426	0.984175	0.246728	0.242704	0.990924	0.319517	0.535855
chr1	21046224	21059133	SH2D5	.	-	5.3768	4.50431	6.15172	3.631	4.55167	5.07972	6.10523	4.68071	6.18085	4.9589	5.30148	3.93141	-0.263425	2.35499	2.44628	0.117804	0.271264	-0.0814407	2.35499	0.241304	0.623266	0.822243	0.181984	2.35499	1.16323	0.280797	0.701236	0.360087	2.35499	4.57652	0.0324129	0.154336	0.0966624	2.35499	0.318502	0.572509	0.760523	0.278647	2.35499	2.73062	0.0984412	0.272136
chr1	21069170	21113181	HP1BP3	.	-	153.483	156.066	136.527	170.164	165.087	165.503	144.192	154.376	154.903	158.043	136.863	139.683	-0.0610034	7.25724	0.573661	0.448808	0.64337	-0.024067	7.25724	0.089425	0.764909	0.913582	0.0369364	7.25724	0.210399	0.646455	0.939286	-0.143108	7.25724	3.17342	0.0748457	0.260019	-0.204111	7.25724	6.44619	0.0111191	0.0529157	-0.167175	7.25724	4.33169	0.037409	0.145904
chr1	21132784	21503381	EIF4G3	.	-	118.703	128.289	122.592	119.012	111.654	107.429	89.4007	97.77	94.8656	138.635	138.305	144.361	0.57914	6.87848	59.849	1.02423e-14	6.62464e-13	0.390018	6.87848	27.1217	1.91045e-07	1.05554e-05	-0.189122	6.87848	6.49848	0.0107967	0.186686	-0.261727	6.87848	12.2046	0.000476721	0.00684793	0.317413	6.87848	18.2504	1.93685e-05	0.000288111	0.128291	6.87848	2.97467	0.0845775	0.250119
chr1	21543739	21672034	ECE1	.	-	202.626	201.818	230.4	187.719	193.782	199.722	178.413	157.044	165.876	231.178	251.333	221.22	0.488965	7.65705	36.4423	1.57254e-09	4.63472e-08	0.340717	7.65705	17.7129	2.56883e-05	0.000658754	-0.148248	7.65705	3.38253	0.0658907	0.463375	-0.213176	7.65705	6.93499	0.00845257	0.0600617	0.275789	7.65705	11.6825	0.000630919	0.00549979	0.127541	7.65705	2.49839	0.113963	0.293878
chr1	21619782	21626362	LOC100506801	.	+	0	0.0417066	0	0.0352524	0	0.0686449	0	0.131235	0.104172	0	0	0.0393141	-2.21812	-3.17951	3.31821	0.0685166	0.1856	-2.25002	-3.17951	3.45129	0.0632024	0.233244	-0.0319039	-3.17951	0.000487935	0.982377	1	1.01843	-3.17951	0.99288	0.319039	0.571845	-1.19969	-3.17951	0.801926	0.370518	0.570127	-1.2316	-3.17951	0.855574	0.35498	0.570588
chr1	21766620	21811393	NBPF3	.	+	29.3656	28.3605	27.9376	30.3524	33.999	32.0228	28.9318	29.4404	28.925	26.7567	21.7149	24.1388	-0.263199	4.83659	8.36774	0.0038194	0.0195046	-0.0271685	4.83659	0.0913564	0.76246	0.912341	0.23603	4.83659	6.74221	0.00941577	0.172149	-0.142247	4.83659	2.54494	0.110648	0.321634	-0.405446	4.83659	20.2013	6.97065e-06	0.000118582	-0.169416	4.83659	3.61641	0.0572121	0.191618
chr1	21835857	21904905	ALPL	.	+	0.94	1.2512	1.3595	0.634544	0.474956	0.755093	1.12772	0.69992	0.763925	1.10594	1.48442	1.57256	0.667912	0.121224	7.55315	0.00599052	0.0281006	0.452765	0.121224	3.31793	0.068528	0.246568	-0.215148	0.121224	0.905304	0.341364	0.753612	0.461323	0.121224	2.67726	0.101791	0.310335	1.12924	0.121224	19.4539	1.03058e-05	0.000168657	0.914088	0.121224	12.1694	0.000485789	0.00544829
chr1	21922707	21995856	RAP1GAP	.	-	0.6768	0.542185	0.849685	0.740301	0.514536	0.789416	0.583302	0.656175	1.00699	0.570809	0.805825	0.589711	-0.22632	-0.372534	0.600315	0.438458	0.633518	-0.121789	-0.372534	0.182695	0.669068	0.852524	0.104531	-0.372534	0.125223	0.723437	0.966644	0.144468	-0.372534	0.259156	0.6107	0.817791	-0.0818526	-0.372534	0.0773701	0.780894	0.913332	0.0226788	-0.372534	0.00624657	0.937005	1
chr1	22004791	22109688	USP48	.	-	52.7904	55.2612	48.6699	58.2723	56.4406	53.6803	44.3698	47.4633	46.9466	55.5112	50.3853	53.5457	0.200942	5.70102	5.8994	0.0151461	0.0592216	0.174598	5.70102	4.4583	0.0347321	0.158604	-0.0263438	5.70102	0.10268	0.748636	0.976786	-0.279022	5.70102	11.47	0.000707278	0.00946583	-0.0780797	5.70102	0.909126	0.340346	0.539652	-0.104423	5.70102	1.62744	0.202058	0.432776
chr1	22138757	22151714	LDLRAD2	.	+	0.1128	0.0417066	0.271899	0.0705049	0.0395797	0.13729	0.155547	0.08749	0.104172	0.214053	0.169647	0.19657	0.720037	-2.24626	1.49985	0.220694	0.423048	0.352321	-2.24626	0.324551	0.568886	0.788387	-0.367717	-2.24626	0.446661	0.503925	0.878622	0.439239	-2.24626	0.397091	0.528596	0.762244	1.15928	-2.24626	3.49325	0.0616197	0.181828	0.791559	-2.24626	1.47004	0.225339	0.455338
chr1	22148736	22263750	HSPG2	.	-	434.468	470.95	628.835	256.638	267.163	338.591	408.039	274.631	325.536	575.126	836.277	678.325	1.0514	8.83906	43.9129	3.43314e-11	1.35827e-09	0.605739	8.83906	14.7763	0.000121049	0.00236402	-0.445665	8.83906	8.03788	0.00458092	0.112598	0.225389	8.83906	2.05541	0.151666	0.394919	1.27679	8.83906	64.111	1.17602e-15	9.52425e-14	0.831128	8.83906	27.6375	1.46312e-07	4.46498e-06
chr1	22351706	22357715	LINC00339	.	+	4.7	3.58676	3.97652	4.54757	4.59124	3.84411	5.09417	6.25553	5.10441	4.35242	3.05365	3.57758	-0.569399	2.15872	13.0422	0.000304548	0.00232253	-0.41615	2.15872	7.22235	0.00720013	0.0531967	0.153249	2.15872	0.89155	0.345058	0.756884	0.338667	2.15872	4.88494	0.027092	0.135898	-0.230732	2.15872	2.06336	0.150877	0.332029	-0.0774836	2.15872	0.24128	0.623283	0.803745
chr1	22379119	22419436	CDC42	.	+	465.526	448.846	387.422	484.686	475.946	425.632	400.651	498.824	458.806	425.538	378.653	407.136	-0.165036	8.77549	3.28058	0.070104	0.189105	-0.0613006	8.77549	0.453158	0.500839	0.739598	0.103735	8.77549	1.29646	0.254861	0.671577	-0.0294623	8.77549	0.104758	0.746192	0.904872	-0.194498	8.77549	4.55849	0.0327559	0.116881	-0.0907629	8.77549	0.993996	0.318768	0.535025
chr1	22443797	22469519	WNT4	.	-	0	0	0	0.0352524	0	0	0	0.043745	0	0	0	0	-1.90771	-3.60831	1.36541	0.242602	0.423048	-1.90771	-3.60831	1.40251	0.236303	0.491312	0	-3.60831	0	1	1	0.0794297	-3.60831	0.00259597	0.959365	1	-1.82828	-3.60831	1.29471	0.255182	0.4426	-1.82828	-3.60831	1.33046	0.248723	0.455338
chr1	22778343	22857650	ZBTB40	.	+	48.128	43.6668	45.2712	51.2571	53.5513	55.9456	47.9085	53.3689	53.8567	41.8118	44.5749	42.2233	-0.271017	5.60111	10.9453	0.000938426	0.00604285	-0.178357	5.60111	4.78607	0.0286908	0.139558	0.09266	5.60111	1.27111	0.259559	0.675826	-0.0513733	5.60111	0.403347	0.525366	0.759939	-0.32239	5.60111	15.6082	7.79165e-05	0.000958115	-0.22973	5.60111	8.00301	0.00466995	0.0325608
chr1	22890003	22930087	EPHA8	.	+	0	0	0	0	0	0.0343224	0	0	0.0347239	0	0	0	-1.89382	-3.60969	1.35584	0.24426	0.423048	-1.89382	-3.60969	1.39276	0.237939	0.491312	0	-3.60969	0	1	1	0.067205	-3.60969	0.00202501	0.964107	1	-1.82661	-3.60969	1.29357	0.25539	0.4426	-1.82661	-3.60969	1.32931	0.248929	0.455338
chr1	23037330	23241823	EPHB2	.	+	4.3992	4.37919	7.06938	4.79433	4.78914	4.90811	5.63859	4.98693	4.5141	5.77944	6.53143	6.05436	0.2786	2.43203	2.74197	0.0977441	0.242549	0.076273	2.43203	0.202544	0.652675	0.841418	-0.202327	2.43203	1.4724	0.224967	0.667326	0.0609857	2.43203	0.127891	0.720629	0.888179	0.339586	2.43203	4.09658	0.0429699	0.140886	0.137259	2.43203	0.659612	0.416697	0.632809
chr1	23337326	23342343	LOC729059	.	-	0.0376	0	0.0679748	0	0.0395797	0.0343224	0.0388868	0.043745	0	0	0.0424119	0	-0.788062	-3.30897	0.335307	0.562551	0.742726	0.465591	-3.30897	0.169042	0.680964	0.858348	1.25365	-3.30897	0.971469	0.324314	0.740296	0.0818242	-3.30897	0.00454237	0.946266	1	-0.706238	-3.30897	0.271758	0.602155	0.783917	0.547416	-3.30897	0.236431	0.626796	0.805261
chr1	23345940	23410184	KDM1A	.	+	97.7976	95.3829	94.5869	100.328	103.382	95.8625	87.7675	95.6703	93.7891	98.8213	96.7414	97.3023	0.0794109	6.59288	1.22826	0.267747	0.449749	0.053944	6.59288	0.567337	0.451319	0.69367	-0.0254669	6.59288	0.126841	0.72173	0.96613	-0.111735	6.59288	2.44323	0.118033	0.334456	-0.0323239	6.59288	0.205139	0.650605	0.820088	-0.0577908	6.59288	0.656314	0.417864	0.633921
chr1	23410515	23495351	LUZP1	.	-	90.5784	86.3743	86.4639	98.7774	100.77	98.1621	77.2292	89.9397	80.7677	100.07	96.4022	100.329	0.260381	6.52718	11.8027	0.000591455	0.00409374	0.0881084	6.52718	1.34688	0.245824	0.491312	-0.172273	6.52718	5.19743	0.0226203	0.275323	-0.264553	6.52718	12.2253	0.000471469	0.00678422	-0.00417132	6.52718	0.00307195	0.9558	1	-0.176444	6.52718	5.47084	0.0193363	0.0924343
chr1	23518387	23521222	HTR1D	.	-	0.0752	0.0834131	0.0679748	0.105757	0.0395797	0.0686449	0.0388868	0.08749	0.0347239	0.178378	0.0848237	0.0786281	1.10689	-2.69477	1.9907	0.158268	0.336022	0.498778	-2.69477	0.338304	0.56081	0.782542	-0.608112	-2.69477	0.720289	0.396049	0.803083	-0.452535	-2.69477	0.278771	0.597508	0.813225	0.654355	-2.69477	0.836312	0.360454	0.561018	0.0462434	-2.69477	0.0034836	0.952935	1
chr1	23636275	23670853	HNRNPR	.	-	220.787	221.879	216.67	245.251	234.866	224.743	188.601	194.928	192.37	253.475	227.285	234.508	0.312917	7.79023	19.449	1.03322e-05	0.000124717	0.195184	7.79023	7.56603	0.00594788	0.046348	-0.117734	7.79023	2.76928	0.0960894	0.536752	-0.291539	7.79023	16.9062	3.92727e-05	0.000883915	0.0213785	7.79023	0.0915473	0.762219	0.898634	-0.096355	7.79023	1.85726	0.172941	0.390192
chr1	23685940	23696357	ZNF436	.	-	8.6104	9.46739	8.39488	7.72029	7.08477	7.345	9.37172	11.8549	10.7644	7.20646	5.47113	5.77917	-0.785343	3.05836	37.2174	1.05668e-09	3.25083e-08	-0.27327	3.05836	4.8937	0.0269549	0.133618	0.512073	3.05836	15.3993	8.70195e-05	0.0057661	0.52714	3.05836	17.7202	2.55896e-05	0.000613858	-0.258203	3.05836	3.8124	0.0508746	0.158616	0.25387	3.05836	3.99931	0.0455188	0.165191
chr1	23695463	23698330	C1orf213	.	+	1.2032	1.20949	1.3595	1.02232	1.14781	1.3729	2.21655	2.01227	1.5973	0.749187	0.636178	0.707653	-1.45461	0.426841	40.5794	1.88786e-10	6.56456e-09	-0.6101	0.426841	9.43141	0.00213301	0.0221859	0.844513	0.426841	11.5488	0.000677938	0.0307359	0.702101	0.426841	12.3443	0.000442325	0.00645304	-0.752511	0.426841	9.03739	0.00264513	0.0175949	0.0920018	0.426841	0.179311	0.671966	0.837913
chr1	23707554	23751261	TCEA3	.	-	2.2184	2.71093	1.93728	1.83313	1.74151	2.05935	1.98323	1.88103	1.84036	1.99783	2.20542	2.63404	0.258023	1.11116	2.02412	0.154819	0.331335	0.255111	1.11116	2.00329	0.156958	0.401916	-0.00291123	1.11116	0.000280229	0.986644	1	0.0128194	1.11116	0.00477519	0.944908	1	0.270842	1.11116	2.28522	0.130612	0.300136	0.267931	1.11116	2.26494	0.132331	0.324723
chr1	23755055	23810750	ASAP3	.	-	7.8208	9.46739	8.80273	8.70735	8.43048	7.9628	8.32177	8.18031	9.27127	9.23997	11.0271	8.13801	0.134815	3.14651	1.15119	0.2833	0.468937	0.0134551	3.14651	0.0113666	0.915095	1	-0.121359	3.14651	0.939972	0.332285	0.748015	0.0412575	3.14651	0.106883	0.743722	0.903505	0.176072	3.14651	1.97821	0.159579	0.345109	0.0547126	3.14651	0.189385	0.663429	0.832428
chr1	23832919	23857712	E2F2	.	-	5.0008	5.25503	4.96216	5.42888	6.17443	6.48694	6.02745	4.7682	5.52109	6.5643	6.0649	5.89711	0.180553	2.52508	2.00205	0.157087	0.334263	-0.106691	2.52508	0.666964	0.414112	0.661372	-0.287244	2.52508	5.00509	0.0252729	0.286575	-0.144029	2.52508	1.28956	0.256129	0.499167	0.0365246	2.52508	0.0858664	0.769499	0.904976	-0.25072	2.52508	3.8598	0.0494562	0.174357
chr1	23884420	23886285	ID3	.	-	392.883	394.127	506.412	247.719	261.741	305.229	657.304	490.687	566.52	308.736	443.204	398.566	-0.575685	8.69523	18.8839	1.38918e-05	0.000160919	-0.406557	8.69523	9.4546	0.00210621	0.022022	0.169128	8.69523	1.63829	0.20056	0.667326	1.07347	8.69523	64.57	9.31643e-16	1.22608e-13	0.497783	8.69523	14.1057	0.000172816	0.00188618	0.666911	8.69523	25.2396	5.06312e-07	1.37033e-05
chr1	24018268	24022915	RPL11	.	+	813.551	743.92	728.69	864.813	867.429	850.304	945.027	1048.17	979.699	709.302	630.622	672.624	-0.56271	9.68169	69.0159	9.76733e-17	8.01301e-15	-0.378905	9.68169	31.4358	2.06145e-08	1.49128e-06	0.183805	9.68169	7.39214	0.00655095	0.142168	0.203035	9.68169	9.05393	0.00262131	0.0259631	-0.359675	9.68169	28.2856	1.04671e-07	2.72101e-06	-0.17587	9.68169	6.78431	0.00919626	0.0542585
chr1	24069855	24088549	TCEB3	.	+	144.158	142.178	142.101	138.19	140.073	139.864	128.249	137.359	136.881	131.393	124.648	128.832	-0.0643509	7.08998	0.829136	0.362522	0.556462	0.09016	7.08998	1.63661	0.200791	0.46995	0.154511	7.08998	4.79673	0.0285137	0.303575	-0.0549971	7.08998	0.609301	0.435051	0.685414	-0.119348	7.08998	2.86366	0.0906014	0.239168	0.0351629	7.08998	0.250023	0.617059	0.798451
chr1	24086871	24104787	LOC100506963	.	-	1.0904	1.12608	0.951647	0.916564	1.02907	0.686449	0.816623	0.96239	0.729201	0.784862	0.67859	1.10079	0.0488913	-0.0293388	0.0347626	0.852094	0.953495	0.342146	-0.0293388	1.89628	0.168495	0.421304	0.293255	-0.0293388	1.4128	0.234593	0.667326	-0.0721567	-0.0293388	0.0787177	0.779043	0.926433	-0.0232654	-0.0293388	0.00829622	0.927426	1	0.269989	-0.0293388	1.24745	0.26404	0.47331
chr1	24104875	24114722	PITHD1	.	+	69.1088	66.6888	64.746	64.8293	65.5836	62.1922	64.4354	68.8546	65.7323	67.3911	68.5376	72.5344	0.0671337	6.06164	0.808754	0.368489	0.563119	0.0111909	6.06164	0.0224695	0.880845	0.985866	-0.0559428	6.06164	0.563359	0.45291	0.841562	0.0471132	6.06164	0.398124	0.52806	0.761819	0.114247	6.06164	2.34865	0.125392	0.292152	0.0583041	6.06164	0.611624	0.434177	0.649669
chr1	24117645	24122029	LYPLA2	.	+	64.5592	66.6054	77.6952	57.673	59.1716	67.8898	67.8963	60.6305	62.9543	56.8669	76.6806	69.1927	0.0814198	6.03841	0.56527	0.452145	0.647273	0.125651	6.03841	1.34961	0.245346	0.491312	0.0442312	6.03841	0.16755	0.682299	0.952976	0.0516658	6.03841	0.227557	0.633341	0.832809	0.133086	6.03841	1.512	0.218833	0.432097	0.177317	6.03841	2.69055	0.100945	0.275411
chr1	24122088	24127294	GALE	.	-	23.4624	24.2732	27.8017	23.3019	23.9061	25.5702	24.6931	23.4911	23.6122	25.0799	27.186	26.537	0.133366	4.64302	2.14345	0.14318	0.312892	0.0748738	4.64302	0.675718	0.411065	0.658843	-0.0584921	4.64302	0.417195	0.51834	0.885948	-0.0198736	4.64302	0.0475796	0.82733	0.957503	0.113492	4.64302	1.56967	0.210255	0.420008	0.0550002	4.64302	0.368719	0.543703	0.748268
chr1	24128366	24151949	HMGCL	.	-	19.8528	19.2267	19.3048	19.7414	19.9482	20.4562	20.61	17.9792	19.0634	18.9794	19.6791	18.8314	-0.00580085	4.28903	0.00438353	0.947212	1	0.0170744	4.28903	0.0383375	0.844767	0.962206	0.0228752	4.28903	0.068715	0.793217	0.990006	-0.0600475	4.28903	0.479601	0.488603	0.730451	-0.0658484	4.28903	0.575909	0.44792	0.652111	-0.0429732	4.28903	0.247657	0.61873	0.800106
chr1	24171571	24194859	FUCA1	.	-	2.0304	3.12799	2.00526	1.72737	2.41436	1.81909	2.17766	1.92478	1.90981	2.39026	2.24783	2.20159	0.187658	1.1614	0.91187	0.339619	0.53191	0.238145	1.1614	1.49839	0.220919	0.491312	0.0504869	1.1614	0.070169	0.791091	0.989569	0.0205648	1.1614	0.0106918	0.917645	1	0.208223	1.1614	1.14232	0.285162	0.477378	0.25871	1.1614	1.79979	0.179738	0.39965
chr1	24286300	24289949	PNRC2	.	+	121.674	111.44	99.1752	130.857	121.431	121.501	133.343	145.583	144.417	135.995	115.742	123.328	-0.174264	6.97096	3.94194	0.0470966	0.140866	-0.349656	6.97096	15.8024	7.03147e-05	0.00151081	-0.175392	6.97096	3.96999	0.0463182	0.387368	0.179501	6.97096	4.18973	0.0406696	0.176368	0.00523734	6.97096	0.00355773	0.952437	1	-0.170154	6.97096	3.74316	0.053024	0.182403
chr1	24292936	24306953	SRSF10	.	-	100.73	94.9658	94.4509	124.512	118.383	124.179	110.594	117.761	116.499	96.7878	91.0583	95.2186	-0.284499	6.74379	15.6227	7.73192e-05	0.000715816	-0.249137	6.74379	12.0212	0.000525982	0.00745541	0.0353624	6.74379	0.240025	0.624188	0.929762	-0.0903122	6.74379	1.60096	0.205768	0.47788	-0.374811	6.74379	27.2513	1.78659e-07	4.43743e-06	-0.339449	6.74379	22.4301	2.17934e-06	5.01223e-05
chr1	24382530	24438665	MYOM3	.	-	0.6016	0.792425	0.815697	0.775554	0.514536	0.686449	0.427755	0.568685	0.729201	0.820538	0.890649	0.471769	0.320798	-0.411588	1.1429	0.28504	0.471237	0.341397	-0.411588	1.32388	0.249898	0.491811	0.0205987	-0.411588	0.00531792	0.941867	1	-0.191097	-0.411588	0.402076	0.526019	0.760443	0.129702	-0.411588	0.20444	0.651161	0.820598	0.150301	-0.411588	0.281052	0.596013	0.783003
chr1	24446260	24469775	IL22RA1	.	-	0.376	0.0834131	0.339874	0.176262	0.197898	0.171612	0.233321	0.17498	0.208343	0.356756	0.339295	0.432455	0.849531	-1.5824	3.85896	0.049481	0.145721	0.403279	-1.5824	0.760687	0.383114	0.633155	-0.446252	-1.5824	1.24293	0.264907	0.68349	0.185771	-1.5824	0.13466	0.713648	0.883534	1.0353	-1.5824	5.58344	0.018131	0.0762373	0.58905	-1.5824	1.579	0.208905	0.443014
chr1	24480646	24513765	IFNLR1	.	-	0.564	0.834131	0.611773	0.634544	0.474956	0.514836	0.738849	0.656175	0.694477	0.178378	0.212059	0.550397	-1.15115	-0.664829	11.0612	0.000881514	0.00574667	-0.0731834	-0.664829	0.0645415	0.799457	0.932054	1.07797	-0.664829	9.60017	0.00194559	0.0637904	0.357663	-0.664829	1.4317	0.231486	0.492464	-0.793491	-0.664829	4.82007	0.0281302	0.104631	0.284479	-0.664829	0.897922	0.343339	0.559172
chr1	24645811	24690970	GRHL3	.	+	0	0	0	0.0705049	0	0.0343224	0.0777736	0.043745	0	0	0	0	-3.2062	-3.40237	4.04843	0.0442125	0.134879	-3.2062	-3.40237	4.15799	0.0414385	0.179128	0	-3.40237	0	1	1	0.0944475	-3.40237	0.00745159	0.93121	1	-3.11175	-3.40237	3.84128	0.0500054	0.156948	-3.11175	-3.40237	3.9469	0.0469579	0.168605
chr1	24683488	24741587	STPG1	.	-	16.6192	16.6409	15.8041	14.665	13.6946	14.2438	14.2326	14.4796	14.2021	14.8767	13.9959	16.6692	0.0868908	3.91513	0.806539	0.369146	0.56394	0.192693	3.91513	4.04606	0.0442747	0.185723	0.105802	3.91513	1.23421	0.266591	0.685689	0.00926934	3.91513	0.00918788	0.923637	1	0.0961602	3.91513	1.00046	0.3172	0.513345	0.201962	3.91513	4.50229	0.0338495	0.136341
chr1	24742244	24799473	NIPAL3	.	+	91.8568	94.2985	91.3921	89.8232	86.8379	84.7764	82.9067	87.315	85.6637	96.11	94.6209	95.4545	0.161673	6.49446	5.40099	0.0201254	0.0737709	0.117199	6.49446	2.83929	0.0919846	0.298967	-0.0444738	6.49446	0.411784	0.521066	0.886579	-0.0311028	6.49446	0.199741	0.65493	0.846283	0.13057	6.49446	3.54399	0.0597616	0.177877	0.086096	6.49446	1.54143	0.214405	0.451419
chr1	24822822	24828850	RCAN3AS	.	-	0.0752	0	0	0	0	0	0.0777736	0.043745	0.0347239	0	0.0424119	0	-1.67176	-3.35368	1.90471	0.167552	0.349316	-0.924473	-3.35368	0.743218	0.388632	0.637439	0.747286	-3.35368	0.302175	0.582522	0.911216	3.57683	-3.35368	5.80112	0.016016	0.0951172	1.90507	-3.35368	1.45826	0.227207	0.432097	2.65236	-3.35368	2.83691	0.0921212	0.264875
chr1	24828840	24863510	RCAN3	.	+	13.3856	14.7641	15.7701	14.4535	15.7131	13.523	15.788	16.0544	15.2438	12.7005	13.5718	12.8557	-0.267082	3.86395	6.93161	0.00846853	0.0370298	-0.0982543	3.86395	0.965867	0.325713	0.575264	0.168828	3.86395	2.75509	0.0969456	0.536752	0.108847	3.86395	1.19052	0.275225	0.523358	-0.158235	3.86395	2.43057	0.11899	0.281871	0.0105926	3.86395	0.0112164	0.915656	1
chr1	24882566	24935818	NCMAP	.	+	0	0	0	0	0.0395797	0.0343224	0	0	0	0	0	0.0393141	1.90563	-3.55428	1.37015	0.241786	0.423048	0	-3.55428	0	1	1	-1.90563	-3.55428	1.40314	0.236198	0.667326	-2.61307	-3.55428	2.56624	0.109167	0.320658	-0.70744	-3.55428	0.256737	0.612371	0.791935	-2.61307	-3.55428	2.62865	0.104951	0.280404
chr1	24969593	24999772	SRRM1	.	+	110.018	109.355	106.313	110.234	115.375	108.939	97.1781	106.125	108.338	122.189	103.655	106.502	0.0932548	6.76503	1.35837	0.243819	0.423048	0.0634066	6.76503	0.628256	0.427996	0.674803	-0.0298482	6.76503	0.1396	0.708679	0.960158	-0.102085	6.76503	1.63213	0.201409	0.47116	-0.00883023	6.76503	0.0122463	0.911884	1	-0.0386784	6.76503	0.235045	0.627808	0.806125
chr1	25071759	25170815	CLIC4	.	+	963.951	957.249	837.653	992.533	962.341	887.612	798.851	983.606	942.614	970.803	821.645	901.864	-0.0162957	9.84309	0.0360807	0.849349	0.951582	0.0177509	9.84309	0.042821	0.836063	0.955657	0.0340466	9.84309	0.157524	0.691446	0.955478	-0.0608712	9.84309	0.503647	0.477902	0.721698	-0.0771669	9.84309	0.80935	0.368313	0.568071	-0.0431203	9.84309	0.25279	0.615117	0.79691
chr1	25226001	25291501	RUNX3	.	-	21.4696	21.9376	25.9664	20.0234	19.7503	21.0396	22.671	19.6415	19.862	19.5145	24.8109	22.6842	0.105742	4.43894	0.962108	0.326656	0.516992	0.15951	4.43894	2.20774	0.13732	0.369914	0.053768	4.43894	0.25272	0.615166	0.925974	0.0317073	4.43894	0.0863652	0.76885	0.920842	0.137449	4.43894	1.6344	0.201096	0.407092	0.191217	4.43894	3.18986	0.0740962	0.228846
chr1	25548766	25559013	SYF2	.	-	32.6368	33.115	30.1468	31.8682	33.1282	33.2241	32.7038	34.0773	34.4113	29.2896	26.9315	30.2718	-0.225683	4.99517	7.28915	0.00693724	0.03158	-0.0786941	4.99517	0.901555	0.342365	0.591986	0.146989	4.99517	3.0845	0.0790415	0.502319	0.0432182	4.99517	0.273927	0.60071	0.813225	-0.182465	4.99517	4.78739	0.0286688	0.106114	-0.035476	4.99517	0.18409	0.667881	0.835447
chr1	25568739	25573985	C1orf63	.	-	33.8024	35.2003	34.4632	43.149	44.2501	47.3306	42.931	37.0083	37.1198	36.175	36.3894	31.7658	-0.166125	5.26214	3.45794	0.0629486	0.174273	-0.178348	5.26214	3.9956	0.0456192	0.189651	-0.0122232	5.26214	0.0185739	0.891595	1	-0.202946	5.26214	5.30524	0.0212614	0.116351	-0.369072	5.26214	17.3403	3.12496e-05	0.000435449	-0.381295	5.26214	18.5539	1.65169e-05	0.000299819
chr1	25598980	25656936	RHD	.	+	0	0	0.0339874	0	0	0.0343224	0.0777736	0	0	0.0356756	0	0.157256	1.17855	-3.26484	0.792999	0.373195	0.567929	-0.852571	-3.26484	0.304146	0.581295	0.795962	-2.03112	-3.26484	2.02759	0.154465	0.637689	0.878339	-3.26484	0.326966	0.567451	0.789673	2.05689	-3.26484	2.09892	0.147403	0.326832	0.0257684	-3.26484	0.000301624	0.986144	1
chr1	25664788	25688852	TMEM50A	.	+	182.51	175.626	171.976	171.256	174.23	168.695	163.325	178.786	183.759	182.695	169.011	182.339	0.0223572	7.45472	0.0937138	0.759508	0.888374	0.011469	7.45472	0.0246797	0.875168	0.981844	-0.0108881	7.45472	0.0222532	0.881416	1	0.032565	7.45472	0.199002	0.655527	0.846774	0.0549222	7.45472	0.566288	0.451738	0.656057	0.044034	7.45472	0.364284	0.546137	0.750042
chr1	25688739	25747363	RHCE	.	-	0.6392	0.625598	1.01962	0.493534	0.554116	0.583481	0.816623	0.656175	1.04172	0.677836	0.67859	0.550397	-0.418323	-0.37161	2.19874	0.138124	0.304831	-0.137401	-0.37161	0.263676	0.607606	0.810155	0.280922	-0.37161	0.964096	0.326157	0.742017	0.642644	-0.37161	5.00511	0.0252727	0.129479	0.224321	-0.37161	0.532815	0.465426	0.667698	0.505243	-0.37161	3.00669	0.0829216	0.246695
chr1	25757387	25826698	TMEM57	.	+	35.6072	37.953	36.3325	33.5603	35.7009	33.7046	29.8651	32.6338	31.1473	38.3869	38.722	39.5499	0.317604	5.14316	16.0272	6.24382e-05	0.000595504	0.230994	5.14316	8.45652	0.00363738	0.0324233	-0.08661	5.14316	1.22211	0.268947	0.688906	-0.137002	5.14316	2.96539	0.085064	0.282469	0.180601	5.14316	5.29499	0.0213869	0.0857965	0.0939912	5.14316	1.43035	0.231707	0.455338
chr1	25870075	25895377	LDLRAP1	.	+	35.6448	31.6136	36.0266	28.343	30.1993	34.6313	30.915	27.5156	31.5293	33.8204	35.9653	35.0681	0.219111	5.03048	5.19313	0.0226764	0.081175	0.198868	5.03048	4.28792	0.038384	0.17044	-0.0202438	5.03048	0.0450373	0.831935	1	-0.0497153	5.03048	0.266511	0.605682	0.815883	0.169396	5.03048	3.13417	0.0766674	0.212664	0.149152	5.03048	2.43556	0.118612	0.302358
chr1	25943958	26111258	MAN1C1	.	+	0.188	0.250239	0.373861	0.176262	0.395797	0.13729	0.272208	0.26247	0.173619	0.285405	0.169647	0.19657	-0.0773607	-1.66462	0.0246526	0.875236	0.970657	0.233968	-1.66462	0.253638	0.614525	0.815251	0.311329	-1.66462	0.437424	0.508368	0.882114	0.017552	-1.66462	0.00134099	0.970788	1	-0.0598087	-1.66462	0.0150904	0.902231	0.99588	0.25152	-1.66462	0.301084	0.583204	0.775491
chr1	26126666	26144713	SEPN1	.	+	224.359	229.845	251.269	191.209	205.894	203.772	198.128	187.054	191.606	245.698	281.106	249.841	0.428938	7.79261	30.946	2.65314e-08	6.13915e-07	0.290639	7.79261	14.2185	0.000162762	0.0029545	-0.138299	7.79261	3.24262	0.0717457	0.482831	-0.058896	7.79261	0.583216	0.445055	0.695289	0.370042	7.79261	23.1073	1.53205e-06	3.07562e-05	0.231743	7.79261	9.06721	0.00260234	0.020704
chr1	26146396	26159433	MTFR1L	.	+	45.496	47.7123	42.6542	46.8858	52.5618	48.0514	48.8807	55.4686	51.9122	42.882	40.1216	42.184	-0.31876	5.55894	14.2484	0.000160198	0.00133034	-0.202093	5.55894	5.78608	0.0161536	0.0939615	0.116668	5.55894	1.89488	0.168653	0.661004	0.0832733	5.55894	0.991946	0.319267	0.572034	-0.235487	5.55894	7.78796	0.00525955	0.0302042	-0.11882	5.55894	2.00278	0.157011	0.364624
chr1	26146444	26150097	LOC646471	.	-	0.1128	0.12512	0.0679748	0.0352524	0	0.0686449	0.155547	0.043745	0.138895	0.107027	0.169647	0.157256	0.285316	-2.52657	0.208651	0.647827	0.809133	-0.208684	-2.52657	0.0965676	0.755988	0.907586	-0.493999	-2.52657	0.593766	0.440966	0.834646	1.5627	-2.52657	3.55231	0.0594625	0.22479	1.84802	-2.52657	5.44297	0.0196473	0.0808722	1.35402	-2.52657	2.52895	0.111775	0.290488
chr1	26160496	26185848	AUNIP	.	-	3.5344	3.67018	3.97652	5.99292	4.55167	5.01107	3.77202	3.84956	3.88907	3.46053	3.05365	3.49895	-0.197856	2.03634	1.77762	0.182442	0.37109	-0.0395433	2.03634	0.074624	0.784719	0.924023	0.158312	2.03634	1.14061	0.285524	0.707407	-0.437296	2.03634	10.2218	0.00138787	0.0159499	-0.635152	2.03634	20.5675	5.75637e-06	0.00010045	-0.476839	2.03634	12.191	0.000480195	0.00540711
chr1	26187974	26197744	PAQR7	.	-	23.9136	23.1471	24.6409	20.7284	19.4336	20.4905	17.9657	18.4166	17.2925	23.7956	25.7864	23.4705	0.444908	4.43733	26.674	2.40843e-07	4.41841e-06	0.419971	4.43733	23.8486	1.04219e-06	4.48878e-05	-0.0249366	4.43733	0.0887974	0.765712	0.983683	-0.178427	4.43733	4.21552	0.0400557	0.174867	0.266481	4.43733	9.9227	0.00163253	0.0118855	0.241544	4.43733	8.1811	0.00423291	0.0302291
chr1	26210676	26233368	STMN1	.	-	109.454	108.646	98.9713	197.731	189.428	171.921	136.687	130.054	134.451	155.795	107.09	99.0714	-0.148011	7.09475	1.43625	0.230748	0.423048	-0.339668	7.09475	7.53822	0.00604037	0.0468376	-0.191657	7.09475	2.40036	0.121307	0.568471	-0.478665	7.09475	15.0488	0.000104767	0.00203427	-0.626675	7.09475	25.6841	4.02126e-07	9.2372e-06	-0.818333	7.09475	43.5037	4.23158e-11	2.63792e-09
chr1	26232852	26232945	MIR3917	.	-	0.3008	0.417066	0.13595	0.352524	0.356217	0.308902	0.155547	0.218725	0.173619	0.249729	0.169647	0.235884	0.279599	-1.5937	0.303289	0.581828	0.75205	0.591453	-1.5937	1.53445	0.215446	0.491312	0.311854	-1.5937	0.468269	0.493784	0.870778	-0.885582	-1.5937	3.85543	0.0495852	0.200251	-0.605983	-1.5937	1.98278	0.159098	0.344651	-0.294128	-1.5937	0.530572	0.466367	0.681092
chr1	26286257	26324648	PAFAH2	.	-	17.9728	18.0172	17.1636	16.8507	17.7713	18.3968	16.0602	16.6231	17.4314	18.8724	16.1165	17.1016	0.0571764	4.12447	0.368569	0.543785	0.730998	0.0831673	4.12447	0.786576	0.375137	0.625042	0.0259909	4.12447	0.0773655	0.7809	0.986	-0.0803718	4.12447	0.738931	0.390004	0.643531	-0.0231954	4.12447	0.061984	0.803387	0.928863	0.00279548	4.12447	0.000908153	0.975959	1
chr1	26348270	26362954	EXTL1	.	+	0.0752	0.208533	0.101962	0	0.118739	0.0686449	0.0777736	0	0.0694477	0.142702	0.169647	0.117942	1.3864	-2.5522	3.42117	0.0643652	0.1771	1.20131	-2.5522	2.45709	0.116996	0.333411	-0.185085	-2.5522	0.0923175	0.761251	0.981558	-0.207288	-2.5522	0.0541693	0.815961	0.950699	1.17911	-2.5522	2.75087	0.0972013	0.248357	0.994024	-2.5522	1.87042	0.171427	0.387674
chr1	26437655	26452039	PDIK1L	.	+	1.8048	1.87679	1.80133	1.79787	2.29562	1.88773	1.43881	2.27474	1.52785	1.49837	1.52683	1.76913	-0.110668	0.899285	0.301864	0.582716	0.752765	0.081976	0.899285	0.177177	0.673811	0.854302	0.192644	0.899285	0.948637	0.330066	0.745986	-0.201928	0.899285	1.12322	0.289226	0.537944	-0.312596	0.899285	2.60992	0.106197	0.263363	-0.119952	0.899285	0.411318	0.521302	0.731842
chr1	26485510	26489119	FAM110D	.	+	0	0	0	0	0	0	0	0.043745	0	0	0	0	-1.90803	-3.66453	1.36465	0.242733	0.423048	-1.90803	-3.66453	1.40172	0.236435	0.491312	0	-3.66453	0	1	1	1.90803	-3.66453	1.43598	0.230791	0.492464	0	-3.66453	0	1	1	0	-3.66453	0	1	1
chr1	26496387	26497364	ZNF593	.	+	18.4992	18.3926	25.0487	14.5945	14.6841	18.7744	34.1037	21.96	24.1678	15.7686	23.5386	19.6963	-0.445195	4.3815	6.74309	0.00941113	0.0403234	-0.372267	4.3815	4.74152	0.029443	0.142123	0.0729279	4.3815	0.179981	0.67139	0.949374	0.739048	4.3815	18.382	1.80758e-05	0.000456739	0.293854	4.3815	2.88829	0.0892255	0.236557	0.366782	4.3815	4.518	0.03354	0.135654
chr1	26503980	26516375	CNKSR1	.	+	0.2632	0.12512	0.203924	0.211515	0.356217	0.343224	0.194434	0.34996	0.173619	0.214053	0.296883	0.157256	-0.0747921	-1.66386	0.0244622	0.875715	0.971068	-0.213393	-1.66386	0.19366	0.659888	0.845865	-0.138601	-1.66386	0.0794777	0.778007	0.985409	-0.370047	-1.66386	0.720287	0.39605	0.649762	-0.444839	-1.66386	1.01211	0.314398	0.509898	-0.58344	-1.66386	1.69446	0.193015	0.419042
chr1	26560692	26605299	CEP85	.	+	17.3712	16.0153	17.4355	18.8601	18.0088	17.2299	15.9825	17.848	15.4521	17.481	18.3219	16.905	0.0992425	4.1142	1.0946	0.295454	0.483853	0.0487608	4.1142	0.264432	0.607092	0.809812	-0.0504817	4.1142	0.286946	0.592184	0.916194	-0.137275	4.1142	2.12917	0.144519	0.382258	-0.0380328	4.1142	0.165489	0.684153	0.844831	-0.0885145	4.1142	0.896997	0.343588	0.559345
chr1	26606212	26608013	SH3BGRL3	.	+	790.916	780.747	885.881	669.268	693.159	716.103	790.569	738.197	750.626	683.794	791.702	766.27	-0.0241128	9.56004	0.112711	0.737079	0.872315	0.10863	9.56004	2.28913	0.130283	0.358604	0.132743	9.56004	3.41725	0.0645183	0.458106	0.133093	9.56004	3.43277	0.0639147	0.235194	0.10898	9.56004	2.30151	0.129249	0.297762	0.241724	9.56004	11.3228	0.000765591	0.00792826
chr1	26608772	26644756	UBXN11	.	-	8.3096	6.92329	9.00666	8.49584	8.11384	9.67892	9.52727	7.91784	8.54207	6.81403	8.43996	6.17231	-0.282974	3.04267	4.11505	0.0425033	0.13076	-0.097471	3.04267	0.503791	0.477839	0.718792	0.185503	3.04267	1.7601	0.184612	0.667326	-0.0169519	3.04267	0.0155187	0.900861	0.999282	-0.299926	3.04267	4.68381	0.0304481	0.110966	-0.114423	3.04267	0.703597	0.401578	0.618283
chr1	26644410	26647014	CD52	.	+	0.0752	0.12512	0.0679748	0.176262	0.0395797	0.0686449	0.155547	0.043745	0	0.0356756	0.0424119	0.0393141	-0.671956	-2.75459	0.45947	0.497872	0.690369	0.410715	-2.75459	0.236677	0.626616	0.823586	1.08267	-2.75459	1.3519	0.244946	0.667326	-0.53871	-2.75459	0.428716	0.512619	0.75134	-1.21067	-2.75459	1.7757	0.182678	0.380266	-0.127994	-2.75459	0.0277245	0.867758	0.971977
chr1	26648349	26680621	AIM1L	.	-	0	0	0	0.0352524	0	0	0	0	0.0347239	0	0	0	-1.89382	-3.60954	1.35584	0.24426	0.423048	-1.89382	-3.60954	1.39276	0.237939	0.491312	0	-3.60954	0	1	1	0.0655365	-3.60954	0.00195241	0.964756	1	-1.82828	-3.60954	1.29469	0.255186	0.4426	-1.82828	-3.60954	1.33044	0.248727	0.455338
chr1	26758772	26797795	DHDDS	.	+	70.1616	70.2338	70.15	68.1077	69.3436	68.1643	62.53	65.705	64.4475	60.2204	65.4415	66.6766	-0.00294202	6.06266	0.00158019	0.968291	1	0.12807	6.06266	3.02212	0.0821359	0.278673	0.131012	6.06266	3.16145	0.075396	0.4927	-0.0937989	6.06266	1.62265	0.202723	0.473244	-0.0967409	6.06266	1.72543	0.188995	0.389997	0.0342713	6.06266	0.218618	0.640095	0.814339
chr1	26798901	26803133	HMGN2	.	+	186.722	180.089	181.561	262.701	255.487	229.068	247.32	215.575	221.121	217.157	180.844	183.911	-0.232982	7.73837	7.26056	0.00704854	0.0320251	-0.318908	7.73837	13.5848	0.000228029	0.00391784	-0.085926	7.73837	0.9852	0.320918	0.738005	-0.127447	7.73837	2.1851	0.139352	0.373919	-0.360429	7.73837	17.3932	3.03904e-05	0.000426298	-0.446355	7.73837	26.6273	2.46737e-07	7.14971e-06
chr1	26856248	26901520	RPS6KA1	.	+	0.6016	0.792425	1.22355	0.916564	1.26655	1.16696	1.24438	1.2686	1.04172	1.39135	1.27236	0.904223	0.0180181	0.222081	0.00561943	0.940244	1	-0.41119	0.222081	2.63981	0.104216	0.314196	-0.429208	0.222081	2.88958	0.0891542	0.529613	0.0821239	0.222081	0.11661	0.732741	0.896003	0.100142	0.222081	0.174229	0.676381	0.83885	-0.329066	0.222081	1.69716	0.192659	0.418488
chr1	27022521	27108601	ARID1A	.	+	65.424	67.0641	72.801	60.1054	64.5149	63.977	57.9413	50.7442	52.3636	67.962	74.6025	74.5394	0.430141	6.00927	26.7247	2.34601e-07	4.31643e-06	0.350302	6.00927	17.7245	2.55319e-05	0.000655629	-0.0798384	6.00927	0.939346	0.332446	0.748015	-0.227363	6.00927	7.45142	0.00633863	0.0494945	0.202778	6.00927	6.03887	0.0139943	0.0625785	0.12294	6.00927	2.21871	0.136347	0.331441
chr1	27114453	27124894	PIGV	.	+	6.204	6.29769	5.47197	7.1915	7.12435	7.51661	6.72742	6.91171	5.90306	7.52754	6.14972	5.97574	0.0171279	2.73539	0.0179733	0.893352	0.983268	-0.119784	2.73539	0.864573	0.352462	0.602176	-0.136912	2.73539	1.13404	0.286916	0.708596	-0.164853	2.73539	1.73423	0.187871	0.45158	-0.147725	2.73539	1.39812	0.237038	0.439498	-0.284637	2.73539	5.1074	0.023824	0.106383
chr1	27153200	27182211	ZDHHC18	.	+	39.2168	39.8298	43.5378	35.746	37.3632	40.1229	36.7091	34.821	37.1198	42.1685	42.8784	43.2848	0.239233	5.30291	8.59947	0.0033626	0.0176425	0.174135	5.30291	4.5545	0.0328323	0.152535	-0.0650979	5.30291	0.647435	0.421031	0.822574	-0.0590773	5.30291	0.522018	0.469982	0.715507	0.180155	5.30291	4.93531	0.0263134	0.0992367	0.115057	5.30291	2.0122	0.156039	0.363057
chr1	27189632	27190947	SFN	.	+	0.1504	0.333652	0.305886	0.211515	0.0791594	0.411869	0.233321	0.218725	0.104172	0.178378	0.46653	0.235884	0.649006	-1.64942	1.35713	0.244036	0.423048	0.518179	-1.64942	0.851934	0.356006	0.605952	-0.130827	-1.64942	0.0634289	0.801156	0.993672	-0.387477	-1.64942	0.46934	0.493291	0.734241	0.261529	-1.64942	0.249613	0.617348	0.794569	0.130702	-1.64942	0.0613838	0.804322	0.928093
chr1	27205872	27216869	GPN2	.	-	19.928	21.312	22.1258	18.9306	20.6606	21.1426	22.5543	17.4105	19.2717	17.6237	22.2238	20.3254	0.0192426	4.34823	0.030242	0.861942	0.961032	0.0963021	4.34823	0.765211	0.381703	0.631774	0.0770595	4.34823	0.490198	0.483839	0.864186	-0.0346179	4.34823	0.0988093	0.753263	0.910924	-0.0153754	4.34823	0.0195014	0.888939	0.988269	0.0616842	4.34823	0.317092	0.57336	0.769148
chr1	27216978	27226962	GPATCH3	.	-	12.4456	11.2191	12.5413	12.0563	10.0532	13.2828	12.4438	11.8549	11.4936	11.2378	10.9847	11.9515	-0.0658988	3.56981	0.339339	0.560211	0.742726	0.0190238	3.56981	0.0287758	0.865298	0.974851	0.0849225	3.56981	0.568574	0.450826	0.84041	0.0122437	3.56981	0.01195	0.912952	1	-0.0536551	3.56981	0.227604	0.633306	0.807983	0.0312675	3.56981	0.0786501	0.779135	0.911641
chr1	27237974	27240567	NR0B2	.	-	0	0	0	0	0	0	0	0	0	0	0	0.0393141	1.9057	-3.66507	1.36828	0.242107	0.423048	0	-3.66507	0	1	1	-1.9057	-3.66507	1.40121	0.23652	0.667326	0	-3.66507	0	1	1	1.9057	-3.66507	1.43547	0.230875	0.432097	0	-3.66507	0	1	1
chr1	27248212	27273362	NUDC	.	+	132.766	139.925	155.9	126.028	129.307	138.148	140.07	115.399	130.596	141.061	165.109	149	0.236932	7.11567	6.65495	0.0098881	0.0418747	0.150637	7.11567	2.69066	0.100938	0.309326	-0.086295	7.11567	0.886401	0.346454	0.757896	-0.0271731	7.11567	0.0874878	0.767396	0.919972	0.209759	7.11567	5.22794	0.0222268	0.0880662	0.123464	7.11567	1.81149	0.17833	0.397732
chr1	27276046	27286901	C1orf172	.	-	0.0752	0.0834131	0.0679748	0	0	0.102967	0.0777736	0.08749	0.104172	0	0.0848237	0.0393141	-1.12426	-2.88247	1.62549	0.202327	0.400304	-0.255709	-2.88247	0.11362	0.736059	0.894744	0.86855	-2.88247	0.908257	0.340577	0.752953	1.21625	-2.88247	1.92337	0.165485	0.417479	0.0919867	-2.88247	0.00771707	0.929998	1	0.960537	-2.88247	1.12267	0.289345	0.502953
chr1	27320194	27327377	TRNP1	.	+	335.166	338.616	354.318	301.479	297.481	293.182	341.893	360.065	357.482	318.583	335.096	349.502	-0.0787805	8.37495	1.39345	0.237823	0.423048	-0.0432261	8.37495	0.420016	0.516929	0.753911	0.0355544	8.37495	0.283879	0.59417	0.916757	0.247941	8.37495	13.7777	0.000205766	0.00349101	0.169161	8.37495	6.41062	0.011344	0.0536242	0.204715	8.37495	9.39687	0.00217356	0.0178905
chr1	27331510	27339333	FAM46B	.	-	0.7896	1.12608	1.63139	1.23384	1.58319	1.92206	1.36104	1.09362	1.28478	1.14162	1.22994	1.76913	0.138495	0.511784	0.2956	0.586654	0.75622	-0.067912	0.511784	0.068891	0.792958	0.929344	-0.206407	0.511784	0.654668	0.418449	0.820425	-0.336725	0.511784	1.85921	0.172716	0.429547	-0.198231	0.511784	0.662754	0.415589	0.617787	-0.404637	0.511784	2.67788	0.101751	0.276802
chr1	27425299	27481621	SLC9A1	.	-	54.144	51.2574	59.4439	43.5015	47.4165	49.287	41.8811	42.6076	42.5367	59.0787	63.1088	58.3027	0.506433	5.67589	35.8751	2.10381e-09	6.08691e-08	0.376973	5.67589	19.8415	8.41379e-06	0.00026399	-0.12946	5.67589	2.40611	0.120862	0.567742	-0.142405	5.67589	2.80914	0.0937289	0.295925	0.364028	5.67589	18.8213	1.43554e-05	0.000224834	0.234567	5.67589	7.79746	0.00523197	0.0355126
chr1	27561006	27635124	WDTC1	.	+	32.9376	33.7406	36.6724	30.5639	29.8827	33.9449	29.2818	29.1342	27.0846	33.8204	35.838	34.8322	0.289782	5.01735	11.0856	0.000869987	0.00569503	0.275305	5.01735	10.0368	0.00153442	0.0173088	-0.0144764	5.01735	0.0284099	0.866149	1	-0.144486	5.01735	2.75001	0.0972537	0.302127	0.145296	5.01735	2.8452	0.0916469	0.241023	0.13082	5.01735	2.31372	0.128237	0.317967
chr1	27648635	27662891	TMEM222	.	+	53.0912	54.5522	59.8858	49.1772	51.2557	54.0921	52.0305	51.3566	51.2871	50.1598	60.14	50.3613	0.0538349	5.73311	0.362622	0.547054	0.733643	0.115717	5.73311	1.68404	0.194389	0.460713	0.0618818	5.73311	0.482655	0.487222	0.866797	0.00127576	5.73311	0.000204149	0.9886	1	0.0551107	5.73311	0.38174	0.536673	0.730849	0.116992	5.73311	1.72923	0.18851	0.412333
chr1	27650364	27653016	LOC644961	.	+	3.3088	2.91946	2.85494	3.70151	3.36427	3.56953	2.33321	2.84342	3.0557	2.78269	3.13848	2.90924	0.0935987	1.65191	0.366692	0.544813	0.73194	0.137294	1.65191	0.810014	0.368116	0.618071	0.0436954	1.65191	0.0840212	0.77192	0.985115	-0.367557	1.65191	6.246	0.0124474	0.0788405	-0.273958	1.65191	3.55317	0.0594318	0.177136	-0.230263	1.65191	2.57921	0.108276	0.284201
chr1	27668482	27680423	SYTL1	.	+	0.0752	0	0.0339874	0.0352524	0.0395797	0.102967	0	0.08749	0.0694477	0.142702	0.0424119	0	0.286851	-2.95359	0.0850234	0.770602	0.895992	-0.424836	-2.95359	0.156531	0.692371	0.866023	-0.711688	-2.95359	0.474682	0.490841	0.868591	-0.199912	-2.95359	0.0413792	0.838808	0.964637	0.0869397	-2.95359	0.00849913	0.926547	1	-0.624748	-2.95359	0.366496	0.54492	0.749333
chr1	27681669	27693337	MAP3K6	.	-	28.9896	29.6117	36.7743	23.4429	26.083	30.1008	30.4872	24.8909	27.3277	28.148	40.2489	34.5177	0.313424	4.91296	5.57445	0.0182244	0.0686607	0.206036	4.91296	2.40836	0.120689	0.340353	-0.107388	4.91296	0.661271	0.416112	0.818267	0.055027	4.91296	0.170608	0.679572	0.865391	0.368451	4.91296	7.71302	0.0054824	0.0311628	0.261063	4.91296	3.87196	0.0490992	0.1735
chr1	27695600	27701315	FCN3	.	-	0.0752	0	0	0	0	0	0.0388868	0	0	0.0356756	0.0848237	0	1.31555	-3.40115	0.881821	0.347703	0.540512	0.752581	-3.40115	0.264637	0.606953	0.80974	-0.562968	-3.40115	0.193793	0.659778	0.944591	1.90177	-3.40115	1.39961	0.236788	0.497546	3.21731	-3.40115	3.93671	0.047243	0.150843	2.65435	-3.40115	2.63708	0.104395	0.280404
chr1	27705595	27709805	CD164L2	.	-	0.0376	0.0417066	0.0339874	0	0.0791594	0.0343224	0.0388868	0	0	0	0.0424119	0	0.00456379	-3.30838	9.2561e-06	0.997573	1	1.25838	-3.30838	0.979971	0.322206	0.570885	1.25381	-3.30838	0.97168	0.324262	0.740296	-1.21489	-3.30838	0.915437	0.338676	0.593806	-1.21033	-3.30838	0.907438	0.340795	0.539652	0.0434837	-3.30838	0.00173254	0.966799	1
chr1	27719147	27722317	GPR3	.	+	3.5344	3.58676	3.90855	2.57343	3.28511	2.71147	3.38315	1.92478	3.22932	3.74593	3.68983	4.16729	0.427533	1.76066	6.09732	0.0135387	0.0540491	0.356572	1.76066	4.22844	0.0397519	0.174146	-0.0709602	1.76066	0.18085	0.670644	0.948903	0.0141171	1.76066	0.00625497	0.936962	1	0.44165	1.76066	6.60178	0.0101877	0.0497467	0.370689	1.76066	4.63719	0.0312862	0.129367
chr1	27730733	27816678	WASF2	.	-	163.823	162.572	167.116	152.784	155.35	148.033	140.731	139.853	135.249	167.854	164.007	159.812	0.241903	7.27464	12.326	0.000446685	0.00321624	0.247307	7.27464	12.8999	0.0003286	0.00521986	0.00540411	7.27464	0.0062053	0.937213	1	-0.133588	7.27464	3.7609	0.0524645	0.207395	0.108315	7.27464	2.4886	0.114674	0.274049	0.113719	7.27464	2.74682	0.0974482	0.271041
chr1	27860755	27930143	AHDC1	.	-	26.7336	31.3216	44.6934	22.4206	23.2333	34.3567	39.859	23.0099	31.182	27.2918	41.8605	32.8272	0.1155	4.98382	0.302919	0.582058	0.752207	0.127624	4.98382	0.370279	0.542852	0.77182	0.0121237	4.98382	0.00334609	0.953872	1	0.233355	4.98382	1.23201	0.267017	0.513188	0.348855	4.98382	2.75307	0.0970678	0.248183	0.360979	4.98382	2.95086	0.0858321	0.252343
chr1	27938800	27961727	FGR	.	-	0	0	0	0	0	0	0	0	0	0	0	0.0393141	1.9057	-3.66507	1.36828	0.242107	0.423048	0	-3.66507	0	1	1	-1.9057	-3.66507	1.40121	0.23652	0.667326	0	-3.66507	0	1	1	1.9057	-3.66507	1.43547	0.230875	0.432097	0	-3.66507	0	1	1
chr1	27992571	27998724	IFI6	.	-	8.6104	9.38397	11.3858	5.7109	5.42242	7.9628	10.5772	9.31768	10.9727	7.17079	10.6454	8.41321	-0.240381	3.1493	2.18248	0.139589	0.307293	-0.0710376	3.1493	0.194186	0.659455	0.845614	0.169344	3.1493	1.08191	0.298271	0.719151	0.691057	3.1493	17.4777	2.90693e-05	0.000684337	0.450676	3.1493	7.30591	0.00687281	0.037044	0.620019	3.1493	14.0596	0.000177111	0.00236202
chr1	28052489	28089423	FAM76A	.	+	6.204	5.7138	5.47197	6.94473	6.49107	5.76617	7.15517	7.30541	7.67397	5.42269	5.08942	5.42534	-0.473466	2.65485	15.4354	8.53745e-05	0.000774149	-0.350566	2.65485	8.78401	0.00303882	0.0286511	0.122899	2.65485	0.978264	0.322628	0.73966	0.207607	2.65485	3.20409	0.0734543	0.257163	-0.265858	2.65485	4.76042	0.0291214	0.107286	-0.142959	2.65485	1.42936	0.231869	0.455338
chr1	28099693	28150963	STX12	.	+	82.0808	78.6169	68.3826	77.1676	76.468	70.258	71.8239	80.4908	80.6635	72.35	65.2718	73.0455	-0.144808	6.22484	2.68269	0.101444	0.244763	-0.0248903	6.22484	0.0796983	0.777707	0.92035	0.119918	6.22484	1.84103	0.174831	0.667326	0.0575497	6.22484	0.426363	0.513779	0.752229	-0.0872587	6.22484	0.975606	0.323286	0.520239	0.0326594	6.22484	0.137402	0.710878	0.865633
chr1	28157251	28178183	PPP1R8	.	+	71.3648	67.3561	64.9499	70.2934	70.0956	68.7478	73.2238	81.0157	77.2606	61.362	58.9101	60.7009	-0.354594	6.10536	22.0862	2.60673e-06	3.67561e-05	-0.18462	6.10536	6.06037	0.0138249	0.0842159	0.169974	6.10536	5.05031	0.0246215	0.283304	0.146257	6.10536	3.8202	0.0506381	0.202841	-0.208337	6.10536	7.61807	0.00577862	0.0325011	-0.0383634	6.10536	0.261322	0.609213	0.792178
chr1	28160911	28161077	SCARNA1	.	+	0	0	0.0339874	0.0352524	0	0	0	0	0.0694477	0	0	0	-2.68137	-3.50363	2.67035	0.102234	0.244815	-0.821446	-3.50363	0.34844	0.554997	0.778788	1.85992	-3.50363	1.32617	0.249489	0.667326	0.852967	-3.50363	0.379912	0.53765	0.766233	-1.8284	-3.50363	1.29642	0.254868	0.4426	0.0315218	-3.50363	0.000469795	0.982707	1
chr1	28199054	28213193	THEMIS2	.	+	4.0608	3.1697	3.94254	3.73676	3.36427	3.87843	3.92757	3.67458	3.40294	4.06701	4.24119	4.01003	0.164296	1.95079	1.39787	0.237081	0.423048	0.0321319	1.95079	0.0524823	0.818799	0.944521	-0.132164	1.95079	0.924012	0.336424	0.750596	-0.00339867	1.95079	0.000590755	0.980609	1	0.160897	1.95079	1.37646	0.240705	0.4426	0.0287333	1.95079	0.0430871	0.835561	0.950349
chr1	28218048	28241236	RPA2	.	-	53.8808	52.8839	48.1601	59.2594	57.6676	57.1468	51.0195	55.1187	51.1135	57.8301	51.9969	55.8653	0.0767413	5.76565	0.88853	0.345876	0.538816	-0.0215039	5.76565	0.0695755	0.791956	0.928952	-0.0982453	5.76565	1.45843	0.22718	0.667326	-0.147305	5.76565	3.30066	0.0692523	0.247612	-0.0705642	5.76565	0.76087	0.383056	0.584107	-0.168809	5.76565	4.34105	0.037204	0.145372
chr1	28286503	28294604	XKR8	.	+	21.0936	21.0201	23.6552	17.591	17.2567	17.2299	20.1822	18.2854	18.1953	19.3005	20.8666	20.4433	0.0961184	4.29783	1.10189	0.293852	0.481812	0.216732	4.29783	5.70984	0.0168701	0.0966166	0.120614	4.29783	1.78733	0.181252	0.667326	0.12159	4.29783	1.74096	0.187017	0.450281	0.217709	4.29783	5.63956	0.0175596	0.0744136	0.338323	4.29783	13.8797	0.000194894	0.00254895
chr1	28296854	28415148	EYA3	.	-	32.4488	35.9093	33.8514	39.7648	40.8462	39.5394	29.7484	34.646	36.6684	37.7447	34.6081	35.0288	0.0875949	5.16902	0.946554	0.330598	0.521272	0.0151052	5.16902	0.0281015	0.866871	0.976164	-0.0724896	5.16902	0.650893	0.419794	0.821879	-0.248763	5.16902	7.75076	0.00536899	0.0438379	-0.161169	5.16902	3.27338	0.0704125	0.200147	-0.233658	5.16902	6.86649	0.00878269	0.0522848
chr1	28473676	28520447	PTAFR	.	-	0.0752	0.417066	0.203924	0.14101	0.356217	0.0686449	0.233321	0.131235	0.173619	0.0713511	0.169647	0.157256	-0.452899	-1.96431	0.440263	0.506996	0.698606	0.327028	-1.96431	0.275598	0.599601	0.805119	0.779927	-1.96431	1.40672	0.235602	0.667326	-0.0250686	-1.96431	0.001491	0.969199	1	-0.477968	-1.96431	0.500453	0.479301	0.681555	0.301959	-1.96431	0.241133	0.623389	0.803746
chr1	28526789	28559542	DNAJC8	.	-	99.828	97.8853	88.6731	116.791	108.725	105.095	92.395	106.738	102.783	102.068	85.163	92.5453	-0.109122	6.64339	1.54927	0.213243	0.415289	-0.0763325	6.64339	0.759568	0.383464	0.633457	0.0327899	6.64339	0.139816	0.708464	0.960158	-0.131176	6.64339	2.25633	0.133069	0.362067	-0.240298	6.64339	7.5476	0.00600902	0.0335327	-0.207508	6.64339	5.64012	0.017554	0.0862946
chr1	28562601	28564616	ATPIF1	.	+	37.6	33.824	45.5091	36.028	35.5426	39.6081	60.819	44.2699	50.9052	34.3199	39.5279	35.2254	-0.517317	5.3637	18.7678	1.47639e-05	0.000169364	-0.414964	5.3637	12.1639	0.000487241	0.00702718	0.102353	5.3637	0.729946	0.392901	0.800889	0.488831	5.3637	16.8461	4.05365e-05	0.000910199	-0.0284854	5.3637	0.0564885	0.812135	0.935299	0.0738673	5.3637	0.382071	0.536497	0.745523
chr1	28585962	28609002	SESN2	.	+	28.0872	31.1548	32.9338	20.7989	24.3019	25.1583	30.6039	27.0781	27.1193	23.1178	27.8222	23.1167	-0.196976	4.74678	3.4834	0.0619871	0.172221	0.120639	4.74678	1.33736	0.2475	0.491312	0.317615	4.74678	9.14082	0.00249969	0.0745579	0.271641	4.74678	6.63819	0.00998152	0.0676537	0.0746649	4.74678	0.495332	0.481559	0.683392	0.39228	4.74678	13.9694	0.000185806	0.00246066
chr1	28655512	28662478	MED18	.	+	14.1376	13.5129	13.0851	17.1679	16.3068	16.6807	13.1826	14.5233	16.598	13.1286	11.7057	13.0916	-0.225034	3.85854	4.50901	0.0337168	0.109833	-0.124144	3.85854	1.39809	0.237044	0.491312	0.10089	3.85854	0.897903	0.343345	0.75598	-0.176789	3.85854	2.94777	0.0859964	0.284571	-0.401824	3.85854	14.7987	0.000119619	0.00137388	-0.300933	3.85854	8.45899	0.00363243	0.0268492
chr1	28696092	28826881	PHACTR4	.	+	33.652	34.4496	31.8802	36.6273	36.6508	36.5191	30.3706	34.3398	32.1543	36.2464	33.8447	34.3998	0.110975	5.10169	1.84128	0.174801	0.359797	0.0457695	5.10169	0.312756	0.575994	0.793293	-0.0652055	5.10169	0.640865	0.423398	0.824165	-0.181724	5.10169	5.00279	0.0253065	0.129582	-0.0707486	5.10169	0.765743	0.381537	0.582589	-0.135954	5.10169	2.82324	0.0929089	0.266533
chr1	28832454	28837404	SNHG3	.	+	43.8792	40.6639	38.8816	80.6576	80.8613	79.0445	62.9188	69.7295	64.3086	41.241	35.4139	36.5228	-0.797426	5.81394	86.4272	1.44974e-20	1.88178e-18	-0.673968	5.81394	62.5072	2.65473e-15	7.39849e-13	0.123458	5.81394	2.02352	0.15488	0.63792	-0.289016	5.81394	12.077	0.000510469	0.00726269	-1.08644	5.81394	161.603	5.05073e-37	1.12608e-34	-0.962983	5.81394	128.645	8.10984e-30	1.8974e-27
chr1	28832454	28865708	RCC1	.	+	99.7528	97.8853	95.4026	119.541	120.56	116.387	103.944	101.051	94.7961	118.764	106.666	98.0099	0.110201	6.72983	1.88461	0.169811	0.352242	-0.0326766	6.72983	0.16528	0.684341	0.860352	-0.142878	6.72983	3.16938	0.0750311	0.492182	-0.25009	6.72983	9.7566	0.00178681	0.0193947	-0.139889	6.72983	3.06471	0.0800094	0.219017	-0.282767	6.72983	12.4766	0.00041209	0.00476191
chr1	28879528	28905057	TRNAU1AP	.	+	18.8752	16.3073	17.1636	21.4335	20.3835	20.9024	23.0988	22.3537	20.5912	18.4443	15.141	17.1802	-0.375796	4.27797	14.552	0.000136346	0.00116707	-0.33335	4.27797	11.5646	0.000672208	0.00918459	0.0424461	4.27797	0.180805	0.670683	0.948903	0.0729909	4.27797	0.571854	0.449523	0.699651	-0.302805	4.27797	9.47842	0.00207903	0.0145494	-0.260359	4.27797	7.07752	0.0078057	0.0478811
chr1	28905049	28908366	SNHG12	.	-	16.6192	15.1395	17.2656	18.1198	16.7026	20.1816	21.3877	18.8978	19.619	10.7383	10.9423	10.8507	-0.881482	4.04012	71.5355	2.72308e-17	2.33507e-15	-0.287697	4.04012	8.28935	0.00398782	0.0349714	0.593785	4.04012	31.7481	1.75519e-08	3.25699e-06	0.121943	4.04012	1.52335	0.217113	0.492464	-0.759538	4.04012	53.048	3.2549e-13	1.94585e-11	-0.165753	4.04012	2.74788	0.0973834	0.271041
chr1	28905254	28905334	SNORD99	.	-	0.752	1.12608	0.611773	1.51586	1.66235	1.26993	1.43881	0.96239	1.14589	0.713511	0.508942	0.471769	-1.05213	0.127117	14.8377	0.000117172	0.0010247	-0.541455	0.127117	4.65992	0.0308747	0.14668	0.510676	0.127117	3.01554	0.0824698	0.512324	-0.311886	0.127117	1.99726	0.157584	0.404274	-1.36402	0.127117	27.8572	1.30606e-07	3.32229e-06	-0.853341	0.127117	12.9446	0.000320844	0.00386543
chr1	28906275	28906405	SNORA61	.	-	3.384	2.62751	2.48108	2.99646	3.24554	4.15301	3.65536	3.4996	3.88907	2.17621	1.86612	2.00502	-0.86616	1.62154	24.0082	9.5925e-07	1.51112e-05	-0.3833	1.62154	5.30472	0.0212677	0.113153	0.48286	1.62154	6.95435	0.00836158	0.1627	0.0871537	1.62154	0.29446	0.587376	0.806619	-0.779006	1.62154	19.4364	1.04008e-05	0.000169919	-0.296146	1.62154	3.17321	0.0748553	0.230514
chr1	28906892	28907024	SNORA44	.	-	1.2032	1.2512	0.849685	1.37485	2.25604	1.81909	1.24438	1.48733	1.21533	0.570809	0.848237	0.746967	-0.86662	0.393377	11.0276	0.000897666	0.00583591	-0.261021	0.393377	1.20495	0.272335	0.517136	0.605599	0.393377	5.07647	0.0242527	0.282563	-0.463627	0.393377	4.63093	0.0314005	0.151051	-1.33025	0.393377	29.9052	4.53687e-08	1.26645e-06	-0.724648	0.393377	10.6957	0.00107382	0.0102467
chr1	28907431	28907565	SNORA16A	.	-	0.6768	0.625598	0.815697	1.05757	0.831174	1.30425	0.661076	0.743665	0.520858	0.392431	0.46653	0.235884	-0.794497	-0.369189	5.39992	0.0201377	0.0738018	0.166395	-0.369189	0.328481	0.566555	0.786751	0.960892	-0.369189	8.44908	0.00365228	0.0958647	-0.756208	-0.369189	8.2512	0.00407251	0.0359637	-1.5507	-0.369189	26.7749	2.28589e-07	5.56679e-06	-0.589812	-0.369189	5.38656	0.0202924	0.0954484
chr1	28918711	28921088	RAB42	.	+	0.8648	0.917544	1.12158	0.634544	0.870753	0.961028	0.97217	0.61243	0.694477	0.820538	0.805825	0.864909	0.123002	-0.116953	0.210161	0.646642	0.808231	0.352052	-0.116953	1.88288	0.170008	0.42388	0.22905	-0.116953	0.827505	0.362995	0.773077	-0.107254	-0.116953	0.164208	0.685311	0.868776	0.0157482	-0.116953	0.00367687	0.951648	1	0.244799	-0.116953	0.973052	0.32392	0.539857
chr1	28929608	28969604	TAF12	.	-	27.6736	26.7756	24.7428	29.048	29.5265	28.0071	28.8151	33.115	30.4181	24.2594	25.5319	25.5541	-0.29291	4.80029	11.4109	0.000730141	0.0049067	-0.221452	4.80029	6.59965	0.0101999	0.0680058	0.0714585	4.80029	0.669498	0.413227	0.816824	0.0921971	4.80029	1.16261	0.280925	0.528208	-0.200713	4.80029	5.36504	0.0205443	0.0832626	-0.129255	4.80029	2.2512	0.133511	0.326725
chr1	28975111	28975246	RNU11	.	+	0	0	0.0339874	0.0705049	0	0	0	0.043745	0	0	0	0	-1.90712	-3.50233	1.36678	0.242365	0.423048	-0.0471959	-3.50233	0.000842031	0.97685	1	1.85993	-3.50233	1.32619	0.249484	0.667326	-0.701312	-3.50233	0.254656	0.613816	0.818892	-2.60843	-3.50233	2.55555	0.109907	0.267564	-0.748508	-3.50233	0.290985	0.58959	0.779842
chr1	28995239	29042115	GMEB1	.	+	10.2648	9.21715	11.7596	10.2232	12.2301	10.0908	10.8494	10.2363	9.58378	11.4519	11.1119	12.266	0.185019	3.43955	2.43405	0.118726	0.272691	0.032155	3.43955	0.0727164	0.787422	0.92548	-0.152864	3.43955	1.68078	0.194821	0.667326	-0.0840893	3.43955	0.50265	0.478338	0.722137	0.10093	3.43955	0.740801	0.389404	0.59051	-0.0519343	3.43955	0.193954	0.659646	0.829306
chr1	29063132	29096287	YTHDF2	.	+	96.9328	98.1772	96.1503	104.806	110.823	105.164	90.1007	92.5206	90.039	106.599	97.4624	100.133	0.158461	6.63157	4.95052	0.0260828	0.0903483	0.0952704	6.63157	1.78882	0.18107	0.441516	-0.0631903	6.63157	0.791945	0.373513	0.782543	-0.23449	6.63157	10.9021	0.000960549	0.0119996	-0.076029	6.63157	1.15409	0.282695	0.474581	-0.139219	6.63157	3.86673	0.0492524	0.173814
chr1	29213602	29446558	EPB41	.	+	9.4376	11.0522	9.72039	9.58867	9.81576	9.98783	8.51621	9.36143	10.0352	10.9881	11.1119	12.6984	0.315825	3.36	8.16997	0.00425897	0.0213354	0.109487	3.36	0.960195	0.327138	0.576598	-0.206337	3.36	3.56987	0.0588369	0.435554	-0.0727656	3.36	0.425262	0.514323	0.752718	0.243059	3.36	4.96732	0.0258306	0.0979226	0.0367216	3.36	0.11087	0.739156	0.885666
chr1	29445936	29450421	TMEM200B	.	-	15.228	13.93	16.5519	15.3701	16.1881	17.2985	18.4712	17.0168	16.9105	15.7329	16.4558	15.8042	-0.127237	4.02881	1.70548	0.191573	0.3852	-0.193905	4.02881	3.95702	0.0466763	0.192505	-0.066668	4.02881	0.460644	0.497323	0.873277	0.1005	4.02881	1.08091	0.298494	0.5492	-0.0267365	4.02881	0.0753283	0.783731	0.914934	-0.0934045	4.02881	0.91851	0.337866	0.552993
chr1	29474249	29508637	SRSF4	.	-	74.2976	72.1523	74.4324	77.3439	76.1118	81.6531	75.7904	76.9912	75.4897	73.7414	74.7297	75.1292	-0.0297521	6.24282	0.175535	0.675239	0.826164	-0.047093	6.24282	0.440566	0.50685	0.745096	-0.0173409	6.24282	0.0596473	0.807054	0.995455	-0.0430127	6.24282	0.370008	0.543	0.769202	-0.0727648	6.24282	1.05726	0.303841	0.497561	-0.0901057	6.24282	1.62409	0.202522	0.433258
chr1	29519384	29557454	MECR	.	-	20.7928	20.0609	23.7572	18.2608	18.8795	20.6278	22.8266	20.3414	19.7231	19.0864	19.2974	19.9715	-0.107747	4.34898	1.19984	0.273354	0.456659	0.0414455	4.34898	0.18103	0.670489	0.853125	0.149192	4.34898	2.32097	0.12764	0.583602	0.121631	4.34898	1.54265	0.214223	0.490604	0.0138839	4.34898	0.019892	0.887839	0.987524	0.163076	4.34898	2.79801	0.0943815	0.269033
chr1	29563027	29653325	PTPRU	.	+	5.2264	5.29673	4.99615	2.60868	3.64133	2.91741	4.39421	3.10589	4.13214	4.49512	5.76801	5.93642	0.465513	2.15336	8.51706	0.00351832	0.0182723	0.406833	2.15336	6.50265	0.0107714	0.0705352	-0.0586808	2.15336	0.145419	0.702952	0.958639	0.356674	2.15336	4.43442	0.0352212	0.16272	0.822187	2.15336	25.3245	4.84521e-07	1.09703e-05	0.763506	2.15336	21.8276	2.98286e-06	6.60376e-05
chr1	31184123	31196432	MATN1	.	-	0.0752	0.0834131	0.101962	0.0705049	0.118739	0.308902	0.0777736	0.17498	0.138895	0.0713511	0	0	-2.1339	-2.47991	5.17935	0.0228569	0.0816562	-0.542396	-2.47991	0.540006	0.46243	0.704406	1.5915	-2.47991	2.52467	0.112078	0.547856	-0.367453	-2.47991	0.320312	0.57142	0.792869	-2.50135	-2.47991	8.00314	0.00466964	0.0275683	-0.90985	-2.47991	1.71788	0.189966	0.414851
chr1	31191618	31199593	MATN1-AS1	.	+	0.1128	0	0.169937	0.14101	0.0791594	0.205935	0.155547	0	0.208343	0.0713511	0.127236	0.0393141	-0.66932	-2.40873	0.704098	0.40141	0.597246	-0.350397	-2.40873	0.213288	0.644202	0.835039	0.318923	-2.40873	0.149104	0.699393	0.956686	-0.175054	-2.40873	0.0604947	0.805716	0.943412	-0.844374	-2.40873	1.18592	0.276154	0.467278	-0.52545	-2.40873	0.508319	0.475867	0.690306
chr1	31205314	31230683	LAPTM5	.	-	0.6768	0.417066	0.78171	0.634544	0.554116	0.583481	0.427755	0.568685	0.381962	0.570809	0.67859	0.668339	0.487012	-0.610247	2.34041	0.126056	0.285173	0.489413	-0.610247	2.40702	0.120792	0.34036	0.00240103	-0.610247	6.85473e-05	0.993394	1	-0.384121	-0.610247	1.45378	0.227922	0.492464	0.102892	-0.610247	0.122746	0.726076	0.871649	0.105293	-0.610247	0.131107	0.717287	0.870473
chr1	31342312	31381480	SDC3	.	-	73.7336	78.1998	97.9856	65.0055	68.5916	70.2923	69.2574	59.9306	62.0168	81.8754	96.487	87.1986	0.473327	6.24711	21.0616	4.44751e-06	5.93137e-05	0.386826	6.24711	14.0785	0.000175333	0.00314652	-0.0865013	6.24711	0.713409	0.398315	0.804292	-0.0924844	6.24711	0.802056	0.370479	0.62314	0.380843	6.24711	13.7206	0.000212114	0.00223818	0.294342	6.24711	8.2005	0.00418789	0.0299916
chr1	31404352	31538564	PUM1	.	-	89.3752	90.3364	92.8535	85.734	88.5002	80.5891	73.3794	81.1907	76.8786	92.3997	90.5917	91.9949	0.249167	6.43007	11.5625	0.000672939	0.00458077	0.236463	6.43007	10.43	0.00123988	0.0146928	-0.0127041	6.43007	0.0304455	0.861483	1	-0.138882	6.43007	3.59304	0.058022	0.221198	0.110285	6.43007	2.28979	0.130228	0.299435	0.0975805	6.43007	1.79541	0.180269	0.400548
chr1	31441009	31441084	SNORD85	.	-	0	0.0417066	0	0.0352524	0	0	0	0	0	0	0	0	0	-3.60855	0	1	1	1.87178	-3.60855	1.33655	0.247643	0.491312	1.87178	-3.60855	1.33248	0.248364	0.667326	-1.82828	-3.60855	1.29869	0.254453	0.49809	-1.82828	-3.60855	1.2947	0.255183	0.4426	0.043498	-3.60855	0.000754523	0.978086	1
chr1	31652591	31712734	NKAIN1	.	-	0.188	0.208533	0.203924	0.14101	0.0791594	0.13729	0.155547	0.306215	0.138895	0.0713511	0.381707	0.157256	0.0083662	-1.9816	0.000228148	0.987949	1	0.038279	-1.9816	0.00499526	0.943655	1	0.0299128	-1.9816	0.00306548	0.955846	1	0.669048	-1.9816	1.25085	0.263391	0.508315	0.677414	-1.9816	1.28237	0.257459	0.444768	0.707327	-1.9816	1.43654	0.230699	0.455338
chr1	31732414	31769644	SNRNP40	.	-	50.008	47.0033	48.8739	48.8951	48.0102	51.4493	52.0694	49.2569	49.0995	51.4085	47.5861	47.4521	-0.0380444	5.62457	0.240981	0.623499	0.787676	-0.0438538	5.62457	0.321101	0.570947	0.789385	-0.00580943	5.62457	0.00562209	0.94023	1	0.0196198	5.62457	0.0645743	0.799407	0.939391	-0.0184246	5.62457	0.0568139	0.811605	0.934884	-0.024234	5.62457	0.0985701	0.753552	0.895053
chr1	31769841	31837780	ZCCHC17	.	+	47.4512	43.6251	42.9601	45.4757	48.2476	41.6331	49.464	60.0619	55.5929	40.4204	37.3224	39.3141	-0.495127	5.52476	29.2433	6.3835e-08	1.33231e-06	-0.300346	5.52476	10.9186	0.000952037	0.01202	0.194781	5.52476	4.48714	0.0341508	0.334467	0.286788	5.52476	9.98598	0.00157736	0.0176775	-0.208339	5.52476	5.14854	0.023266	0.0908726	-0.0135582	5.52476	0.0220952	0.881834	0.982575
chr1	31838099	31845923	FABP3	.	-	50.1584	49.7559	46.4947	28.6955	29.1307	26.291	44.1754	56.6935	46.9466	33.2496	39.3158	44.2283	-0.339539	5.36913	9.72728	0.00181553	0.0105282	-0.0130168	5.36913	0.0145174	0.904096	1	0.326522	5.36913	9.00978	0.00268539	0.0782935	0.812585	5.36913	54.4134	1.62453e-13	1.73935e-11	0.473046	5.36913	18.3231	1.86435e-05	0.000279299	0.799568	5.36913	52.7721	3.74579e-13	3.11344e-11
chr1	31882411	31907527	SERINC2	.	+	26.3952	27.2344	31.6762	23.4076	23.8666	27.5952	28.2707	22.3974	24.3414	26.1502	30.6214	28.7779	0.187747	4.74439	2.95575	0.0855724	0.221511	0.185866	4.74439	2.90667	0.0882139	0.291498	-0.00188132	4.74439	0.000300936	0.986159	1	0.00290179	4.74439	0.000703247	0.978844	1	0.190649	4.74439	3.06618	0.0799371	0.218939	0.188768	4.74439	3.01626	0.0824336	0.245783
chr1	32042085	32053287	TINAGL1	.	+	1.6544	2.29386	2.685	3.03171	3.48301	4.01572	2.79985	2.88717	2.88208	1.99783	2.84159	3.0665	-0.12362	1.52607	0.410812	0.521557	0.711273	-0.363743	1.52607	3.43903	0.0636733	0.234579	-0.240123	1.52607	1.46218	0.226584	0.667326	-0.29799	1.52607	2.61399	0.105925	0.316622	-0.42161	1.52607	5.10529	0.023853	0.0924602	-0.661733	1.52607	12.1621	0.000487715	0.00545935
chr1	32083300	32092919	HCRTR1	.	+	0	0	0	0.0352524	0	0	0.0388868	0	0.0347239	0	0	0	-2.68747	-3.55491	2.6753	0.101916	0.244763	-2.68747	-3.55491	2.7477	0.0973944	0.305122	0	-3.55491	0	1	1	0.859126	-3.55491	0.383431	0.535773	0.765616	-1.82834	-3.55491	1.29559	0.25502	0.4426	-1.82834	-3.55491	1.33138	0.24856	0.455338
chr1	32095462	32110838	PEF1	.	-	63.4312	62.4347	62.8767	59.9292	58.3405	57.7303	56.7358	63.124	60.2806	54.976	61.5396	58.2634	-0.0438818	5.90801	0.316424	0.573765	0.747046	0.0677613	5.90801	0.760892	0.383049	0.633155	0.111643	5.90801	2.06023	0.151187	0.634303	0.0331098	5.90801	0.181248	0.670303	0.858536	-0.010772	5.90801	0.0191379	0.889972	0.989026	0.100871	5.90801	1.69225	0.193305	0.419529
chr1	32117847	32169768	COL16A1	.	-	191.91	204.07	259.29	160.081	169.441	205.66	218.077	167.193	185.807	243.842	330.473	276.535	0.574967	7.76668	19.0865	1.24923e-05	0.000146772	0.198467	7.76668	2.28383	0.130729	0.35905	-0.376501	7.76668	8.22442	0.00413304	0.104955	0.093677	7.76668	0.508457	0.475808	0.71975	0.668644	7.76668	25.7572	3.8718e-07	8.93053e-06	0.292144	7.76668	4.94453	0.0261734	0.113869
chr1	32192717	32229648	BAI2	.	-	2.3688	2.16874	3.33076	2.29141	1.70193	2.53986	3.34426	3.06215	2.84736	2.31891	3.52018	3.22375	-0.036068	1.48583	0.0333214	0.855158	0.955999	-0.221528	1.48583	1.23407	0.266617	0.510682	-0.18546	1.48583	0.858594	0.354133	0.765276	0.492269	1.48583	5.86617	0.0154346	0.0925247	0.456201	1.48583	5.00137	0.0253273	0.0966529	0.270741	1.48583	1.72986	0.188429	0.412253
chr1	32224260	32224336	MIR4254	.	-	0	0	0	0	0	0.0343224	0	0	0	0	0	0	0	-3.66583	0	1	1	0	-3.66583	0	1	1	0	-3.66583	0	1	1	-1.82648	-3.66583	1.29656	0.254843	0.49809	-1.82648	-3.66583	1.29258	0.255574	0.4426	-1.82648	-3.66583	1.32827	0.249113	0.455338
chr1	32256024	32281580	SPOCD1	.	-	60.7616	59.8906	67.295	68.8128	72.3121	81.1382	70.3073	62.1179	66.0795	54.3339	66.417	58.2634	-0.150257	6.0383	2.52804	0.111839	0.260557	-0.0786293	6.0383	0.695637	0.404254	0.652195	0.0716276	6.0383	0.574147	0.448616	0.838599	-0.162955	6.0383	3.01272	0.0826137	0.277225	-0.313212	6.0383	11.058	0.000883042	0.00720385	-0.241584	6.0383	6.6129	0.0101243	0.0580882
chr1	32372021	32403988	PTP4A2	.	-	290.798	277.849	254.633	329.575	313.075	288.755	269.33	318.42	301.993	300.067	260.791	276.103	-0.0879831	8.18086	1.07057	0.300817	0.489968	-0.11202	8.18086	1.73555	0.187704	0.452106	-0.0240365	8.18086	0.0798685	0.777476	0.985409	-0.0660761	8.18086	0.605153	0.436618	0.686783	-0.154059	8.18086	3.28612	0.0698678	0.198988	-0.178096	8.18086	4.3916	0.0361165	0.142671
chr1	32479294	32526460	KHDRBS1	.	+	147.392	154.314	149.578	166.039	158.794	159.222	135.676	127.517	137.541	161.325	154.337	153.6	0.227535	7.23383	10.2859	0.00134053	0.00815287	0.170938	7.23383	5.80614	0.0159703	0.0934097	-0.0565973	7.23383	0.640467	0.423542	0.824165	-0.272224	7.23383	14.7677	0.000121599	0.00228387	-0.0446894	7.23383	0.40076	0.526697	0.722629	-0.101287	7.23383	2.05796	0.151413	0.356052
chr1	32538502	32568467	TMEM39B	.	+	13.2352	14.7641	16.6198	14.2772	12.8634	15.2735	13.6104	13.4735	13.0562	15.6616	17.7706	16.7478	0.321041	3.89288	8.71183	0.00316151	0.0167975	0.154916	3.89288	2.0078	0.156492	0.401516	-0.166124	3.89288	2.38767	0.122296	0.571407	-0.0818798	3.89288	0.559713	0.454376	0.703446	0.239161	3.89288	4.93729	0.0262833	0.099143	0.0730365	3.89288	0.4557	0.49964	0.712515
chr1	32573643	32642168	KPNA6	.	+	110.544	113.775	106.856	113.442	113.435	106.194	96.0504	105.732	101.289	106.848	93.6454	102.413	-6.34354e-05	6.72695	6.7559e-07	0.999344	1	0.127922	6.72695	2.76327	0.0964507	0.305122	0.127985	6.72695	2.76654	0.0962539	0.536752	-0.136266	6.72695	3.14079	0.0763568	0.263481	-0.136329	6.72695	3.14432	0.076192	0.211718	-0.00834396	6.72695	0.0118419	0.913345	1
chr1	32645344	32663886	TXLNA	.	+	125.509	130.041	139.586	133.29	136.154	143.88	124.516	119.118	124.728	128.753	135.082	130.483	0.0978754	7.03348	1.76566	0.18392	0.373337	0.101267	7.03348	1.89309	0.168854	0.421769	0.00339206	7.03348	0.00212975	0.963191	1	-0.166017	7.03348	5.10093	0.0239131	0.124602	-0.0681412	7.03348	0.861828	0.353228	0.55307	-0.0647492	7.03348	0.779382	0.37733	0.593968
chr1	32666201	32670991	CCDC28B	.	+	5.1136	4.4626	6.42362	3.77201	3.36427	4.77082	5.75525	3.93705	4.96551	4.49512	6.53143	5.15014	0.133839	2.31374	0.512734	0.473958	0.66855	0.127645	2.31374	0.469675	0.493137	0.732171	-0.00619325	2.31374	0.00111659	0.973343	1	0.299493	2.31374	2.48164	0.115182	0.329332	0.433332	2.31374	5.25373	0.0218998	0.0870799	0.427139	2.31374	5.1403	0.0233766	0.105029
chr1	32671235	32674288	IQCC	.	+	2.1056	1.83509	1.80133	2.04464	1.62277	2.16231	2.21655	1.7498	1.94454	2.71134	2.24783	2.16227	0.270648	1.08915	2.37263	0.123479	0.280884	-0.0468508	1.08915	0.0660504	0.797177	0.931012	-0.317499	1.08915	3.26708	0.0706832	0.47857	0.0158227	1.08915	0.00770643	0.930047	1	0.286471	1.08915	2.72254	0.0989406	0.25185	-0.0310281	1.08915	0.0296634	0.863256	0.968943
chr1	32674694	32681797	DCDC2B	.	+	0	0.0417066	0	0.0352524	0	0	0	0	0	0.0713511	0.0424119	0.0393141	3.58229	-3.40182	5.55738	0.0184029	0.0690741	1.86535	-3.40182	1.35303	0.244749	0.491312	-1.71694	-3.40182	2.03884	0.153327	0.635403	-1.82975	-3.40182	1.31976	0.250636	0.49809	1.75254	-3.40182	2.14578	0.142963	0.319604	0.0356037	-3.40182	0.000582597	0.980743	1
chr1	32681797	32687926	TMEM234	.	-	6.8432	7.34035	6.7295	5.32312	5.14536	6.48694	7.23294	6.9992	7.18784	5.67241	7.37966	6.68339	-0.124043	2.73523	0.922324	0.336865	0.528519	-0.0372073	2.73523	0.0849494	0.770699	0.917547	0.0868357	2.73523	0.452636	0.501086	0.876831	0.334188	2.73523	6.58591	0.0102789	0.0689297	0.210145	2.73523	2.54745	0.110472	0.267564	0.296981	2.73523	5.20845	0.0224773	0.102396
chr1	32687970	32697205	EIF3I	.	+	319.487	313.049	314.145	314.064	319.725	300.87	312.378	353.547	328.175	291.255	288.443	291.985	-0.18941	8.28695	7.69164	0.00554772	0.026437	-0.0703444	8.28695	1.06385	0.302338	0.549287	0.119065	8.28695	3.03999	0.0812366	0.508954	0.088858	8.28695	1.69812	0.192535	0.458037	-0.100552	8.28695	2.16913	0.140806	0.316387	0.0185136	8.28695	0.0737113	0.786008	0.915246
chr1	32697260	32707311	MTMR9LP	.	-	1.2032	0.625598	0.713735	0.528787	0.712435	0.686449	1.24438	1.44358	1.35423	0.249729	0.46653	0.629025	-1.59503	-0.160351	30.963	2.62999e-08	6.09302e-07	-0.659246	-0.160351	7.10432	0.00768986	0.0556972	0.93578	-0.160351	8.95723	0.00276373	0.0795621	1.0643	-0.160351	16.7382	4.29072e-05	0.000955505	-0.530727	-0.160351	2.59244	0.107374	0.265515	0.405053	-0.160351	2.04052	0.153158	0.358908
chr1	32712817	32714461	FAM167B	.	+	1.7672	1.62656	2.14121	0.387777	0.356217	0.411869	1.28326	1.00613	1.31951	0.713511	1.22994	0.943537	-0.352569	0.231151	2.17846	0.139955	0.307794	0.61366	0.231151	8.89274	0.00286306	0.0274001	0.96623	0.231151	19.7747	8.71269e-06	0.000846739	1.63821	0.231151	32.6739	1.08993e-08	6.49536e-07	1.28564	0.231151	17.9943	2.21569e-05	0.000323994	2.25187	0.231151	75.0194	4.66116e-18	6.09198e-16
chr1	32716839	32751766	LCK	.	+	0	0	0	0	0.0395797	0	0	0	0	0.0356756	0	0	1.89961	-3.60875	1.36506	0.242663	0.423048	0	-3.60875	0	1	1	-1.89961	-3.60875	1.39795	0.237067	0.667326	-1.83508	-3.60875	1.30321	0.253627	0.49809	0.0645224	-3.60875	0.00197577	0.964546	1	-1.83508	-3.60875	1.33506	0.247907	0.455338
chr1	32757707	32799224	HDAC1	.	+	76.2904	76.0728	78.7828	78.613	84.661	79.1475	75.5959	79.3534	75.9758	82.803	77.5289	80.122	0.0590178	6.30051	0.663127	0.415458	0.609798	0.00193338	6.30051	0.000711504	0.97872	1	-0.0570844	6.30051	0.621979	0.430313	0.828485	-0.0700646	6.30051	0.939064	0.332519	0.587887	-0.0110468	6.30051	0.0234113	0.878392	0.981221	-0.0681312	6.30051	0.890237	0.345413	0.561304
chr1	32799429	32801840	MARCKSL1	.	-	7.9336	7.79913	8.90469	3.98353	3.83923	4.01572	9.37172	10.805	10.7991	5.67241	5.98007	6.64407	-0.760495	2.8515	42.0496	8.89895e-11	3.25568e-09	-0.326878	2.8515	8.49032	0.00357042	0.0320222	0.433617	2.8515	13.0885	0.000297114	0.0161422	1.3854	2.8515	125.525	3.906e-29	8.50834e-27	0.624902	2.8515	22.3363	2.28843e-06	4.39838e-05	1.05852	2.8515	70.0878	5.67238e-17	6.59493e-15
chr1	32826870	32827844	FAM229A	.	-	0.1504	0.0834131	0.543798	0.0705049	0.118739	0.0686449	0.816623	0.17498	0.381962	0.0356756	0.254471	0.0786281	-1.90835	-1.69689	7.02061	0.00805767	0.0355615	-0.782832	-1.69689	1.46127	0.226728	0.491312	1.12552	-1.69689	2.2706	0.131849	0.595064	2.37358	-1.69689	10.161	0.00143443	0.0163857	0.465226	-1.69689	0.294714	0.587215	0.774467	1.59074	-1.69689	4.23978	0.0394872	0.151513
chr1	32827861	32829924	TSSK3	.	+	0	0.0417066	0	0	0	0.0343224	0	0	0	0.0356756	0	0	1.89982	-3.55455	1.36613	0.242478	0.423048	1.87151	-3.55455	1.33726	0.247518	0.491312	-0.0283042	-3.55455	0.000422332	0.983604	1	-1.82674	-3.55455	1.29852	0.254484	0.49809	0.0730754	-3.55455	0.00236799	0.961189	1	0.0447712	-3.55455	0.000790353	0.977572	1
chr1	32830704	32860062	BSDC1	.	-	62.4536	63.4774	62.4008	60.3874	63.3275	58.3481	60.5467	62.8615	61.5654	56.9739	60.8186	55.708	-0.0926108	5.92633	1.50469	0.219951	0.423048	0.0260181	5.92633	0.119879	0.729166	0.889989	0.118629	5.92633	2.47868	0.115399	0.556611	0.023126	5.92633	0.0947196	0.758261	0.913988	-0.0694848	5.92633	0.850568	0.356392	0.556845	0.049144	5.92633	0.429463	0.512253	0.723969
chr1	32930657	32953459	ZBTB8B	.	+	0	0	0	0	0	0	0	0.043745	0	0.0356756	0	0	-0.0081031	-3.60824	1.01744e-05	0.997455	1	-1.90771	-3.60824	1.40251	0.236303	0.491312	-1.89961	-3.60824	1.39796	0.237065	0.667326	1.90771	-3.60824	1.4368	0.230658	0.492464	1.89961	-3.60824	1.43217	0.23141	0.432097	0	-3.60824	0	1	1
chr1	33004771	33071542	ZBTB8A	.	+	9.964	7.6323	7.98704	8.42534	8.47005	9.06112	8.74953	10.0613	9.06293	8.31241	7.5069	9.12086	-0.156551	3.13287	1.58547	0.207975	0.407598	-0.120414	3.13287	0.949591	0.329823	0.57942	0.0361375	3.13287	0.0837355	0.772298	0.985115	0.0997366	3.13287	0.657867	0.417314	0.670043	-0.0568147	3.13287	0.208992	0.647559	0.818126	-0.0206771	3.13287	0.0280266	0.867046	0.971582
chr1	33087306	33116185	ZBTB8OS	.	-	16.4312	17.1831	15.9061	18.1198	17.4546	16.5091	15.9047	21.435	18.8898	13.7708	12.766	14.3496	-0.456689	4.05613	17.2804	3.22497e-05	0.00033562	-0.182286	4.05613	2.84692	0.0915492	0.29882	0.274402	4.05613	6.17148	0.0129826	0.203839	0.108711	4.05613	1.02443	0.31147	0.56406	-0.347977	4.05613	10.0357	0.00153538	0.0113438	-0.0735748	4.05613	0.463841	0.495834	0.709121
chr1	33116748	33151812	RBBP4	.	+	92.4584	84.8311	88.2992	98.5306	95.4266	91.7438	84.1899	95.0141	88.1291	95.0397	88.1743	90.1864	0.0331634	6.50903	0.188138	0.664471	0.818591	-0.00877059	6.50903	0.0131629	0.908659	1	-0.041934	6.50903	0.301315	0.58306	0.911383	-0.096277	6.50903	1.5942	0.206728	0.479346	-0.0631136	6.50903	0.686085	0.407499	0.609897	-0.105048	6.50903	1.90106	0.16796	0.381931
chr1	33145506	33168361	SYNC	.	-	45.4584	46.1692	43.198	39.9058	35.4634	36.1415	37.0591	42.1264	41.113	36.8529	35.4139	40.9259	-0.0873122	5.32412	0.981271	0.321885	0.511759	0.164245	5.32412	3.53289	0.0601629	0.226175	0.251557	5.32412	8.23971	0.00409837	0.104448	0.108741	5.32412	1.52996	0.216118	0.492464	0.0214291	5.32412	0.0591032	0.807919	0.932169	0.272986	5.32412	9.75325	0.00179006	0.0154831
chr1	33207511	33240571	KIAA1522	.	+	10.4152	11.9698	14.3767	10.0822	10.5282	10.0221	13.6104	13.3422	14.7924	10.8097	13.9111	12.0301	-0.188161	3.61254	2.29077	0.130145	0.291571	-0.18223	3.61254	2.16372	0.141302	0.376574	0.00593068	3.61254	0.00225076	0.962161	1	0.448425	3.61254	12.8033	0.000346017	0.00532464	0.260265	3.61254	4.23615	0.0395719	0.133534	0.266195	3.61254	4.46235	0.0346498	0.138553
chr1	33240839	33283633	YARS	.	-	188.752	187.888	186.965	178.589	173.201	169.827	160.291	167.718	160.181	190.222	192.889	192.796	0.238541	7.48531	12.6302	0.000379555	0.00280427	0.207412	7.48531	9.5553	0.00199373	0.0212146	-0.0311293	7.48531	0.216606	0.641638	0.937163	-0.0957322	7.48531	2.03411	0.153804	0.398571	0.142809	7.48531	4.55147	0.0328904	0.117141	0.11168	7.48531	2.78511	0.0951442	0.27057
chr1	33283042	33324480	S100PBP	.	+	24.3272	23.7727	21.9898	26.1221	27.1913	24.06	23.1376	26.5095	26.7721	24.081	22.1814	24.414	-0.111929	4.62188	1.44101	0.229976	0.423048	-0.12573	4.62188	1.82368	0.176875	0.435094	-0.0138013	4.62188	0.0217618	0.882722	1	-0.016912	4.62188	0.0335461	0.854676	0.974722	-0.128841	4.62188	1.92766	0.165015	0.353835	-0.142642	4.62188	2.36984	0.123699	0.310741
chr1	33327868	33338082	FNDC5	.	-	0.2256	0.0417066	0.13595	0.0705049	0.0395797	0.102967	0.194434	0.08749	0.138895	0.142702	0.212059	0.314512	0.617643	-2.19998	1.3188	0.250807	0.429556	-0.0465169	-2.19998	0.00609989	0.937747	1	-0.66416	-2.19998	1.52812	0.216394	0.667326	0.927722	-2.19998	1.84627	0.174217	0.43182	1.54537	-2.19998	6.28942	0.0121461	0.0563064	0.881205	-2.19998	1.66549	0.196863	0.425133
chr1	33352097	33360247	HPCA	.	+	0.0376	0.0417066	0.0339874	0.14101	0.0395797	0.0343224	0.155547	0.043745	0	0.0356756	0.0424119	0.0393141	-0.673965	-2.95128	0.441265	0.506512	0.698103	-0.721942	-2.95128	0.508791	0.475663	0.716785	-0.0479764	-2.95128	0.00188662	0.965355	1	-0.144991	-2.95128	0.0264261	0.870864	0.984475	-0.818956	-2.95128	0.696315	0.404025	0.606613	-0.866932	-2.95128	0.784381	0.375805	0.592349
chr1	33360195	33366953	TMEM54	.	-	4.7	5.7138	6.21969	6.38069	5.69948	6.34965	7.58293	5.20565	6.59753	6.20755	6.74349	5.34671	-0.0889946	2.61818	0.346948	0.555846	0.740951	-0.223569	2.61818	2.16661	0.141037	0.376132	-0.134574	2.61818	0.774834	0.378726	0.788187	0.0758173	2.61818	0.25582	0.613006	0.818419	-0.0131773	2.61818	0.00762799	0.930403	1	-0.147751	2.61818	0.948842	0.330014	0.545543
chr1	33402049	33430286	RNF19B	.	-	12.596	13.1376	13.7649	9.58867	10.4095	10.2281	13.2215	13.1672	11.9797	11.7729	12.6387	12.5019	-0.0548465	3.60372	0.313004	0.575843	0.748453	0.0451124	3.60372	0.216847	0.641453	0.833128	0.0999589	3.60372	1.05524	0.304303	0.725208	0.342512	3.60372	11.8514	0.00057619	0.00805264	0.287666	3.60372	8.28614	0.00399489	0.0243823	0.387625	3.60372	15.4058	8.67196e-05	0.00126223
chr1	33473540	33502512	AK2	.	-	185.255	181.757	179.861	189.658	189.468	185.101	168.574	190.247	188.099	180.376	159.553	172.235	-0.0943871	7.49925	1.5929	0.206912	0.40613	-9.64113e-05	7.49925	1.66657e-06	0.99897	1	0.0942906	7.49925	1.59112	0.207166	0.667326	-0.0449647	7.49925	0.363111	0.546783	0.772023	-0.139352	7.49925	3.48058	0.0620929	0.182721	-0.0450612	7.49925	0.365009	0.545738	0.749888
chr1	33546713	33585995	ADC	.	+	2.5192	2.12703	2.14121	2.04464	2.1373	1.92206	2.29432	2.44972	2.29177	2.14053	1.7813	2.90924	-0.0361997	1.20453	0.041277	0.839004	0.943588	-0.0488465	1.20453	0.0759247	0.782898	0.923367	-0.0126468	1.20453	0.00504123	0.943396	1	0.204399	1.20453	1.29455	0.25521	0.498196	0.1682	1.20453	0.867981	0.351515	0.551043	0.155553	1.20453	0.749905	0.386506	0.603246
chr1	33611002	33647671	TRIM62	.	-	5.7152	5.63038	7.0014	5.00585	5.34326	4.90811	5.56081	5.20565	4.72244	4.9589	6.74349	6.21162	0.206464	2.50029	2.03863	0.153347	0.329152	0.251313	2.50029	3.07156	0.0796732	0.273431	0.044849	2.50029	0.101052	0.75057	0.977573	0.0207904	2.50029	0.0202865	0.88674	0.992711	0.227255	2.50029	2.5035	0.113593	0.27246	0.272104	2.50029	3.65049	0.0560529	0.189452
chr1	33722173	33766320	ZNF362	.	+	5.1888	5.7138	7.20533	4.58282	4.07671	5.01107	5.83302	4.98693	5.59054	5.13728	6.19213	6.01505	0.0736585	2.4692	0.247949	0.618523	0.783322	0.14406	2.4692	0.967234	0.325371	0.574874	0.0704013	2.4692	0.233239	0.629133	0.931824	0.26268	2.4692	3.0454	0.080966	0.273607	0.336338	2.4692	5.04041	0.0247626	0.0951686	0.406739	2.4692	7.51701	0.00611191	0.0401201
chr1	33789223	33841194	PHC2	.	-	207.402	205.446	222.923	194.241	199.719	202.365	201.317	186.485	188.863	209.808	222.068	206.477	0.146457	7.67244	4.21879	0.0399787	0.125582	0.140918	7.67244	3.90933	0.0480188	0.195574	-0.00553843	7.67244	0.00605647	0.937969	1	-0.0483143	7.67244	0.459333	0.497936	0.738255	0.0981425	7.67244	1.90008	0.16807	0.358803	0.0926041	7.67244	1.69322	0.193178	0.419348
chr1	33797993	33798093	MIR3605	.	-	6.4296	6.63134	7.34127	7.40301	8.15342	6.45262	7.0774	5.81808	6.07667	7.45619	8.14308	7.07653	0.254347	2.82384	3.90928	0.0480201	0.142703	0.105957	2.82384	0.668691	0.413508	0.660742	-0.14839	2.82384	1.36585	0.242526	0.667326	-0.209456	2.82384	2.67382	0.102011	0.310805	0.0448913	2.82384	0.127939	0.720578	0.867944	-0.103498	2.82384	0.670279	0.412954	0.629253
chr1	33938231	33961995	ZSCAN20	.	+	2.1808	2.16874	1.59741	2.71444	2.9289	2.71147	2.21655	2.31848	2.3265	2.24756	1.73889	1.6905	-0.263165	1.21016	2.2011	0.137912	0.3044	-0.217833	1.21016	1.54969	0.213181	0.4894	0.0453319	1.21016	0.0621969	0.803057	0.994623	-0.280956	1.21016	2.99325	0.0836124	0.279362	-0.54412	1.21016	10.4113	0.00125247	0.00957466	-0.498788	1.21016	8.99639	0.00270513	0.0213693
chr1	33979608	34631443	CSMD2	.	-	1.5792	1.2929	1.49544	1.37485	1.66235	1.78477	1.4777	1.66231	1.35423	2.31891	2.03577	2.20159	0.558248	0.816759	9.26923	0.00233035	0.0130146	-0.0248232	0.816759	0.015579	0.900669	0.997923	-0.583071	0.816759	10.2006	0.00140394	0.0514623	-0.111156	0.816759	0.330696	0.565249	0.78827	0.447092	0.816759	6.35032	0.011736	0.0548481	-0.135979	0.816759	0.499036	0.479924	0.69449
chr1	35246789	35251967	GJB3	.	+	0	0	0.0679748	0	0	0	0	0	0.0347239	0	0.0848237	0	0.869685	-3.45152	0.2862	0.592666	0.760332	0.737195	-3.45152	0.213131	0.644324	0.83514	-0.132489	-3.45152	0.00670497	0.934739	1	1.87013	-3.45152	1.30681	0.252972	0.49809	2.73981	-3.45152	2.5095	0.113162	0.271804	2.60732	-3.45152	2.34529	0.125662	0.314175
chr1	35315962	35325417	SMIM12	.	-	58.6936	54.01	54.5158	51.8211	56.7573	54.8816	64.1632	64.3489	65.7323	45.9145	50.5973	49.9682	-0.407999	5.808	26.5087	2.62348e-07	4.76679e-06	-0.216185	5.808	7.55694	0.00597796	0.0465249	0.191814	5.808	5.81974	0.0158473	0.227344	0.249412	5.808	10.0656	0.0015106	0.0170807	-0.158587	5.808	3.98218	0.0459841	0.148155	0.0332269	5.808	0.177307	0.673698	0.83941
chr1	35331036	35370984	DLGAP3	.	-	0	0.0834131	0	0.0705049	0	0	0.0777736	0	0.0694477	0.142702	0.0848237	0.117942	1.10708	-2.95103	1.99022	0.158318	0.33605	-0.924192	-2.95103	0.74673	0.387513	0.636561	-2.03127	-2.95103	5.07429	0.0242832	0.282563	0.965556	-2.95103	0.820136	0.365141	0.61729	2.07264	-2.95103	5.32322	0.0210431	0.0847798	0.0413646	-2.95103	0.00116659	0.972753	1
chr1	35441299	35444307	LOC653160	.	-	0.8272	0.417066	0.747722	0.846059	0.949913	0.858061	1.39992	1.13737	0.694477	0.606485	1.01788	0.786281	-0.420613	-0.104272	2.30112	0.129281	0.290147	-0.658178	-0.104272	5.37951	0.0203746	0.110131	-0.237565	-0.104272	0.626533	0.42863	0.828111	0.269336	-0.104272	1.01052	0.314778	0.567507	-0.151277	-0.104272	0.28522	0.5933	0.779401	-0.388842	-0.104272	1.79723	0.180047	0.40015
chr1	35447126	35450948	ZMYM6NB	.	-	7.2192	6.58964	6.4576	6.87423	7.75762	7.6539	7.38849	8.13657	7.84759	6.88538	5.34389	7.98075	-0.205042	2.85878	2.34173	0.12595	0.285034	-0.205118	2.85878	2.36003	0.12448	0.347425	-7.60991e-05	2.85878	3.2902e-07	0.999542	1	0.0686244	2.85878	0.271246	0.602497	0.81438	-0.136417	2.85878	1.0411	0.307566	0.502088	-0.136494	2.85878	1.04972	0.305571	0.520435
chr1	35451766	35497569	ZMYM6	.	-	24.6656	24.4817	21.2421	24.3947	25.6872	22.9274	22.0488	24.0597	24.4456	23.1891	21.7573	23.3525	-0.046369	4.56048	0.251608	0.615945	0.781263	-0.00534455	4.56048	0.00337025	0.953706	1	0.0410244	4.56048	0.197659	0.656617	0.943224	-0.0481701	4.56048	0.27638	0.599084	0.813225	-0.094539	4.56048	1.05976	0.303271	0.496869	-0.0535146	4.56048	0.342366	0.558467	0.758239
chr1	35544971	35581455	ZMYM1	.	+	12.22	10.8854	10.706	17.3442	17.7317	15.5824	11.7827	13.3422	12.6395	14.0562	10.3485	11.8335	-0.0544953	3.7317	0.20931	0.647309	0.808805	-0.158673	3.7317	1.76259	0.184302	0.44698	-0.104177	3.7317	0.756162	0.384532	0.79266	-0.423736	3.7317	13.3342	0.000260603	0.00424651	-0.478232	3.7317	16.8969	3.94651e-05	0.000536131	-0.582409	3.7317	24.8783	6.10656e-07	1.61628e-05
chr1	35649200	35658743	SFPQ	.	-	294.558	299.036	301.604	329.54	320.635	319.199	275.863	272.356	278.312	337.598	297.986	311.053	0.195883	8.24423	8.30243	0.00395921	0.0200634	0.1151	8.24423	2.86659	0.0904363	0.296435	-0.0807827	8.24423	1.41609	0.234048	0.667326	-0.229939	8.24423	11.4562	0.000712553	0.00952298	-0.0340558	8.24423	0.252226	0.615512	0.793239	-0.114839	8.24423	2.86613	0.0904621	0.261972
chr1	35734567	35887545	ZMYM4	.	+	86.48	83.9136	77.8311	96.768	91.9832	89.0324	73.3794	89.6772	86.7402	86.2278	75.281	83.8962	-0.0249257	6.4124	0.0795395	0.777922	0.90107	-0.00919096	6.4124	0.0108331	0.917104	1	0.0157348	6.4124	0.0317329	0.858615	1	-0.153391	6.4124	3.03369	0.0815524	0.274812	-0.178317	6.4124	4.09696	0.0429604	0.140886	-0.162582	6.4124	3.41192	0.0647273	0.208649
chr1	35899090	36023037	KIAA0319L	.	-	29.6664	32.9899	32.39	31.2689	34.3948	31.8512	27.8041	28.0843	29.4458	36.1393	35.0746	34.1639	0.303954	5.00068	13.1463	0.000288088	0.00221573	0.154546	5.00068	3.37351	0.0662525	0.240711	-0.149408	5.00068	3.23421	0.0721152	0.483637	-0.190983	5.00068	5.18711	0.0227551	0.120692	0.112971	5.00068	1.86219	0.172372	0.364823	-0.0364367	5.00068	0.192202	0.66109	0.83046
chr1	36023392	36032380	NCDN	.	+	60.7616	67.3144	86.7698	47.5203	47.6144	53.3371	61.83	45.626	54.4817	60.6841	82.4062	73.2028	0.416465	5.95119	9.50274	0.00205166	0.0116935	0.407824	5.95119	9.12224	0.0025252	0.0250926	-0.00864101	5.95119	0.00413393	0.948735	1	0.125596	5.95119	0.860513	0.353595	0.607689	0.542061	5.95119	16.0574	6.14517e-05	0.000786229	0.53342	5.95119	15.5666	7.96477e-05	0.00117372
chr1	36038970	36060927	TFAP2E	.	+	1.0152	0.959251	0.78171	0.740301	0.910333	1.09832	0.933283	1.00613	1.31951	0.998916	1.10271	1.10079	-0.0435241	0.10094	0.0347957	0.852024	0.953495	-0.263978	0.10094	1.21469	0.270404	0.514859	-0.220454	0.10094	0.833593	0.361236	0.771837	0.256169	0.10094	1.16535	0.280359	0.527563	0.212645	0.10094	0.790032	0.37409	0.574179	-0.00780911	0.10094	0.00101197	0.974622	1
chr1	36065142	36107445	PSMB2	.	-	160.702	160.987	162.392	170.093	166.314	164.096	146.837	145.277	149.903	163.929	153.446	155.448	0.097268	7.30709	2.01026	0.156238	0.333066	0.13104	7.30709	3.65557	0.0558819	0.215813	0.0337716	7.30709	0.243484	0.621701	0.929762	-0.179135	7.30709	6.84584	0.0088848	0.0622461	-0.081867	7.30709	1.43405	0.231104	0.432097	-0.0480954	7.30709	0.495995	0.481265	0.695952
chr1	36179476	36184790	C1orf216	.	-	28.576	24.1064	28.5494	27.0034	29.8035	29.6546	31.0317	27.1656	26.911	22.5826	23.1993	25.6721	-0.252517	4.76014	6.56195	0.0104182	0.0436514	-0.0655475	4.76014	0.450581	0.502059	0.740602	0.186969	4.76014	3.59616	0.0579132	0.432433	-0.0225041	4.76014	0.0535889	0.816932	0.951138	-0.275021	4.76014	7.84731	0.00508963	0.0294245	-0.0880516	4.76014	0.819869	0.365218	0.581325
chr1	36197712	36235551	CLSPN	.	-	29.892	27.6097	27.8697	45.7224	45.2	38.9216	29.3206	32.7212	28.8555	43.2388	34.0143	35.422	0.31244	5.12832	9.18681	0.00243766	0.0135234	-0.0891847	5.12832	0.735262	0.391183	0.639948	-0.401625	5.12832	15.1406	9.97951e-05	0.00630405	-0.51516	5.12832	25.2439	5.05194e-07	1.99299e-05	-0.20272	5.12832	3.98739	0.0458421	0.147822	-0.604345	5.12832	34.6352	3.97658e-09	1.71663e-07
chr1	36273827	36323490	AGO4	.	+	14.0248	13.3878	12.7113	14.6298	16.2277	14.4841	15.3214	18.0667	16.7369	13.7708	13.1053	13.9565	-0.293456	3.88519	8.55153	0.00345232	0.0180085	-0.320346	3.88519	10.2211	0.00138847	0.0160151	-0.0268899	3.88519	0.0694902	0.79208	0.989953	0.144709	3.88519	2.14558	0.142981	0.38046	-0.148747	3.88519	2.18638	0.139236	0.313903	-0.175637	3.88519	3.05766	0.0803572	0.241881
chr1	36348809	36389899	AGO1	.	+	23.2368	24.44	25.8644	30.3524	28.8932	28.5219	25.432	24.8909	24.7928	24.6161	26.0409	23.5884	-0.0174186	4.69857	0.0422522	0.83714	0.942752	-0.0296732	4.69857	0.123171	0.72562	0.888208	-0.0122546	4.69857	0.0209608	0.884886	1	-0.224685	4.69857	7.26833	0.00701811	0.0527938	-0.242104	4.69857	8.41991	0.00371134	0.0229924	-0.254359	4.69857	9.33644	0.00224641	0.0183816
chr1	36396682	36522063	AGO3	.	+	10.8288	12.0115	10.774	11.457	14.1695	11.4637	9.56615	11.6799	10.5213	11.2021	11.1119	11.519	0.0932785	3.51512	0.645928	0.421572	0.615977	0.0818995	3.51512	0.500239	0.479395	0.720462	-0.011379	3.51512	0.00977477	0.921244	1	-0.222786	3.51512	3.78416	0.0517398	0.205632	-0.129508	3.51512	1.29445	0.25523	0.4426	-0.140887	3.51512	1.53913	0.214747	0.451784
chr1	36549675	36553876	TEKT2	.	+	0.3384	0.12512	0.237912	0.211515	0.158319	0.13729	0.349981	0.218725	0.312515	0.249729	0.127236	0.353826	-0.264846	-1.68148	0.364014	0.546285	0.733139	-0.318032	-1.68148	0.525538	0.468489	0.709699	-0.053186	-1.68148	0.0133986	0.907849	1	0.796386	-1.68148	2.85518	0.0910801	0.295062	0.531539	-1.68148	1.15939	0.281591	0.473298	0.478353	-1.68148	0.939006	0.332534	0.548123
chr1	36554452	36559533	ADPRHL2	.	+	34.6296	35.7425	37.4541	34.0891	34.8697	36.2788	33.9871	33.5961	32.9877	33.9275	36.3046	35.5399	0.0722837	5.13037	0.833113	0.361374	0.555245	0.101267	5.13037	1.64673	0.199405	0.467977	0.0289835	5.13037	0.135715	0.712579	0.962377	-0.0658574	5.13037	0.697379	0.403666	0.65669	0.00642637	5.13037	0.00668044	0.934858	1	0.0354099	5.13037	0.204283	0.651285	0.823108
chr1	36560843	36565850	COL8A2	.	-	1.9552	1.62656	2.24317	2.00939	2.01856	2.02502	2.33321	1.66231	1.42368	2.10486	2.24783	2.20159	0.277456	1.04535	2.13609	0.143868	0.314035	0.121295	1.04535	0.398046	0.5281	0.762342	-0.156161	1.04535	0.708513	0.399938	0.80559	-0.164974	1.04535	0.753144	0.385483	0.639244	0.112482	1.04535	0.376157	0.539667	0.733063	-0.0436789	1.04535	0.0552995	0.814086	0.934845
chr1	36602169	36621654	TRAPPC3	.	-	70.3872	65.8964	70.2179	71.8092	72.4308	67.3749	80.1068	79.9221	80.6288	64.8939	59.5887	63.9246	-0.352636	6.14312	22.5597	2.03716e-06	2.95155e-05	-0.220442	6.14312	8.90635	0.0028418	0.0273375	0.132194	6.14312	3.15042	0.0759072	0.493508	0.185862	6.14312	6.35704	0.0116917	0.0753634	-0.166774	6.14312	5.03292	0.0248699	0.095484	-0.0345795	6.14312	0.218466	0.640211	0.814339
chr1	36621802	36646441	MAP7D1	.	+	243.61	244.15	306.634	171.292	172.093	205.454	275.474	200.571	229.802	224.471	294.72	256.288	0.13546	7.87931	1.19931	0.273459	0.456794	0.170529	7.87931	1.90123	0.16794	0.420372	0.0350692	7.87931	0.0804957	0.776627	0.985409	0.362993	7.87931	8.57585	0.0034065	0.031568	0.498453	7.87931	16.1443	5.86946e-05	0.000757196	0.533523	7.87931	18.4924	1.7058e-05	0.00030846
chr1	36690016	36770957	THRAP3	.	+	142.73	143.179	140.266	146.227	146.841	144.532	123.816	134.166	128.617	159.72	135.76	145.147	0.189323	7.13948	6.05903	0.0138354	0.0549789	0.14072	7.13948	3.34794	0.067289	0.243683	-0.0486031	7.13948	0.401324	0.526406	0.889152	-0.17892	7.13948	5.42174	0.0198875	0.110687	0.010403	7.13948	0.0184225	0.892035	0.989845	-0.0382	7.13948	0.248372	0.618223	0.799669
chr1	36771993	36786948	SH3D21	.	+	7.1064	7.17353	6.7295	7.40301	7.52014	7.41364	9.99391	10.4551	8.54207	5.27998	6.82831	5.85779	-0.691045	2.92549	31.8306	1.68224e-08	4.03035e-07	-0.46123	2.92549	14.9231	0.000111984	0.00222687	0.229815	2.92549	3.30208	0.0691924	0.476304	0.371664	2.92549	9.92163	0.00163348	0.0181348	-0.319381	2.92549	6.52718	0.0106238	0.0511645	-0.0895662	2.92549	0.540407	0.462264	0.677523
chr1	36787631	36789755	EVA1B	.	-	34.2912	37.0354	62.7407	20.6227	21.3335	34.2881	65.9131	27.4718	42.6756	27.2918	48.604	36.2476	-0.279639	5.2588	1.02082	0.312325	0.501472	-0.021187	5.2588	0.00588094	0.938872	1	0.258452	5.2588	0.87235	0.350306	0.762011	0.835405	5.2588	8.97843	0.00273186	0.0267568	0.555766	5.2588	3.99476	0.0456421	0.147378	0.814218	5.2588	8.53586	0.00348216	0.0259805
chr1	36805224	36851485	STK40	.	-	50.1584	53.5512	64.644	46.1807	47.8519	60.0642	62.4133	50.7004	53.1969	50.3025	62.0061	54.6072	0.00447006	5.77389	0.00135481	0.970638	1	0.0180119	5.77389	0.0220384	0.881985	0.986746	0.0135418	5.77389	0.0124552	0.911138	1	0.109833	5.77389	0.817881	0.3658	0.617961	0.114303	5.77389	0.885645	0.34666	0.546325	0.127845	5.77389	1.10991	0.292101	0.505305
chr1	36859030	36863493	LSM10	.	-	36.0584	35.8259	41.6345	32.7495	31.7033	34.8029	54.5582	42.6514	48.9606	30.681	38.0434	36.2869	-0.479041	5.27568	20.6082	5.63544e-06	7.27502e-05	-0.364534	5.27568	12.0462	0.000518973	0.00738036	0.114507	5.27568	1.1666	0.280101	0.700337	0.55873	5.27568	28.0511	1.18152e-07	5.51139e-06	0.0796891	5.27568	0.561413	0.453691	0.657886	0.194196	5.27568	3.35995	0.0668	0.213311
chr1	36883506	36916086	OSCP1	.	-	4.9632	4.04554	4.11247	4.51231	4.63082	4.32463	4.78308	4.3745	4.75717	4.92323	4.70772	3.97072	-0.0339933	2.1969	0.063149	0.801586	0.917729	-0.0870657	2.1969	0.414212	0.519839	0.756381	-0.0530724	2.1969	0.152589	0.696073	0.955584	0.05137	2.1969	0.146923	0.701493	0.879698	0.0173767	2.1969	0.0166679	0.897275	0.992892	-0.0356957	2.1969	0.0703226	0.790868	0.918929
chr1	36921361	36930040	MRPS15	.	-	54.8208	47.9625	54.9576	57.0032	55.6886	59.6867	71.3573	68.8546	66.7045	45.7004	45.211	44.4249	-0.612155	5.81012	57.3146	3.71383e-14	2.21323e-12	-0.390245	5.81012	23.7271	1.11007e-06	4.70587e-05	0.221909	5.81012	7.44153	0.00637356	0.140122	0.262941	5.81012	10.8783	0.000972964	0.0121387	-0.349214	5.81012	18.5757	1.6329e-05	0.000250163	-0.127304	5.81012	2.51142	0.113024	0.292772
chr1	36931643	36948915	CSF3R	.	-	0	0	0	0	0	0	0	0	0.0347239	0	0	0	-1.89354	-3.66576	1.35468	0.244462	0.423048	-1.89354	-3.66576	1.39156	0.238142	0.491312	0	-3.66576	0	1	1	1.89354	-3.66576	1.42565	0.232476	0.492464	0	-3.66576	0	1	1	0	-3.66576	0	1	1
chr1	37261127	37499844	GRIK3	.	-	0	0	0	0	0	0	0	0	0	0.0356756	0	0	1.89938	-3.66561	1.36391	0.242861	0.423048	0	-3.66561	0	1	1	-1.89938	-3.66561	1.39677	0.237265	0.667326	0	-3.66561	0	1	1	1.89938	-3.66561	1.43095	0.23161	0.432097	0	-3.66561	0	1	1
chr1	37920479	37940044	LOC728431	.	-	2.4064	1.83509	3.43273	2.04464	2.05814	2.71147	2.79985	2.84342	2.39595	1.96216	2.58712	3.22375	-0.0494052	1.37928	0.0488398	0.825094	0.934267	-0.0507867	1.37928	0.0521312	0.819396	0.944737	-0.00138157	1.37928	3.72911e-05	0.995128	1	0.231009	1.37928	1.05756	0.303771	0.555351	0.181604	1.37928	0.648608	0.420611	0.622588	0.180222	1.37928	0.645872	0.421592	0.637841
chr1	37940118	37949978	ZC3H12A	.	+	72.004	74.3628	93.0914	18.296	19.4732	24.8494	101.961	77.8223	86.5666	98.3575	135.082	119.122	0.403994	6.26332	8.96934	0.00274548	0.014951	-0.15334	6.26332	1.28892	0.256246	0.49878	-0.557335	6.26332	17.0054	3.72738e-05	0.00288317	2.08787	6.26332	214.169	1.69214e-48	5.25701e-46	2.49186	6.26332	298.385	7.40589e-67	2.92394e-64	1.93453	6.26332	185.278	3.41247e-42	1.07783e-39
chr1	37955560	37980420	MEAF6	.	-	53.5424	47.6706	50.5053	51.2571	49.5538	49.4243	51.7194	58.5308	58.4055	46.0572	44.6597	45.0539	-0.312592	5.66129	14.6807	0.000127346	0.00109947	-0.152162	5.66129	3.52463	0.0604634	0.226968	0.16043	5.66129	3.84989	0.0497492	0.400051	0.166721	5.66129	4.23937	0.0394969	0.173298	-0.145871	5.66129	3.18918	0.0741273	0.207563	0.0145584	5.66129	0.0321683	0.857659	0.966032
chr1	37966535	37966595	MIR5581	.	-	0.0376	0	0	0	0.0395797	0	0	0.043745	0	0.0356756	0	0.0393141	0.797563	-3.4502	0.343647	0.557731	0.74162	-0.035132	-3.4502	0.000556968	0.981172	1	-0.832695	-3.4502	0.378046	0.538651	0.893648	0.0705561	-3.4502	0.0022701	0.961999	1	0.868119	-3.4502	0.414817	0.519534	0.716833	0.0354241	-3.4502	0.000578343	0.980814	1
chr1	38000049	38019945	SNIP1	.	-	31.3584	32.114	33.0017	30.7049	33.2074	30.9588	29.7873	28.8717	27.9527	33.1783	34.2688	34.8716	0.24052	4.98935	8.92598	0.00281142	0.0152488	0.15637	4.98935	3.76364	0.0523784	0.206667	-0.0841505	4.98935	1.11442	0.291123	0.710439	-0.131087	4.98935	2.65054	0.103515	0.313471	0.109434	4.98935	1.88857	0.169363	0.360589	0.0252831	4.98935	0.100554	0.751166	0.893232
chr1	38022519	38032458	DNALI1	.	+	2.3312	2.08533	2.37912	2.78494	3.44343	3.12334	3.34426	3.19338	2.81263	2.74702	2.58712	2.31953	-0.280565	1.50492	3.24709	0.0715503	0.192088	-0.449153	1.50492	8.06609	0.00451013	0.0379873	-0.168588	1.50492	1.05123	0.305223	0.725521	-0.00114859	1.50492	6.03802e-05	0.9938	1	-0.281714	1.50492	3.35843	0.0668617	0.192626	-0.450302	1.50492	8.31679	0.00392803	0.0286418
chr1	38032412	38061586	GNL2	.	-	168.373	178.713	159.639	169	172.132	163.032	139.176	152.408	152.542	180.34	164.685	172.549	0.221014	7.36158	8.59573	0.00336951	0.0176641	0.189935	7.36158	6.35095	0.0117319	0.0747832	-0.0310797	7.36158	0.170942	0.679276	0.952724	-0.182839	7.36158	5.89104	0.0152181	0.0914972	0.0381755	7.36158	0.258148	0.611396	0.791053	0.00709579	7.36158	0.00892087	0.924751	1
chr1	38076950	38100595	RSPO1	.	-	0.3008	0.0834131	0.203924	0.14101	0.237478	0.171612	0.233321	0.43745	0.208343	0.32108	0.296883	0.314512	0.129541	-1.64695	0.0954263	0.757389	0.886662	-0.497691	-1.64695	1.16053	0.281357	0.527658	-0.627231	-1.64695	1.92271	0.165558	0.656371	0.636449	-1.64695	1.84363	0.174526	0.432285	0.76599	-1.64695	2.78615	0.0950824	0.244725	0.138759	-1.64695	0.0751784	0.783941	0.914132
chr1	38147241	38156192	C1orf109	.	-	26.5832	24.7737	27.5978	27.6379	25.9247	28.7622	24.8098	25.6346	25.2442	27.2561	26.7619	25.1217	0.0648555	4.72354	0.576677	0.447618	0.64215	0.0626624	4.72354	0.541099	0.461977	0.703773	-0.00219305	4.72354	0.00066693	0.979397	1	-0.122464	4.72354	2.08786	0.148474	0.389372	-0.0576087	4.72354	0.46502	0.495287	0.696211	-0.0598018	4.72354	0.5037	0.477879	0.692271
chr1	38158072	38175391	CDCA8	.	+	26.0944	25.9832	26.0683	44.6296	47.8519	46.095	33.4815	26.9469	28.4388	35.6042	33.5054	29.8787	0.155498	5.07871	2.62821	0.10498	0.249152	-0.186042	5.07871	3.68828	0.0547961	0.212926	-0.34154	5.07871	12.5454	0.00039719	0.0203437	-0.639985	5.07871	45.7122	1.36969e-11	1.24793e-09	-0.484487	5.07871	26.5116	2.61966e-07	6.30015e-06	-0.826027	5.07871	75.2039	4.24521e-18	5.58687e-16
chr1	38181645	38230824	EPHA10	.	-	0.0752	0.0417066	0.169937	0.105757	0.0791594	0.13729	0.194434	0.306215	0.104172	0.0713511	0.127236	0.0786281	-1.05508	-2.33022	2.93756	0.0865414	0.22338	-0.923328	-2.33022	2.40036	0.121308	0.34119	0.131752	-2.33022	0.0343178	0.853032	1	0.807727	-2.33022	1.94409	0.163225	0.41376	-0.247353	-2.33022	0.127632	0.7209	0.867944	-0.115601	-2.33022	0.0297067	0.863157	0.968943
chr1	38259773	38267278	MANEAL	.	+	0.9024	0.959251	1.0876	0.846059	0.435377	0.926706	0.622189	0.918645	1.25006	0.96324	1.14512	1.76913	0.45509	0.0863237	2.6172	0.105711	0.250254	0.0705314	0.0863237	0.058712	0.808543	0.937111	-0.384558	0.0863237	1.91709	0.166178	0.657755	0.33114	0.0863237	1.19824	0.273674	0.521374	0.78623	0.0863237	7.42423	0.00643513	0.0352463	0.401671	0.0863237	1.80831	0.178711	0.398395
chr1	38268613	38273865	YRDC	.	-	35.0056	35.9093	32.8318	32.115	32.8907	35.9699	34.2593	38.4956	36.2864	33.9275	33.9719	36.9159	-0.0563573	5.12746	0.431162	0.51142	0.702262	-0.0719732	5.12746	0.704874	0.401151	0.649484	-0.0156159	5.12746	0.0330522	0.855738	1	0.109694	5.12746	1.63956	0.200386	0.470228	0.0533364	5.12746	0.386115	0.534348	0.728643	0.0377205	5.12746	0.193585	0.659949	0.829577
chr1	38273472	38275126	C1orf122	.	+	26.132	26.859	38.3378	19.0011	18.6025	25.227	39.7034	25.8533	29.7931	23.9383	34.9474	31.1367	-0.0842676	4.82626	0.230573	0.6311	0.794418	-0.0615731	4.82626	0.123367	0.725411	0.888175	0.0226945	4.82626	0.0167254	0.897099	1	0.601408	4.82626	11.5722	0.000669458	0.00904914	0.51714	4.82626	8.55163	0.00345213	0.021713	0.539834	4.82626	9.33433	0.00224901	0.0183949
chr1	38275238	38325292	MTF1	.	-	40.608	40.5388	38.9835	41.2101	42.2315	42.0793	33.4815	36.3958	34.3419	39.1361	39.443	41.0046	0.199141	5.29268	6.65529	0.00988616	0.0418747	0.205398	5.29268	7.11183	0.00765768	0.0556018	0.00625721	5.29268	0.0067148	0.934691	1	-0.269046	5.29268	12.3071	0.000451246	0.00656383	-0.0699047	5.29268	0.845492	0.357831	0.558449	-0.0636475	5.29268	0.704115	0.401404	0.618205
chr1	38326368	38412729	INPP5B	.	-	10.152	9.17544	8.22495	10.752	11.676	11.1205	10.4605	10.7613	8.99348	10.0248	10.0092	8.84566	-0.0610896	3.33498	0.277737	0.598188	0.765392	-0.131204	3.33498	1.27732	0.258398	0.501577	-0.0701142	3.33498	0.361807	0.547504	0.898197	-0.153892	3.33498	1.83893	0.175076	0.433198	-0.214981	3.33498	3.55909	0.0592202	0.176571	-0.285096	3.33498	6.24057	0.0124856	0.0677787
chr1	38422651	38455761	SF3A3	.	-	143.67	141.552	134.522	149.506	149.057	142.198	127.276	131.497	124.971	150.194	135.972	137.796	0.144302	7.11991	3.80091	0.0512248	0.149417	0.129411	7.11991	3.05937	0.0802726	0.27476	-0.0148908	7.11991	0.0406722	0.840172	1	-0.199982	7.11991	7.32402	0.00680392	0.0518252	-0.0556801	7.11991	0.570275	0.45015	0.654502	-0.0705708	7.11991	0.916731	0.338335	0.55322
chr1	38462441	38471187	FHL3	.	-	27.072	26.9007	30.9285	23.4076	24.5394	26.8745	25.0042	25.5908	25.3484	24.9729	30.0276	27.795	0.123095	4.7341	1.64026	0.200289	0.397537	0.162374	4.7341	2.87509	0.0899598	0.295594	0.0392787	4.7341	0.16979	0.680299	0.952976	0.0209255	4.7341	0.0472928	0.827843	0.957784	0.14402	4.7341	2.2599	0.132762	0.303789	0.183299	4.7341	3.68774	0.0548139	0.186795
chr1	38478383	38490497	UTP11L	.	+	76.2528	74.905	65.3577	77.6964	75.716	69.9491	65.5243	74.0165	75.2466	74.9544	64.5084	67.4236	-0.053514	6.16736	0.351461	0.553287	0.738925	0.0109322	6.16736	0.0147174	0.903441	0.999656	0.0644462	6.16736	0.510605	0.474877	0.856857	-0.0562636	6.16736	0.391019	0.531764	0.763982	-0.109778	6.16736	1.48597	0.222843	0.432097	-0.0453314	6.16736	0.254278	0.614079	0.796071
chr1	38509522	38512450	POU3F1	.	-	0	0.0834131	0.101962	0.0352524	0	0	0	0	0	0.0356756	0.0848237	0	3.21267	-3.26481	3.95924	0.0466146	0.139822	3.82534	-3.26481	6.18208	0.012905	0.0800786	0.612671	-3.26481	0.347159	0.555726	0.901167	-1.82801	-3.26481	1.29459	0.255204	0.498196	1.38466	-3.26481	1.09457	0.29546	0.488209	1.99733	-3.26481	2.65573	0.103178	0.279291
chr1	39303868	39325495	RRAGC	.	-	69.56	66.1883	58.3903	64.7587	62.7338	57.3871	55.7248	69.2483	66.4615	63.003	53.0148	57.5951	-0.140055	5.95608	1.94927	0.162665	0.343129	0.0200164	5.95608	0.0400659	0.841352	0.960162	0.160072	5.95608	2.551	0.110225	0.543975	0.050169	5.95608	0.251593	0.615956	0.820312	-0.0898864	5.95608	0.804304	0.36981	0.569546	0.0701853	5.95608	0.493349	0.482437	0.69669
chr1	39328161	39339050	MYCBP	.	-	35.0056	33.824	30.3167	34.9704	34.3552	34.7343	37.1369	41.7327	40.2797	32.7858	29.8155	33.0238	-0.316027	5.12543	13.3039	0.000264849	0.00205619	-0.265757	5.12543	9.47782	0.00207971	0.0218353	0.0502702	5.12543	0.331948	0.564514	0.90581	0.194807	5.12543	5.1403	0.0233766	0.122888	-0.12122	5.12543	1.94736	0.162871	0.350707	-0.0709501	5.12543	0.671966	0.412367	0.628753
chr1	39328161	39347298	GJA9-MYCBP	.	-	35.1184	33.9908	30.4867	34.9704	34.4343	34.7343	37.2536	41.8202	40.3838	32.9642	29.8579	33.1024	-0.315215	5.12934	13.2684	0.000269914	0.00209294	-0.262958	5.12934	9.30349	0.00228717	0.0234036	0.0522572	5.12934	0.359668	0.548691	0.89852	0.197462	5.12934	5.29302	0.021411	0.116598	-0.117752	5.12934	1.84176	0.174745	0.36857	-0.0654952	5.12934	0.574002	0.448673	0.663978
chr1	39339738	39347298	GJA9	.	-	0.3384	0.458772	0.611773	0.28202	0.277058	0.377547	0.505528	0.568685	0.243067	0.356756	0.169647	0.275198	-0.643976	-1.15962	2.44411	0.117967	0.271508	0.146787	-1.15962	0.164739	0.68483	0.860622	0.790763	-1.15962	3.91306	0.0479124	0.396155	0.441159	-1.15962	1.26336	0.261016	0.505442	-0.202817	-1.15962	0.2184	0.640262	0.812645	0.587946	-1.15962	2.38594	0.122431	0.308865
chr1	39351478	39407456	RHBDL2	.	-	0.9776	1.62656	1.63139	1.79787	1.97898	2.16231	1.28326	1.35609	1.5973	1.99783	1.61165	1.53325	0.27883	0.772475	1.78812	0.181156	0.369268	-0.00765161	0.772475	0.00126473	0.971631	1	-0.286481	0.772475	1.90888	0.167087	0.659132	-0.47923	0.772475	5.70734	0.0168941	0.0989544	-0.2004	0.772475	1.0754	0.299729	0.492805	-0.486881	0.772475	5.96065	0.0146286	0.0761403
chr1	39456915	39471737	AKIRIN1	.	+	160.026	155.732	149.578	153.771	153.886	152.769	149.325	167.325	163.341	150.48	147.254	153.875	-0.0877693	7.27478	1.46987	0.225366	0.423048	-0.0447456	7.27478	0.382875	0.536068	0.769099	0.0430237	7.27478	0.35327	0.552268	0.899734	0.0599423	7.27478	0.687694	0.40695	0.660167	-0.0278269	7.27478	0.147914	0.700536	0.85579	0.0151968	7.27478	0.0442089	0.833465	0.949153
chr1	39491966	39500308	NDUFS5	.	+	139.609	130.166	123.816	128.495	131.365	118.927	155.275	159.363	154.313	111.772	103.867	106.934	-0.539417	7.0268	50.3587	1.28063e-12	6.27029e-11	-0.252773	7.0268	11.1976	0.000819025	0.0107044	0.286644	7.0268	14.2021	0.000164189	0.00975406	0.308138	7.0268	16.6306	4.54126e-05	0.00100305	-0.23128	7.0268	9.24919	0.00235599	0.0160837	0.0553646	7.0268	0.535227	0.464418	0.679523
chr1	39547088	39952810	MACF1	.	+	177.923	178.546	180.949	207.32	206.091	208.166	172.346	182.11	173.029	197.322	187.248	192.56	0.130097	7.56003	3.7449	0.052969	0.152881	0.0271534	7.56003	0.16299	0.686418	0.861706	-0.102944	7.56003	2.34941	0.12533	0.578897	-0.237015	7.56003	12.4743	0.000412592	0.00613738	-0.106917	7.56003	2.54799	0.110435	0.267564	-0.209861	7.56003	9.80003	0.00174509	0.0151633
chr1	39875175	39882154	KIAA0754	.	+	40.044	41.6231	41.3966	45.4052	46.3478	48.6349	39.859	39.4142	39.1685	48.3761	47.0348	44.7001	0.242711	5.44549	9.98973	0.00157415	0.0093458	0.0552261	5.44549	0.512389	0.474107	0.715179	-0.187485	5.44549	6.01069	0.0142195	0.214379	-0.245482	5.44549	10.2922	0.00133595	0.0154847	-0.00277038	5.44549	0.0013354	0.970849	1	-0.190256	5.44549	6.2342	0.0125306	0.0679255
chr1	39957317	39995541	BMP8A	.	+	0.3008	0.291946	0.237912	0.28202	0.316638	0.240257	0.194434	0.17498	0.347239	0.428107	0.424119	0.19657	0.50497	-1.46447	1.43083	0.23163	0.423048	0.160577	-1.46447	0.13106	0.717335	0.882627	-0.344392	-1.46447	0.715075	0.397764	0.803628	-0.175303	-1.46447	0.159549	0.689572	0.872048	0.329666	-1.46447	0.669934	0.413075	0.615536	-0.0147261	-1.46447	0.00121032	0.972247	1
chr1	39987951	40025370	PPIEL	.	-	3.384	2.41898	2.54905	3.631	3.24554	3.43224	3.61647	4.72446	4.61827	2.31891	2.75677	2.86993	-0.708731	1.75367	18.5043	1.69519e-05	0.000190769	-0.630667	1.75367	15.0977	0.000102088	0.00205212	0.078064	1.75367	0.199699	0.654964	0.942582	0.327154	1.75367	4.37046	0.0365671	0.166531	-0.381577	1.75367	5.13268	0.0234795	0.0915177	-0.303513	1.75367	3.34701	0.067327	0.214512
chr1	40026484	40042521	PABPC4	.	-	360.734	367.768	385.213	340.539	350.043	353.452	343.215	332.024	335.224	370.955	375.048	371.046	0.144633	8.48051	5.12325	0.0236074	0.0837796	0.140416	8.48051	4.83185	0.0279387	0.137269	-0.00421762	8.48051	0.00436894	0.9473	1	-0.047122	8.48051	0.544055	0.460757	0.706174	0.0975114	8.48051	2.33376	0.126596	0.293793	0.0932938	8.48051	2.13757	0.143729	0.34422
chr1	40033045	40033182	SNORA55	.	-	0.1128	0.12512	0.0339874	0.246767	0.356217	0.308902	0.233321	0.26247	0.277791	0.107027	0.0424119	0.117942	-1.46139	-1.93497	6.46192	0.0110211	0.0456614	-1.51281	-1.93497	6.95648	0.00835162	0.0591525	-0.0514242	-1.93497	0.00492746	0.944038	1	-0.221	-1.93497	0.270228	0.603179	0.814554	-1.68239	-1.93497	9.47638	0.00208134	0.0145494	-1.73381	-1.93497	10.1191	0.00146739	0.0132107
chr1	40089102	40105348	HEYL	.	-	0.564	0.709011	0.64576	0.528787	0.316638	0.480514	0.816623	0.481195	0.555582	0.820538	0.508942	0.746967	0.173876	-0.568718	0.351331	0.553361	0.738971	0.0395964	-0.568718	0.0177419	0.894036	0.994125	-0.13428	-0.568718	0.215578	0.642431	0.937381	0.468986	-0.568718	2.14889	0.142673	0.379907	0.642862	-0.568718	4.26672	0.0388659	0.131951	0.508583	-0.568718	2.59865	0.106955	0.282171
chr1	40124792	40137710	NT5C1A	.	-	0	0	0	0	0	0	0	0	0.0347239	0	0	0	-1.89354	-3.66576	1.35468	0.244462	0.423048	-1.89354	-3.66576	1.39156	0.238142	0.491312	0	-3.66576	0	1	1	1.89354	-3.66576	1.42565	0.232476	0.492464	0	-3.66576	0	1	1	0	-3.66576	0	1	1
chr1	40204516	40229586	PPIE	.	+	32.712	34.9501	32.5939	36.6273	34.3156	34.7686	32.2372	35.7834	33.1266	30.6453	28.4584	31.4906	-0.157201	5.05391	3.48896	0.0617795	0.171795	-0.0125218	5.05391	0.0224933	0.880782	0.985866	0.144679	5.05391	2.96425	0.0851242	0.519036	-0.0649782	5.05391	0.611799	0.434111	0.68481	-0.222179	5.05391	7.0593	0.00788548	0.0411781	-0.0775	5.05391	0.872968	0.350135	0.56591
chr1	40223902	40254533	BMP8B	.	-	0.188	0.0834131	0.13595	0.14101	0.0791594	0.0343224	0.0388868	0.08749	0.0347239	0.107027	0.0848237	0	0.303181	-2.63762	0.115439	0.734035	0.870354	1.33376	-2.63762	3.16119	0.0754081	0.262888	1.03058	-2.63762	2.08163	0.149081	0.629616	-0.662301	-2.63762	0.637934	0.42446	0.675334	-0.35912	-2.63762	0.206703	0.649364	0.819294	0.671456	-2.63762	1.03516	0.30895	0.524164
chr1	40235196	40237020	OXCT2	.	-	5.0384	4.87967	5.70988	3.98353	4.43293	4.08437	4.89974	3.71832	3.646	4.24539	4.58048	4.28523	0.0949501	2.18103	0.432226	0.510899	0.701954	0.354211	2.18103	6.40764	0.011363	0.072972	0.259261	2.18103	3.499	0.0614057	0.446033	-0.0258541	2.18103	0.0322707	0.857435	0.976224	0.069096	2.18103	0.234982	0.627854	0.80323	0.328357	2.18103	5.65631	0.0173927	0.0858414
chr1	40306705	40349177	TRIT1	.	-	19.4392	20.3111	17.0617	20.0939	19.1962	19.3578	17.5379	19.0291	18.5773	16.5535	14.2928	16.3153	-0.223096	4.18773	5.08817	0.0240896	0.0850925	0.0409456	4.18773	0.17732	0.673687	0.854302	0.264042	4.18773	7.19037	0.0073296	0.151706	-0.0895508	4.18773	0.857253	0.354509	0.60862	-0.312647	4.18773	10.1872	0.00141421	0.0106183	-0.0486052	4.18773	0.254853	0.613679	0.795855
chr1	40361095	40367687	MYCL1	.	-	0.0376	0.0417066	0	0.0352524	0	0.0686449	0.0388868	0.043745	0.0694477	0	0.0424119	0	-1.67179	-3.22186	1.91221	0.166718	0.348236	-0.924273	-3.22186	0.746594	0.387557	0.636561	0.747519	-3.22186	0.303068	0.581965	0.91088	0.461647	-3.22186	0.218329	0.640316	0.8363	-1.21015	-3.22186	0.907274	0.340839	0.539652	-0.462626	-3.22186	0.168418	0.681522	0.843958
chr1	40420783	40435628	MFSD2A	.	+	17.9728	17.0163	19.5767	14.9823	16.386	17.3328	17.9657	16.4919	16.0424	21.1913	22.5631	20.9151	0.356453	4.19201	13.6212	0.000223643	0.00177705	0.114249	4.19201	1.37433	0.241069	0.491312	-0.242205	4.19201	6.41048	0.0113449	0.19179	0.0517624	4.19201	0.278509	0.59768	0.813225	0.408216	4.19201	17.9674	2.24718e-05	0.00032784	0.166011	4.19201	2.91885	0.0875502	0.255886
chr1	40506254	40538321	CAP1	.	+	717.107	716.56	698.849	744.144	742.317	681.506	607.023	639.464	628.12	757.428	686.012	716.774	0.204684	9.44021	10.2278	0.00138341	0.00835202	0.18597	9.44021	8.44562	0.00365924	0.0325569	-0.0187147	9.44021	0.0857065	0.769708	0.984375	-0.209739	9.44021	10.7456	0.0010453	0.0127968	-0.00505436	9.44021	0.00625442	0.936965	1	-0.023769	9.44021	0.13834	0.709937	0.864932
chr1	40538381	40563142	PPT1	.	-	79.2232	80.3268	73.3448	92.5377	87.392	84.6391	80.0679	87.5337	82.1914	88.0473	79.5646	81.616	-0.00240298	6.37705	0.000957376	0.975316	1	-0.101136	6.37705	1.69218	0.193313	0.459313	-0.0987331	6.37705	1.61295	0.204077	0.667326	-0.0833059	6.37705	1.15816	0.281848	0.529313	-0.0857088	6.37705	1.22609	0.268168	0.457926	-0.184442	6.37705	5.66402	0.0173164	0.0855258
chr1	40627040	40706593	RLF	.	+	28.6888	25.6495	26.4422	27.9199	28.5765	26.5312	24.2265	28.6092	27.1541	32.215	24.6837	27.9523	0.0877648	4.77947	0.732472	0.392083	0.588078	0.0151199	4.77947	0.0217018	0.882883	0.987147	-0.0726449	4.77947	0.504122	0.477695	0.859281	-0.0539888	4.77947	0.278216	0.597873	0.813225	0.033776	4.77947	0.109588	0.740614	0.881956	-0.038869	4.77947	0.144863	0.703494	0.860223
chr1	40713572	40717365	TMCO2	.	+	0.0376	0	0	0	0	0.13729	0.0388868	0	0	0	0.0424119	0	0.0298348	-3.3562	0.000204381	0.988594	1	-0.0355745	-3.3562	0.000430907	0.983438	1	-0.0654093	-3.3562	0.00122893	0.972035	1	-1.54409	-3.3562	0.957315	0.327864	0.581884	-1.51426	-3.3562	0.922161	0.336908	0.536038	-1.57967	-3.3562	1.01013	0.314872	0.53046
chr1	40723721	40759856	ZMPSTE24	.	+	145.023	144.43	125.855	146.086	149.018	138.079	116.31	140.903	138.548	157.543	134.234	144.833	0.142072	7.1308	2.37452	0.12333	0.280679	0.0693327	7.1308	0.565358	0.452109	0.694296	-0.0727397	7.1308	0.62376	0.429654	0.828413	-0.130314	7.1308	2.00034	0.157264	0.403781	0.0117583	7.1308	0.0163294	0.898318	0.993639	-0.0609814	7.1308	0.438958	0.507626	0.719698
chr1	40766162	40782939	COL9A2	.	-	2.4816	3.04458	3.63665	2.00939	1.58319	2.05935	2.6443	1.7498	1.97926	2.42594	3.73224	3.34169	0.563848	1.39586	7.39929	0.00652495	0.0300859	0.523526	1.39586	6.40393	0.0113868	0.0730754	-0.0403216	1.39586	0.0416433	0.838301	1	0.170728	1.39586	0.611116	0.434368	0.684856	0.734576	1.39586	12.409	0.00042728	0.00401656	0.694255	1.39586	11.1278	0.000850414	0.00858614
chr1	40839377	40888998	SMAP2	.	+	62.04	62.9769	64.2701	56.4744	58.4592	55.9456	55.5692	56.2998	54.6901	62.0398	63.9995	63.9246	0.189753	5.90205	6.81046	0.00906252	0.0390795	0.184975	5.90205	6.48957	0.0108509	0.0709334	-0.00477852	5.90205	0.00438176	0.947223	1	-0.0369437	5.90205	0.257529	0.611823	0.817791	0.152809	5.90205	4.4551	0.0347972	0.122414	0.148031	5.90205	4.1924	0.0406056	0.154397
chr1	40916336	40929390	ZFP69B	.	+	3.6096	3.71188	3.73861	3.48999	3.1268	3.63818	3.11094	3.8933	3.22932	4.60215	3.30812	2.94855	0.0998536	1.85226	0.353064	0.552384	0.73831	0.118073	1.85226	0.499324	0.479797	0.720849	0.018219	1.85226	0.012126	0.912316	1	-0.0119474	1.85226	0.00506803	0.943246	1	0.0879063	1.85226	0.279803	0.59683	0.78161	0.106125	1.85226	0.412568	0.520669	0.731405
chr1	40943301	40962015	ZFP69	.	+	3.6096	3.2114	3.16083	3.91302	3.04764	3.60385	3.07206	3.4996	4.40993	3.78161	3.60501	3.93141	0.0363945	1.86713	0.0540918	0.81609	0.927906	-0.146066	1.86713	0.848482	0.356982	0.606905	-0.182461	1.86713	1.33134	0.248567	0.667326	0.0593507	1.86713	0.1442	0.70414	0.88121	0.0957452	1.86713	0.377339	0.539031	0.73248	-0.0867156	1.86713	0.30133	0.58305	0.775354
chr1	40974432	40982214	EXO5	.	+	9.8136	9.34227	10.1962	11.7038	10.7261	11.601	10.4994	10.6738	10.0005	9.45402	9.07614	9.63194	-0.143793	3.36513	2.01843	0.155399	0.332137	-0.0826926	3.36513	0.681978	0.408906	0.657268	0.0611003	3.36513	0.362466	0.54714	0.898114	-0.129932	3.36513	1.76247	0.184317	0.446787	-0.273725	3.36513	7.61406	0.00579149	0.0325415	-0.212624	3.36513	4.69521	0.0302467	0.126389
chr1	40997232	41013841	ZNF684	.	+	1.4664	1.79338	1.32551	2.11515	1.93941	2.19664	1.32215	2.09976	1.80564	2.06918	1.10271	1.33668	-0.188736	0.841619	0.704357	0.401323	0.597164	-0.192513	0.841619	0.739083	0.389955	0.638757	-0.00377674	0.841619	0.000277296	0.986714	1	-0.265959	0.841619	1.57379	0.209657	0.483672	-0.454695	0.841619	4.41656	0.0355917	0.124354	-0.458472	0.841619	4.52922	0.0333208	0.135101
chr1	41086351	41131324	RIMS3	.	-	0.1128	0.0417066	0.0679748	0.176262	0	0.102967	0.11666	0.08749	0.104172	0.178378	0.254471	0.0393141	0.573559	-2.45178	0.686056	0.407509	0.603427	-0.439844	-2.45178	0.310902	0.577127	0.7941	-1.0134	-2.45178	1.92266	0.165564	0.656371	0.0990805	-2.45178	0.0175543	0.894595	0.996716	0.67264	-2.45178	0.947622	0.330325	0.528805	-0.340764	-2.45178	0.187327	0.665151	0.833619
chr1	41154751	41157933	LOC100130557	.	-	0.4888	0.625598	0.815697	1.51586	1.70193	1.23561	1.39992	1.53107	1.49313	0.32108	0.593766	0.511083	-1.64591	0.132048	38.6333	5.11401e-10	1.66808e-08	-1.17582	0.132048	23.4009	1.31518e-06	5.39479e-05	0.470089	0.132048	2.20742	0.137348	0.605464	-0.00186332	0.132048	8.53801e-05	0.992628	1	-1.64778	0.132048	39.6696	3.00774e-10	1.20507e-08	-1.17769	0.132048	24.0951	9.16927e-07	2.32931e-05
chr1	41157241	41237275	NFYC	.	+	21.244	24.3983	25.1507	21.2925	23.9457	24.7465	22.7877	20.2977	22.6747	22.9751	27.8222	23.785	0.178548	4.55471	2.98577	0.0839996	0.218394	0.105262	4.55471	1.03689	0.308546	0.556405	-0.0732857	4.55471	0.508943	0.475597	0.857649	-0.0882613	4.55471	0.73079	0.392627	0.646281	0.0902866	4.55471	0.77433	0.378881	0.579794	0.0170008	4.55471	0.0274303	0.868455	0.972471
chr1	41249683	41306124	KCNQ4	.	+	0.1128	0.0834131	0.101962	0.105757	0.0395797	0.102967	0.233321	0	0.173619	0.0713511	0.254471	0.0786281	-0.101006	-2.40272	0.0216696	0.882969	0.975896	-0.475263	-2.40272	0.438104	0.508039	0.745695	-0.374257	-2.40272	0.26167	0.608975	0.923108	0.708454	-2.40272	0.928788	0.335178	0.590841	0.607448	-2.40272	0.658393	0.417128	0.619449	0.233191	-2.40272	0.0896135	0.764669	0.903106
chr1	41326727	41328018	CITED4	.	-	2.2936	3.00287	3.80659	1.90363	1.82067	2.43689	4.7053	3.06215	4.23631	2.81837	3.90189	3.81346	-0.198494	1.68904	0.945414	0.330889	0.521601	-0.399112	1.68904	3.75672	0.0525958	0.207094	-0.200618	1.68904	0.924943	0.33618	0.750558	0.961975	1.68904	20.2098	6.93971e-06	0.000201567	0.763482	1.68904	12.4134	0.000426259	0.00400895	0.562863	1.68904	6.63655	0.0099907	0.0574784
chr1	41445006	41478235	CTPS1	.	+	128.78	124.744	123.85	129.271	137.856	129.293	113.899	125.592	117.367	136.923	127.957	130.601	0.148814	6.99156	4.16146	0.0413537	0.128618	0.0809622	6.99156	1.2314	0.267134	0.511359	-0.0678521	6.99156	0.868687	0.351319	0.76334	-0.151815	6.99156	4.34246	0.0371731	0.16752	-0.00300066	6.99156	0.00170444	0.967069	1	-0.0708527	6.99156	0.949746	0.329784	0.545304
chr1	41480261	41509562	SLFNL1-AS1	.	+	1.88	1.9185	2.14121	2.85545	3.16638	3.29495	3.57759	2.49346	3.47239	1.56972	1.99336	2.08364	-0.774246	1.38734	19.2028	1.17541e-05	0.000139307	-0.689728	1.38734	15.8171	6.97709e-05	0.00150083	0.0845175	1.38734	0.195739	0.658182	0.943949	0.0458272	1.38734	0.0822774	0.774235	0.923175	-0.728418	1.38734	17.1489	3.45607e-05	0.000476681	-0.643901	1.38734	13.9147	0.000191292	0.00251399
chr1	41481268	41487427	SLFNL1	.	-	0.2632	0.208533	0.101962	0.105757	0	0.0686449	0.194434	0	0.104172	0.142702	0.0848237	0.157256	0.31754	-2.35546	0.212567	0.644763	0.806332	0.838692	-2.35546	1.74872	0.186038	0.449856	0.521153	-2.35546	0.741019	0.389335	0.796814	0.729828	-2.35546	0.849211	0.356776	0.610362	1.04737	-2.35546	1.91761	0.16612	0.355602	1.56852	-2.35546	5.07203	0.0243149	0.10799
chr1	41492870	41707815	SCMH1	.	-	26.0192	28.4022	29.1952	29.4358	29.2098	31.3364	25.8208	29.2654	27.7444	30.4669	31.9785	30.547	0.167296	4.8676	3.7751	0.0520208	0.151111	0.0147856	4.8676	0.0292495	0.864204	0.973984	-0.15251	4.8676	3.1565	0.0756253	0.493152	-0.120768	4.8676	1.9772	0.159686	0.407899	0.0465274	4.8676	0.297763	0.585288	0.772786	-0.105982	4.8676	1.53207	0.215802	0.453249
chr1	41944445	41950344	EDN2	.	-	0	0	0.0339874	0	0	0.0343224	0.0388868	0	0	0.0356756	0	0	-0.000906072	-3.503	9.85962e-08	0.999749	1	-0.0409981	-3.503	0.000676145	0.979255	1	-0.040092	-3.503	0.000692616	0.979004	1	0.0740588	-3.503	0.00234512	0.961376	1	0.0731527	-3.503	0.00237577	0.961125	1	0.0330607	-3.503	0.000502943	0.982108	1
chr1	41972035	42501596	HIVEP3	.	-	18.2736	19.5187	20.8683	18.719	21.2543	19.0833	17.2657	15.4857	15.6605	18.587	23.4962	20.6006	0.370077	4.25871	12.2386	0.000468111	0.00334761	0.277533	4.25871	6.86787	0.00877593	0.061319	-0.0925445	4.25871	0.789679	0.374197	0.782976	-0.285274	4.25871	7.28851	0.0069397	0.0524609	0.0848032	4.25871	0.666106	0.414412	0.61664	-0.00774126	4.25871	0.0055363	0.940687	1
chr1	42619091	42621495	GUCA2B	.	+	0	0	0	0	0	0	0	0	0	0.0356756	0	0	1.89938	-3.66561	1.36391	0.242861	0.423048	0	-3.66561	0	1	1	-1.89938	-3.66561	1.39677	0.237265	0.667326	0	-3.66561	0	1	1	1.89938	-3.66561	1.43095	0.23161	0.432097	0	-3.66561	0	1	1
chr1	42628361	42630395	GUCA2A	.	-	0	0.0417066	0	0	0	0.0686449	0	0	0	0	0	0	0	-3.55477	0	1	1	1.87151	-3.55477	1.33726	0.247518	0.491312	1.87151	-3.55477	1.33319	0.248239	0.667326	-2.60526	-3.55477	2.55605	0.109873	0.320658	-2.60526	-3.55477	2.54831	0.110413	0.267564	-0.733746	-3.55477	0.281035	0.596024	0.783003
chr1	42642209	42801548	FOXJ3	.	-	69.4472	67.8149	67.8728	66.6271	67.9979	65.9677	58.4857	64.3051	61.357	71.8149	68.1983	67.9347	0.176121	6.05661	5.69189	0.0170435	0.0650407	0.15616	6.05661	4.48178	0.034258	0.157197	-0.0199609	6.05661	0.073944	0.785679	0.987395	-0.123689	6.05661	2.81468	0.0934055	0.295925	0.052432	6.05661	0.510669	0.47485	0.676912	0.0324712	6.05661	0.196155	0.657842	0.828345
chr1	42846467	42889900	RIMKLA	.	+	0	0	0	0.0352524	0	0	0	0	0.0347239	0.0356756	0	0	0.00573409	-3.55538	1.26106e-05	0.997167	1	-1.89408	-3.55538	1.3939	0.237747	0.491312	-1.89981	-3.55538	1.39904	0.236884	0.667326	0.0657388	-3.55538	0.00196489	0.964644	1	0.0714729	-3.55538	0.00229241	0.961813	1	-1.82834	-3.55538	1.33137	0.248561	0.455338
chr1	42896000	42921938	ZMYND12	.	-	0.1128	0.0834131	0.13595	0	0.0395797	0.0686449	0.11666	0.043745	0.243067	0.0713511	0.296883	0.117942	0.161037	-2.42586	0.0565959	0.811959	0.925171	-0.311415	-2.42586	0.193984	0.659621	0.84577	-0.472452	-2.42586	0.458171	0.49848	0.874127	1.82399	-2.42586	4.46019	0.0346937	0.161068	1.98503	-2.42586	5.44669	0.0196054	0.0807525	1.51257	-2.42586	2.85672	0.0909926	0.263001
chr1	42922172	42926086	PPCS	.	+	17.1456	17.6419	15.2263	17.309	16.1485	17.7447	19.2879	18.9416	20.5565	15.4118	15.4379	16.2367	-0.321622	4.11544	11.6465	0.000643238	0.00440608	-0.237041	4.11544	6.43385	0.0111966	0.0725671	0.084581	4.11544	0.787648	0.374812	0.783398	0.199489	4.11544	4.60991	0.0317878	0.152316	-0.122133	4.11544	1.66115	0.197448	0.402478	-0.0375524	4.11544	0.15971	0.689424	0.849421
chr1	43000559	43120335	CCDC30	.	+	0.2256	0.333652	0.13595	0.176262	0.356217	0.343224	0.11666	0.131235	0.138895	0.142702	0.0848237	0.0786281	-0.303388	-1.91752	0.214044	0.643616	0.805586	0.77818	-1.91752	2.05637	0.151571	0.394395	1.08157	-1.91752	3.57606	0.058618	0.435294	-1.13734	-1.91752	5.02588	0.0249713	0.128177	-1.44072	-1.91752	7.25468	0.00707166	0.0378253	-0.359156	-1.91752	0.666053	0.414431	0.630429
chr1	43124047	43142429	PPIH	.	+	22.4848	19.9357	21.65	29.3653	29.3681	25.2613	23.6043	28.303	24.4803	23.0464	18.746	19.028	-0.325031	4.57591	9.20413	0.00241469	0.0134235	-0.251139	4.57591	5.54814	0.0185003	0.102725	0.0738915	4.57591	0.469843	0.493059	0.870664	-0.1379	4.57591	1.72153	0.189496	0.453426	-0.462931	4.57591	18.9317	1.3548e-05	0.000213956	-0.38904	4.57591	13.5031	0.000238171	0.00302518
chr1	43148065	43168020	YBX1	.	+	1011.59	977.435	1029.61	1027.68	1025.91	1085.45	1136.27	1022.71	1083.56	954.286	951.086	929.541	-0.193865	9.99389	10.629	0.00111327	0.00694001	-0.103237	9.99389	3.01803	0.0823435	0.279008	0.0906281	9.99389	2.32353	0.127431	0.583004	0.0468322	9.99389	0.621506	0.430488	0.681459	-0.147033	9.99389	6.11747	0.0133852	0.0604969	-0.0564048	9.99389	0.901288	0.342437	0.557998
chr1	43198763	43205925	CLDN19	.	-	0	0.0417066	0	0	0	0	0	0	0.0347239	0	0	0	-1.89382	-3.60863	1.35586	0.244256	0.423048	-0.0220413	-3.60863	0.000279621	0.986658	1	1.87178	-3.60863	1.33248	0.248364	0.667326	1.89382	-3.60863	1.42691	0.23227	0.492464	0	-3.60863	0	1	1	1.87178	-3.60863	1.40268	0.236275	0.455338
chr1	43212005	43232755	LEPRE1	.	-	72.4176	76.2396	80.9579	69.7646	70.3331	70.5326	67.1575	62.4241	61.9126	89.8667	100.771	95.1007	0.576936	6.25796	54.8326	1.31249e-13	7.2516e-12	0.262264	6.25796	11.2662	0.000789295	0.0104236	-0.314672	6.25796	16.5873	4.64608e-05	0.00341271	-0.137434	6.25796	3.08657	0.0789411	0.26897	0.439502	6.25796	32.2201	1.37662e-08	4.22141e-07	0.12483	6.25796	2.58157	0.108114	0.283896
chr1	43232915	43241413	C1orf50	.	+	4.9256	4.42089	5.50596	5.35837	5.34326	5.31998	6.37743	5.73059	6.66698	4.24539	4.19877	4.2066	-0.573745	2.39774	20.4087	6.2544e-06	7.98701e-05	-0.335843	2.39774	7.48783	0.00621174	0.047756	0.237902	2.39774	3.29505	0.0694891	0.477306	0.233669	2.39774	3.74575	0.0529419	0.2085	-0.340075	2.39774	6.95552	0.00835611	0.0429151	-0.102173	2.39774	0.672787	0.412082	0.628419
chr1	43253660	43263901	LOC100129924	.	+	0.1128	0.12512	0.0679748	0.211515	0.158319	0.102967	0.311094	0.17498	0.104172	0.0356756	0.127236	0.117942	-1.05496	-2.24015	2.93753	0.0865429	0.22338	-0.923095	-2.24015	2.39971	0.121358	0.341192	0.131867	-2.24015	0.0343797	0.852902	1	0.295695	-2.24015	0.308905	0.578353	0.798979	-0.759266	-2.24015	1.42126	0.233195	0.434197	-0.6274	-2.24015	1.03582	0.308795	0.524089
chr1	43272722	43283059	CCDC23	.	-	4.7	4.21236	4.62228	4.3008	4.39335	3.60385	4.74419	5.03067	4.47938	3.99566	3.35054	4.28523	-0.284607	2.1326	4.26952	0.0388019	0.122699	-0.0676749	2.1326	0.256755	0.612358	0.813858	0.216932	2.1326	2.4716	0.11592	0.557988	0.212257	2.1326	2.47194	0.115895	0.330523	-0.07235	2.1326	0.268906	0.604067	0.785806	0.144582	2.1326	1.14315	0.284988	0.498321
chr1	43282775	43310660	ERMAP	.	+	8.3472	8.71667	7.85109	10.3995	8.90543	10.3997	9.99391	10.3238	8.22955	9.66808	6.27695	7.62693	-0.266901	3.16546	3.44405	0.0634799	0.175391	-0.194367	3.16546	1.84845	0.173963	0.43081	0.0725347	3.16546	0.250869	0.616464	0.927265	-0.062372	3.16546	0.19635	0.657683	0.848279	-0.329273	3.16546	5.32828	0.0209821	0.0846386	-0.256739	3.16546	3.2788	0.0701802	0.220708
chr1	43312243	43318146	ZNF691	.	+	2.4816	1.96021	1.93728	2.8907	2.81016	2.53986	2.6443	3.45585	2.81263	1.53405	1.14512	1.65119	-1.02211	1.26176	30.6724	3.05481e-08	6.99175e-07	-0.473709	1.26176	7.75095	0.00536842	0.0434441	0.548399	1.26176	7.91913	0.00489149	0.117192	0.106104	1.26176	0.431546	0.511231	0.750452	-0.916004	1.26176	24.5377	7.28702e-07	1.58549e-05	-0.367605	1.26176	4.65828	0.0309041	0.128266
chr1	43391045	43424847	SLC2A1	.	-	59.0696	62.4347	69.2323	51.8211	49.5934	58.657	55.6859	49.4756	52.3983	63.5382	74.9418	68.4851	0.392468	5.89933	17.2611	3.25796e-05	0.000337571	0.275756	5.89933	8.51621	0.00351998	0.0316898	-0.116712	5.89933	1.54757	0.213494	0.667326	-0.0229922	5.89933	0.058865	0.808299	0.945268	0.369476	5.89933	15.3763	8.80879e-05	0.00106058	0.252764	5.89933	7.19152	0.00732487	0.045744
chr1	43424719	43449029	SLC2A1-AS1	.	+	0.4136	0.0417066	0.13595	0.211515	0.0791594	0.102967	0.155547	0.043745	0.0694477	0.0713511	0.0848237	0.0786281	-0.200417	-2.31197	0.0531353	0.817695	0.928746	1.09968	-2.31197	2.14275	0.143245	0.380147	1.3001	-2.31197	2.84646	0.0915753	0.532887	-0.528508	-2.31197	0.446879	0.503821	0.743698	-0.728925	-2.31197	0.807795	0.368773	0.568462	0.571171	-2.31197	0.668037	0.413737	0.629639
chr1	43613593	43622067	FAM183A	.	+	0	0.0417066	0	0.0705049	0	0	0.0388868	0	0.0694477	0	0.0848237	0.0393141	0.0358088	-3.26419	0.000827625	0.977049	1	-1.31107	-3.26419	0.957808	0.32774	0.577053	-1.34688	-3.26419	1.00469	0.316179	0.735023	0.57869	-3.26419	0.227691	0.633241	0.832809	0.614499	-3.26419	0.253793	0.614417	0.792628	-0.732382	-3.26419	0.271513	0.602318	0.786974
chr1	43629844	43638241	EBNA1BP2	.	-	168.974	166.409	170.617	163.113	160.971	172.299	167.213	167.325	166.049	152.121	160.105	152.932	-0.106027	7.35831	2.39268	0.121904	0.278709	0.0156268	7.35831	0.0522082	0.819265	0.944684	0.121653	7.35831	3.15479	0.0757044	0.493162	0.0120062	7.35831	0.030837	0.860605	0.978892	-0.0940204	7.35831	1.88568	0.16969	0.360769	0.0276331	7.35831	0.163609	0.685856	0.846918
chr1	43638000	43720029	WDR65	.	+	0.2256	0.208533	0.203924	0.176262	0.316638	0.13729	0.427755	0.34996	0.138895	0.178378	0.254471	0.0393141	-0.919259	-1.76475	2.94387	0.0862039	0.222659	-0.483692	-1.76475	0.938928	0.332554	0.581815	0.435567	-1.76475	0.587464	0.443401	0.835265	0.526839	-1.76475	1.11587	0.290809	0.540068	-0.392419	-1.76475	0.476668	0.489935	0.691345	0.0431478	-1.76475	0.00668049	0.934858	1
chr1	43747556	43751288	C1orf210	.	-	0	0.0417066	0.0339874	0	0	0	0	0	0	0	0.0424119	0.0393141	2.70344	-3.50098	2.70965	0.0997429	0.244763	2.65293	-3.50098	2.63138	0.104771	0.314196	-0.0505111	-3.50098	0.00155004	0.968595	1	0	-3.50098	0	1	1	2.70344	-3.50098	2.84205	0.0918272	0.241071	2.65293	-3.50098	2.76112	0.0965809	0.270638
chr1	43766565	43788781	TIE1	.	+	0.0752	0.0417066	0	0.0352524	0.0395797	0.0343224	0.0777736	0.08749	0.0347239	0.107027	0.0848237	0.0786281	0.462772	-2.91472	0.342561	0.558354	0.74198	-0.715608	-2.91472	0.573388	0.448916	0.691881	-1.17838	-2.91472	1.79601	0.180195	0.667326	0.759232	-2.91472	0.648375	0.420694	0.672863	1.222	-2.91472	1.9415	0.163506	0.351633	0.0436239	-2.91472	0.00174335	0.966695	1
chr1	43803474	43820135	MPL	.	+	0.0376	0.0417066	0.0339874	0	0	0.0343224	0.0777736	0	0.0347239	0	0	0	-3.20136	-3.35559	4.14345	0.041796	0.129288	-0.0426795	-3.35559	0.00165642	0.967536	1	3.15868	-3.35559	4.0448	0.0443077	0.380562	1.37163	-3.35559	1.18449	0.276443	0.523588	-1.82972	-3.35559	1.31564	0.251376	0.4426	1.32895	-3.35559	1.11468	0.291067	0.504421
chr1	43824625	43828873	CDC20	.	+	42.9016	43.3748	46.9366	77.2029	79.199	77.2255	57.5913	42.0389	45.9397	65.9284	52.0818	44.189	0.156389	5.81504	1.53355	0.21558	0.418593	-0.128043	5.81504	1.02239	0.311952	0.560361	-0.284432	5.81504	5.05836	0.0245074	0.283304	-0.682038	5.81504	29.2746	6.28143e-08	3.15754e-06	-0.525648	5.81504	17.5068	2.86286e-05	0.000405183	-0.810081	5.81504	41.0913	1.45278e-10	8.0738e-09
chr1	43829067	43833745	ELOVL1	.	-	163.334	175.501	180.133	159.412	162.198	156.716	150.881	152.932	141.708	163.002	177.748	173.375	0.206684	7.35008	7.98226	0.00472378	0.0231379	0.220494	7.35008	9.09645	0.00256106	0.0252875	0.0138094	7.35008	0.035872	0.84978	1	-0.102705	7.35008	1.97218	0.160216	0.408682	0.10398	7.35008	2.03068	0.154151	0.337413	0.117789	7.35008	2.60944	0.10623	0.281167
chr1	43849578	43855483	MED8	.	-	56.0992	54.4271	55.4334	54.9938	57.8259	54.1608	58.7191	59.5807	57.1555	49.0182	53.8206	52.327	-0.177603	5.79107	5.40746	0.0200508	0.0735973	-0.0797441	5.79107	1.10042	0.294174	0.540197	0.0978584	5.79107	1.63962	0.200378	0.667326	0.0714503	5.79107	0.886301	0.346482	0.600858	-0.106152	5.79107	1.93552	0.164156	0.352511	-0.00829386	5.79107	0.0119251	0.913042	1
chr1	43855555	43919918	SZT2	.	+	48.6544	50.5483	52.6125	47.0268	48.6434	54.9502	51.9139	51.8378	49.8635	38.3512	46.9075	43.0489	-0.260691	5.60799	8.32997	0.00389962	0.0198181	-0.0164809	5.60799	0.0338204	0.854089	0.967475	0.24421	5.60799	7.32301	0.00680772	0.145449	0.0277551	5.60799	0.096098	0.756563	0.913275	-0.232936	5.60799	6.67532	0.00977572	0.0482824	0.0112742	5.60799	0.0158833	0.899709	0.994957
chr1	43916673	43919660	HYI	.	-	8.7608	9.25886	11.8276	9.83543	9.65745	9.71325	10.9661	8.13657	9.7574	8.34808	8.39755	8.84566	-0.176606	3.25367	1.77045	0.183327	0.372251	0.0492396	3.25367	0.142228	0.706076	0.874919	0.225845	3.25367	2.92713	0.087102	0.525146	-0.0141873	3.25367	0.0118167	0.913437	1	-0.190793	3.25367	2.09097	0.148172	0.327693	0.0350523	3.25367	0.0729564	0.78708	0.916101
chr1	43996546	44089343	PTPRF	.	+	91.4808	96.2587	116.917	74.7704	74.3702	84.1243	89.4007	68.5046	75.698	97.2516	122.104	103.75	0.467243	6.51246	16.8169	4.11642e-05	0.000416499	0.383185	6.51246	11.3221	0.000765882	0.0101811	-0.0840581	6.51246	0.550105	0.458275	0.845091	0.00222177	6.51246	0.00037962	0.984455	1	0.469465	6.51246	17.0067	3.7249e-05	0.000509312	0.385407	6.51246	11.4738	0.000705833	0.00742712
chr1	44115796	44171189	KDM4A	.	+	46.2104	44.9597	45.5771	42.2324	41.3608	39.6424	36.0092	38.4081	37.7796	45.2009	42.6663	43.442	0.227677	5.39347	8.7569	0.00308433	0.0164558	0.285834	5.39347	13.9054	0.000192248	0.00337655	0.0581571	5.39347	0.586462	0.44379	0.835315	-0.135445	5.39347	3.10209	0.078192	0.267529	0.0922324	5.39347	1.46463	0.226196	0.432097	0.150389	5.39347	3.92393	0.0476035	0.170054
chr1	44165408	44173012	KDM4A-AS1	.	-	0.564	0.834131	0.713735	0.775554	0.949913	1.064	0.699962	0.656175	0.763925	0.891889	0.636178	0.786281	0.130576	-0.225157	0.227424	0.633441	0.796572	-0.0212463	-0.225157	0.00583147	0.939129	1	-0.151822	-0.225157	0.31021	0.577552	0.91088	-0.386265	-0.225157	2.2332	0.135074	0.365892	-0.255689	-0.225157	1.01984	0.312558	0.508	-0.407511	-0.225157	2.51007	0.113121	0.292811
chr1	44173203	44396837	ST3GAL3	.	+	17.8976	17.5168	17.9793	15.5816	15.3965	15.4794	17.4213	17.0605	17.5008	15.5545	18.534	16.5512	-0.0409922	4.08298	0.197281	0.656924	0.813124	0.0385609	4.08298	0.177618	0.673429	0.854112	0.0795531	4.08298	0.751198	0.386097	0.793495	0.162475	4.08298	3.09406	0.0785786	0.268266	0.121482	4.08298	1.71885	0.189841	0.391106	0.201036	4.08298	4.7894	0.0286353	0.121321
chr1	44398991	44402912	ARTN	.	+	0.9776	1.08437	1.0876	1.05757	0.593695	1.23561	1.32215	0.96239	1.07644	0.891889	0.890649	0.943537	-0.305475	0.121612	1.54891	0.213297	0.41535	-0.0977774	0.121612	0.171798	0.678519	0.857984	0.207697	0.121612	0.705134	0.401064	0.806426	0.201775	0.121612	0.720505	0.395978	0.649762	-0.1037	0.121612	0.173068	0.677399	0.839539	0.103998	0.121612	0.188529	0.664144	0.832915
chr1	44412477	44433694	IPO13	.	+	49.8952	51.0071	55.4674	52.7729	55.4116	53.8519	54.4026	53.0627	51.1482	47.2701	56.0261	47.3734	-0.074862	5.71102	0.743945	0.3884	0.584126	-0.0197415	5.71102	0.052027	0.819573	0.944737	0.0551205	5.71102	0.404007	0.525027	0.888771	-0.03087	5.71102	0.127782	0.720743	0.888262	-0.105732	5.71102	1.49298	0.221755	0.432097	-0.0506115	5.71102	0.344049	0.557502	0.757471
chr1	44435652	44439043	DPH2	.	+	38.5024	35.7008	40.6489	34.4064	36.255	36.9653	37.2924	34.2961	35.3489	32.9642	39.231	33.299	-0.0212855	5.18264	0.0554194	0.813888	0.926533	0.103752	5.18264	1.33198	0.248454	0.491312	0.125038	5.18264	1.93069	0.164683	0.65446	-0.00889778	5.18264	0.00976975	0.921264	1	-0.0301833	5.18264	0.112203	0.737649	0.879859	0.0948542	5.18264	1.12106	0.28969	0.50317
chr1	44440601	44443972	ATP6V0B	.	+	88.924	90.9203	102.438	77.9432	76.6263	86.9044	125.177	108.181	113.582	77.9511	95.6387	86.1764	-0.418216	6.55887	20.1393	7.20021e-06	9.09068e-05	-0.297316	6.55887	10.2372	0.00137635	0.0159336	0.120901	6.55887	1.67908	0.195047	0.667326	0.522684	6.55887	31.4165	2.08207e-08	1.17084e-06	0.104468	6.55887	1.24865	0.263811	0.453263	0.225369	6.55887	5.83282	0.0157299	0.080263
chr1	44444873	44456843	B4GALT2	.	+	92.7968	97.927	115.251	83.4425	84.0673	95.4163	108.183	85.6527	93.0252	92.0786	109.719	103.514	0.0893213	6.59741	0.735798	0.39101	0.586794	0.0931917	6.59741	0.801876	0.370533	0.620709	0.00387042	6.59741	0.00138525	0.97031	1	0.125756	6.59741	1.45574	0.227608	0.492464	0.215078	6.59741	4.26165	0.038982	0.132203	0.218948	6.59741	4.42146	0.0354897	0.140822
chr1	44457279	44462198	CCDC24	.	+	1.692	2.25215	3.16083	1.93888	2.49352	3.12334	2.60542	2.05601	2.88208	2.56864	3.01124	2.43747	0.0773629	1.37685	0.12053	0.72846	0.865737	-0.0859978	1.37685	0.146932	0.701485	0.872214	-0.163361	1.37685	0.534714	0.464632	0.849422	0.0039089	1.37685	0.000310104	0.98595	1	0.0812718	1.37685	0.134752	0.713555	0.862895	-0.0820889	1.37685	0.13558	0.712716	0.866924
chr1	44462154	44497164	SLC6A9	.	-	4.512	4.67113	6.52558	2.46767	3.20596	3.43224	3.11094	3.58709	3.15987	4.60215	6.70107	6.01505	0.810546	2.1392	19.2089	1.17167e-05	0.00013895	0.680057	2.1392	13.4474	0.000245351	0.00415148	-0.130489	2.1392	0.549229	0.458633	0.845285	0.111781	2.1392	0.330207	0.565537	0.788341	0.922328	2.1392	24.8437	6.21729e-07	1.37004e-05	0.791838	2.1392	18.2127	1.97558e-05	0.000349899
chr1	44584521	44600809	KLF17	.	+	0.94	1.12608	0.815697	0.740301	0.672855	1.16696	1.08883	1.31235	1.28478	1.03459	0.890649	1.17942	-0.241319	0.131612	1.07706	0.299355	0.488462	-0.366698	0.131612	2.43334	0.118779	0.336571	-0.12538	0.131612	0.263972	0.607405	0.92279	0.496593	0.131612	4.36217	0.0367454	0.166531	0.255274	0.131612	1.06895	0.301183	0.494518	0.129895	0.131612	0.270492	0.603002	0.787205
chr1	44679124	44686351	DMAP1	.	+	15.604	15.9319	17.4015	15.4758	15.7923	16.7493	16.488	14.4796	15.973	15.4118	18.2371	15.9615	0.0757076	4.01806	0.563699	0.452774	0.648026	0.0596614	4.01806	0.351794	0.553099	0.777811	-0.0160462	4.01806	0.0256364	0.872792	1	-0.0313179	4.01806	0.0971651	0.755258	0.912289	0.0443898	4.01806	0.196667	0.657425	0.825418	0.0283435	4.01806	0.0805836	0.776508	0.910732
chr1	44686741	44820939	ERI3	.	-	64.8224	62.2262	67.261	57.2147	58.8154	58.0392	63.3855	65.2238	58.6833	56.4387	64.5508	60.7009	-0.043801	5.94301	0.298109	0.58507	0.754982	0.0543251	5.94301	0.461914	0.496731	0.735491	0.0981261	5.94301	1.5037	0.220103	0.667326	0.104948	5.94301	1.71512	0.190322	0.45483	0.061147	5.94301	0.581039	0.445905	0.649877	0.159273	5.94301	3.96995	0.0463192	0.16704
chr1	44870959	45117396	RNF220	.	+	54.3696	52.4668	57.7786	46.9915	46.8624	49.3556	52.1472	50.9192	48.7523	48.5901	56.9591	55.4328	0.0839428	5.6947	0.990251	0.319681	0.509184	0.11772	5.6947	1.95631	0.161909	0.41004	0.0337774	5.6947	0.161732	0.687567	0.954235	0.0836558	5.6947	0.98073	0.322019	0.575606	0.167599	5.6947	3.95118	0.0468386	0.150218	0.201376	5.6947	5.72971	0.0166803	0.0836929
chr1	45119500	45140099	TMEM53	.	-	2.5944	2.37727	3.09285	2.8202	2.01856	2.71147	2.9554	3.10589	2.50012	2.9254	3.05365	2.7913	0.0417747	1.4963	0.0639317	0.800386	0.917106	-0.0689903	1.4963	0.172124	0.678231	0.857735	-0.110765	1.4963	0.448067	0.503254	0.87839	0.164627	1.4963	0.969721	0.32475	0.578795	0.206402	1.4963	1.53928	0.214725	0.426875	0.0956371	1.4963	0.326345	0.567819	0.76484
chr1	45140393	45191263	C1orf228	.	+	0.2256	0.12512	0.305886	0.211515	0	0.171612	0.194434	0.08749	0.173619	0.0713511	0.127236	0.0786281	-0.737648	-2.14458	1.20125	0.273071	0.456347	0.521042	-2.14458	0.894268	0.344323	0.593963	1.25869	-2.14458	4.1381	0.0419282	0.372868	0.217587	-2.14458	0.12704	0.721521	0.88896	-0.520061	-2.14458	0.575955	0.447902	0.652111	0.738628	-2.14458	1.73919	0.187241	0.410505
chr1	45205489	45233438	KIF2C	.	+	24.2896	24.9405	26.3402	46.4627	45.7541	44.4132	31.5372	29.8341	29.8972	38.708	33.3781	28.6599	0.143656	5.07743	2.10115	0.147188	0.319336	-0.271751	5.07743	7.34186	0.00673671	0.0508433	-0.415408	5.07743	17.2898	3.20904e-05	0.00258786	-0.581902	5.07743	35.2562	2.89056e-09	1.92207e-07	-0.438245	5.07743	20.2087	6.94372e-06	0.000118337	-0.853653	5.07743	74.4702	6.15607e-18	7.91189e-16
chr1	45241245	45244412	RPS8	.	+	825.358	769.82	801.626	877.997	871.584	955.811	1007.05	1006.7	994.179	735.38	750.435	717.167	-0.449317	9.74736	54.7285	1.38385e-13	7.60154e-12	-0.327612	9.74736	29.181	6.59224e-08	4.17825e-06	0.121705	9.74736	4.02337	0.0448738	0.382032	0.152883	9.74736	6.37323	0.0115855	0.0749849	-0.296434	9.74736	23.8669	1.0323e-06	2.15453e-05	-0.174729	9.74736	8.31078	0.00394104	0.0287035
chr1	45241536	45241610	SNORD55	.	+	0.1128	0.0834131	0.475823	0.14101	0.118739	0.274579	0.583302	0.131235	0.277791	0.0356756	0.212059	0.117942	-1.45377	-1.77531	4.18428	0.0408006	0.12753	-0.523024	-1.77531	0.65719	0.417554	0.66448	0.930749	-1.77531	1.61373	0.203968	0.667326	0.872785	-1.77531	1.73529	0.187737	0.451507	-0.580988	-1.77531	0.596424	0.439946	0.642982	0.349761	-1.77531	0.262474	0.608426	0.791405
chr1	45242163	45242261	SNORD46	.	+	0.4136	0.291946	0.305886	0.211515	0.277058	0.411869	0.349981	0.17498	0.45141	0.178378	0.0848237	0.117942	-1.33972	-1.50817	7.10664	0.0076799	0.0342403	0.00787963	-1.50817	0.000389199	0.98426	1	1.3476	-1.50817	7.30359	0.00688169	0.146205	0.150265	-1.50817	0.137406	0.710874	0.88313	-1.18946	-1.50817	5.47973	0.0192383	0.0795961	0.158144	-1.50817	0.154955	0.693844	0.852119
chr1	45243513	45243584	SNORD38A	.	+	0.2256	0.333652	0.13595	0.246767	0.356217	0.377547	0.388868	0.393705	0.381962	0.0713511	0.127236	0.0786281	-2.03766	-1.5797	15.2821	9.25905e-05	0.000830816	-0.772464	-1.5797	3.43866	0.0636872	0.234584	1.2652	-1.5797	4.60134	0.0319469	0.324451	0.245947	-1.5797	0.423928	0.514983	0.753393	-1.79172	-1.5797	11.1569	0.000837186	0.00690566	-0.526517	-1.5797	1.51583	0.218251	0.455338
chr1	45244061	45244130	SNORD38B	.	+	0.1128	0.166826	0.271899	0.246767	0.474956	0.480514	0.311094	0.43745	0.486134	0.249729	0.169647	0.19657	-0.977765	-1.40537	5.25406	0.0218956	0.0789767	-1.12181	-1.40537	6.72832	0.00948941	0.0646652	-0.144046	-1.40537	0.0798279	0.777531	0.985409	0.051779	-1.40537	0.0207903	0.885352	0.992036	-0.925986	-1.40537	4.76653	0.0290183	0.106969	-1.07003	-1.40537	6.19179	0.0128344	0.0691768
chr1	45249256	45253426	BEST4	.	-	0.188	0.208533	0.271899	0.352524	0.0395797	0.102967	0.311094	0.218725	0.208343	0.178378	0.254471	0	-0.761057	-1.88435	1.43578	0.230824	0.423048	-0.130329	-1.88435	0.0492228	0.824421	0.94796	0.630728	-1.88435	0.970862	0.324465	0.740296	0.537172	-1.88435	0.776045	0.378353	0.631233	-0.223884	-1.88435	0.113574	0.736111	0.878632	0.406843	-1.88435	0.438382	0.507905	0.719702
chr1	45266035	45271667	PLK3	.	+	33.5392	33.2818	37.59	22.1385	22.9958	23.4765	50.0473	44.1387	48.3009	31.0734	38.1283	34.4784	-0.460825	5.12945	24.5883	7.09797e-07	1.15264e-05	-0.448158	5.12945	23.3657	1.33943e-06	5.48241e-05	0.0126674	5.12945	0.0182396	0.892569	1	1.05484	5.12945	123.414	1.13168e-28	2.40972e-26	0.594019	5.12945	38.4576	5.59556e-10	2.15574e-08	0.606687	5.12945	40.292	2.18704e-10	1.18419e-08
chr1	45271585	45272957	TCTEX1D4	.	-	0	0	0	0	0	0.0343224	0.0388868	0.043745	0	0	0	0.0393141	-0.794398	-3.50114	0.320764	0.571149	0.746616	-2.69999	-3.50114	2.76845	0.0961394	0.305122	-1.90559	-3.50114	1.40404	0.236049	0.667326	0.873126	-3.50114	0.394664	0.529858	0.762784	0.0787278	-3.50114	0.00264833	0.958957	1	-1.82687	-3.50114	1.33124	0.248584	0.455338
chr1	45274153	45279801	BTBD19	.	+	6.9936	6.71476	8.39488	3.94827	4.03713	4.66785	14.3492	11.5487	10.9727	8.06268	9.33061	8.37389	-0.518193	3.03309	15.5053	8.22739e-05	0.000753588	-0.733127	3.03309	30.4269	3.46691e-08	2.38048e-06	-0.214934	3.03309	2.48013	0.115293	0.556242	1.53945	3.03309	119.353	8.76636e-28	1.82562e-25	1.02125	3.03309	49.9191	1.60217e-12	8.82639e-11	0.806321	3.03309	30.557	3.24194e-08	1.14623e-06
chr1	45285515	45308616	PTCH2	.	-	2.6696	1.9185	2.9569	2.85545	2.88932	3.0547	3.57759	3.19338	3.99324	2.46161	3.43536	2.90924	-0.304483	1.61804	3.25317	0.0712857	0.191519	-0.50593	1.61804	8.72966	0.00313076	0.0291839	-0.201447	1.61804	1.29703	0.254756	0.671566	0.296395	1.61804	3.15999	0.0754636	0.261351	-0.00808815	1.61804	0.00220848	0.962518	1	-0.209536	1.61804	1.43786	0.230486	0.455338
chr1	45316193	45452394	EIF2B3	.	-	72.1168	70.9011	67.363	67.6494	69.4624	66.3453	65.6409	73.929	69.2741	71.7792	63.1937	66.7946	-0.0485628	6.1039	0.37533	0.540113	0.727741	0.0107748	6.1039	0.0185602	0.891635	0.992679	0.0593376	6.1039	0.561832	0.453523	0.842076	0.0374099	6.1039	0.223783	0.636173	0.834983	-0.0111529	6.1039	0.0198534	0.887947	0.987548	0.0481847	6.1039	0.372235	0.541788	0.74722
chr1	45468219	45477027	HECTD3	.	-	49.5568	48.9635	56.0792	43.3253	46.5061	48.4976	47.4808	46.8071	45.8008	49.3393	53.6934	48.5922	0.113819	5.60868	1.82719	0.17646	0.362032	0.14334	5.60868	2.91106	0.0879739	0.291009	0.0295203	5.60868	0.124246	0.724474	0.967071	0.0180248	5.60868	0.0457719	0.830591	0.959496	0.131844	5.60868	2.46328	0.116535	0.277374	0.161364	5.60868	3.70662	0.054197	0.185361
chr1	45477804	45481341	UROD	.	+	84.976	80.3268	81.5017	78.1194	83.7111	80.2115	87.5342	91.252	80.5593	76.5954	77.6137	73.3993	-0.187605	6.3468	6.19409	0.0128177	0.0516937	-0.0706545	6.3468	0.885059	0.34682	0.596586	0.116951	6.3468	2.40654	0.120829	0.567742	0.0990986	6.3468	1.74249	0.186823	0.449928	-0.0885067	6.3468	1.37956	0.240176	0.4426	0.0284442	6.3468	0.1435	0.704826	0.86103
chr1	45482075	45672250	ZSWIM5	.	-	0.752	1.08437	1.52943	0.740301	0.910333	0.99535	1.08883	0.918645	0.45141	0.96324	1.27236	1.06148	0.436056	0.0770214	2.22943	0.135404	0.300262	0.484985	0.0770214	2.82552	0.092777	0.300704	0.0489289	0.0770214	0.0318434	0.858372	1	-0.127442	0.0770214	0.182037	0.669628	0.857906	0.308615	0.0770214	1.18102	0.277149	0.468295	0.357544	0.0770214	1.62516	0.202374	0.43306
chr1	45769581	45771291	LOC400752	.	+	0.1128	0.0834131	0.13595	0.0352524	0	0.205935	0.0777736	0.131235	0.104172	0.0713511	0.0424119	0.0393141	-0.935828	-2.61147	1.22289	0.268795	0.450911	0.112091	-2.61147	0.0242954	0.876136	0.982395	1.04792	-2.61147	1.60519	0.20517	0.667326	0.285094	-2.61147	0.141958	0.706343	0.88222	-0.650734	-2.61147	0.562844	0.453117	0.65717	0.397185	-2.61147	0.289511	0.590534	0.780087
chr1	45792544	45794346	HPDL	.	+	1.9928	2.16874	2.24317	1.51586	1.62277	1.92206	1.98323	1.31235	1.56257	1.8908	2.20542	2.35884	0.396792	0.981052	4.45237	0.0348529	0.112751	0.392196	0.981052	4.40803	0.0357702	0.162056	-0.00459633	0.981052	0.000674422	0.979282	1	-0.0550466	0.981052	0.0801827	0.77705	0.924934	0.341746	0.981052	3.45163	0.0631894	0.185177	0.337149	0.981052	3.40606	0.0649574	0.20909
chr1	45794913	45806142	MUTYH	.	-	5.7904	5.58868	6.49159	7.54402	6.13485	6.21236	7.6607	6.60549	5.52109	6.1362	6.57384	4.87494	-0.167809	2.66384	1.21488	0.270368	0.452828	-0.140887	2.66384	0.866077	0.352044	0.601748	0.0269223	2.66384	0.0309568	0.860337	1	-0.0119129	2.66384	0.00635225	0.936475	1	-0.179722	2.66384	1.41414	0.23437	0.435958	-0.152799	2.66384	1.03397	0.309227	0.524494
chr1	45805341	45809650	TOE1	.	+	11.0168	10.0513	11.9975	13.0787	12.7447	14.1065	11.9771	10.2801	10.9033	12.094	11.3664	11.7156	0.0847668	3.56763	0.634178	0.425827	0.620449	-0.0018974	3.56763	0.000316162	0.985814	1	-0.0866642	3.56763	0.667827	0.41381	0.817368	-0.267656	3.56763	6.56882	0.010378	0.0693981	-0.18289	3.56763	3.10387	0.0781064	0.21522	-0.269554	3.56763	6.71306	0.00957092	0.0557469
chr1	45809554	45956840	TESK2	.	-	0.5264	1.04266	1.15557	1.26909	1.14781	0.858061	0.97217	0.96239	0.798649	0.927565	1.22994	0.904223	0.161832	0.0806178	0.378375	0.538474	0.726358	0.00884892	0.0806178	0.00110542	0.973477	1	-0.152983	0.0806178	0.343923	0.557573	0.90158	-0.263448	0.0806178	1.05953	0.303323	0.555014	-0.101616	0.0806178	0.164669	0.684894	0.844905	-0.254599	0.0806178	1.00716	0.315584	0.531281
chr1	45959597	45965751	CCDC163P	.	-	0.7896	0.500479	0.611773	0.493534	0.672855	0.823738	0.738849	0.69992	0.486134	0.606485	0.805825	0.825595	0.2224	-0.42376	0.58862	0.442953	0.637582	0.00768851	-0.42376	0.000671009	0.979334	1	-0.214711	-0.42376	0.558974	0.454674	0.842518	-0.0673308	-0.42376	0.053084	0.817781	0.951765	0.155069	-0.42376	0.30178	0.582769	0.77064	-0.0596423	-0.42376	0.0424397	0.836784	0.951169
chr1	45965855	45976739	MMACHC	.	+	7.0688	8.13278	8.59881	7.40301	9.45955	7.17339	7.93291	8.57402	7.11839	7.27782	7.71896	6.25093	-0.149982	2.96338	1.16887	0.279633	0.464445	0.015355	2.96338	0.0126078	0.910598	1	0.165337	2.96338	1.43343	0.231205	0.667326	-0.0246263	2.96338	0.0326247	0.856663	0.975841	-0.174608	2.96338	1.60861	0.204688	0.411988	-0.0092713	2.96338	0.00466516	0.945545	1
chr1	45976706	45988562	PRDX1	.	-	550.652	544.771	502.266	532.841	530.051	489.609	490.674	555.561	510.614	522.362	473.401	502.198	-0.0554432	9.01446	0.592104	0.441607	0.636662	0.0373857	9.01446	0.269486	0.603677	0.807302	0.0928289	9.01446	1.66068	0.197511	0.667326	0.00397175	9.01446	0.00304186	0.956017	1	-0.0514714	9.01446	0.510671	0.474849	0.676912	0.0413574	9.01446	0.330015	0.56565	0.762964
chr1	46016454	46035723	AKR1A1	.	+	54.6328	51.3408	53.3262	50.0232	52.3639	51.0718	53.3527	55.2499	51.183	53.1209	55.9837	57.5558	0.061114	5.73718	0.6262	0.428752	0.623392	-0.00335714	5.73718	0.00188861	0.965336	1	-0.0644711	5.73718	0.698995	0.403122	0.808504	0.057785	5.73718	0.559413	0.454497	0.703575	0.118899	5.73718	2.37656	0.123168	0.288147	0.0544279	5.73718	0.497815	0.480462	0.695149
chr1	46049659	46084578	NASP	.	+	99.9784	103.516	95.5385	120.14	120.006	114.946	94.4171	94.9266	93.685	124.08	108.786	111.141	0.282022	6.73931	13.9826	0.000184506	0.00150261	0.0790606	6.73931	1.0947	0.295433	0.541586	-0.202962	6.73931	7.27666	0.00698564	0.147422	-0.327214	6.73931	18.8897	1.38496e-05	0.000367957	-0.0451918	6.73931	0.364189	0.546189	0.737869	-0.248154	6.73931	10.9178	0.000952445	0.00939603
chr1	46085715	46089731	CCDC17	.	-	2.7824	2.41898	2.75298	1.4101	0.870753	1.85341	2.72208	2.40597	1.56257	1.6054	1.82371	1.88707	-0.323615	1.05791	2.02712	0.154513	0.331021	0.262277	1.05791	1.48791	0.222541	0.491312	0.585892	1.05791	7.00443	0.00813082	0.160174	0.667543	1.05791	8.25437	0.0040654	0.0359344	0.343929	1.05791	2.06607	0.150609	0.331613	0.92982	1.05791	16.8863	3.96873e-05	0.000641188
chr1	46092975	46152302	GPBP1L1	.	-	67.3792	67.8983	62.3668	72.9021	73.8953	68.027	67.2353	72.8791	71.7048	65.8214	60.9034	59.8753	-0.182258	6.08001	5.35147	0.0207048	0.0755203	-0.100307	6.08001	1.631	0.201564	0.471353	0.0819504	6.08001	1.07981	0.298739	0.719383	-0.0201772	6.08001	0.0664936	0.796512	0.937443	-0.202435	6.08001	6.63487	0.0100001	0.0490673	-0.120485	6.08001	2.36505	0.12408	0.311284
chr1	46111451	46112357	RPS15AP10	.	-	0.0752	0.0834131	0.203924	0.176262	0.0395797	0.205935	0.155547	0.08749	0.104172	0.0356756	0.0848237	0.0786281	-0.797664	-2.40634	1.13398	0.286929	0.47341	0.0995915	-2.40634	0.0241936	0.876393	0.982521	0.897255	-2.40634	1.50389	0.220073	0.667326	-0.306205	-2.40634	0.24858	0.618077	0.821931	-1.10387	-2.40634	2.46824	0.116168	0.276616	-0.206613	-2.40634	0.119071	0.730044	0.879757
chr1	46153846	46160108	TMEM69	.	+	21.3944	20.1443	19.8146	22.8083	21.4126	20.3532	19.5989	20.9976	21.7719	20.8345	19.0429	18.0058	-0.106909	4.364	1.30565	0.253184	0.4316	-0.024461	4.364	0.0693128	0.79234	0.929185	0.0824482	4.364	0.778417	0.377626	0.787022	-0.0494408	4.364	0.28673	0.592324	0.81003	-0.15635	4.364	2.83426	0.0922731	0.241099	-0.0739018	4.364	0.642218	0.422909	0.639118
chr1	46159997	46216485	IPP	.	-	13.6864	13.5129	13.6629	15.5816	15.1194	13.9692	12.4827	14.8733	13.9243	14.627	12.0874	12.6591	-0.063865	3.79968	0.358494	0.549344	0.735673	-0.0130895	3.79968	0.0152391	0.901753	0.998704	0.0507755	3.79968	0.227675	0.633253	0.93352	-0.114706	3.79968	1.19414	0.274496	0.522367	-0.178571	3.79968	2.87307	0.0900726	0.237971	-0.127796	3.79968	1.48936	0.222316	0.455338
chr1	46269284	46501796	MAST2	.	+	108.814	107.937	116.135	104.206	107.736	112.681	114.755	116.712	114.589	98.1435	116.505	109.765	-0.0936664	6.79103	1.4406	0.230042	0.423048	-0.0556139	6.79103	0.509305	0.47544	0.716604	0.0380525	6.79103	0.237784	0.625811	0.930104	0.0920958	6.79103	1.39707	0.237214	0.497892	-0.00157064	6.79103	0.000405284	0.983938	1	0.0364818	6.79103	0.219247	0.639614	0.814339
chr1	46505811	46598708	PIK3R3	.	-	9.4	9.38397	8.97267	7.47352	6.84729	8.23738	6.96074	7.48039	6.73643	8.13403	8.27031	8.68841	0.247524	3.02222	4.8966	0.0269096	0.0926366	0.392381	3.02222	12.7504	0.000355932	0.00553344	0.144857	3.02222	1.82299	0.176958	0.667326	-0.0978747	3.02222	0.759261	0.38356	0.637506	0.149649	3.02222	1.86254	0.172332	0.364816	0.294506	3.02222	7.47781	0.0062464	0.0407629
chr1	46640748	46651634	TSPAN1	.	+	0.7896	0.458772	0.747722	0.493534	0.672855	0.446192	0.85551	0.393705	0.659753	0.570809	0.424119	0.550397	-0.312046	-0.585152	0.959219	0.327384	0.517654	0.0623929	-0.585152	0.0437794	0.834265	0.954546	0.374439	-0.585152	1.42786	0.232114	0.667326	0.275763	-0.585152	0.782608	0.376345	0.629466	-0.0362829	-0.585152	0.0122444	0.91189	1	0.338156	-0.585152	1.21746	0.26986	0.479621
chr1	46654352	46685977	POMGNT1	.	-	114.417	113.15	121.471	115.134	112.644	115.22	118.644	109.144	111.568	115.732	121.51	110.04	0.0330238	6.84506	0.201433	0.653567	0.812106	0.0407538	6.84506	0.307347	0.579313	0.794505	0.00772994	6.84506	0.0110673	0.916216	1	-0.0153625	6.84506	0.0437063	0.834401	0.961931	0.0176613	6.84506	0.057816	0.809982	0.933867	0.0253913	6.84506	0.119727	0.729331	0.879737
chr1	46669005	46686928	LURAP1	.	+	3.1208	2.62751	3.36475	2.60868	2.81016	3.91276	4.16089	2.79968	3.9238	2.56864	3.43536	2.67336	-0.339336	1.69844	3.05936	0.0802734	0.210584	-0.257715	1.69844	1.80661	0.178915	0.438178	0.0816201	1.69844	0.171593	0.6787	0.952673	0.225165	1.69844	1.3966	0.237294	0.497893	-0.11417	1.69844	0.339909	0.559882	0.749422	-0.0325501	1.69844	0.0282839	0.866443	0.971078
chr1	46713366	46744145	RAD54L	.	+	9.5504	10.2181	8.97267	12.5499	12.7842	12.4934	11.1216	11.5924	10.8686	11.2735	11.8329	11.7156	0.053056	3.50113	0.295544	0.58669	0.75622	-0.226097	3.50113	5.15437	0.023188	0.12089	-0.279153	3.50113	7.92595	0.00487308	0.117192	-0.173053	3.50113	3.26152	0.0709234	0.250993	-0.119997	3.50113	1.58198	0.208475	0.417457	-0.39915	3.50113	16.8079	4.13601e-05	0.000665944
chr1	46744071	46769038	LRRC41	.	-	155.213	161.029	172.554	140.975	144.11	147.415	143.998	133.772	136.916	146.555	166.721	158.16	0.184628	7.23548	5.81107	0.0159256	0.0614803	0.237294	7.23548	9.61708	0.00192776	0.0207143	0.0526669	7.23548	0.475998	0.490241	0.86814	-0.0605983	7.23548	0.626147	0.428772	0.679589	0.124029	7.23548	2.63268	0.104685	0.261441	0.176696	7.23548	5.35373	0.020678	0.0964955
chr1	46769379	46782447	UQCRH	.	+	106.483	100.388	94.6209	118.201	113.515	101.423	119.032	136.528	123.2	92.364	81.4732	88.7711	-0.527576	6.73347	37.2043	1.06377e-09	3.26733e-08	-0.328985	6.73347	14.5985	0.000133021	0.00251585	0.198591	6.73347	5.25949	0.0218274	0.270381	0.184945	6.73347	4.63999	0.0312351	0.15047	-0.342631	6.73347	15.7069	7.39551e-05	0.000917227	-0.14404	6.73347	2.79796	0.0943844	0.269033
chr1	46805848	46830824	NSUN4	.	+	17.108	16.3907	18.0473	17.7672	17.5734	16.5777	16.138	18.2417	17.9175	15.4118	13.5718	16.276	-0.20639	4.07286	4.32857	0.0374777	0.119428	-0.0189748	4.07286	0.0376269	0.846194	0.96325	0.187416	4.07286	3.58298	0.0583744	0.434507	0.0105329	4.07286	0.0116656	0.91399	1	-0.195858	4.07286	3.93667	0.0472441	0.150843	-0.0084419	4.07286	0.00752235	0.930885	1
chr1	46859938	46879520	FAAH	.	+	0.564	0.667305	0.543798	0.458282	0.633275	0.686449	0.816623	0.743665	0.520858	0.214053	0.508942	0.707653	-0.546768	-0.596282	2.77506	0.0957432	0.239687	-0.221309	-0.596282	0.50991	0.475178	0.716339	0.325459	-0.596282	0.934382	0.333727	0.748811	0.211611	-0.596282	0.47465	0.490856	0.732278	-0.335156	-0.596282	1.00808	0.315362	0.511068	-0.00969767	-0.596282	0.000949458	0.975418	1
chr1	46899498	46911374	LOC729041	.	+	0.0752	0.0834131	0.0679748	0.105757	0	0.0686449	0.155547	0.131235	0.173619	0.107027	0.0424119	0.0786281	-0.952138	-2.58227	2.00878	0.156392	0.333167	-1.00313	-2.58227	2.23835	0.134625	0.36525	-0.0509915	-2.58227	0.00421983	0.948206	1	1.29487	-2.58227	3.45367	0.0631114	0.233087	0.342732	-2.58227	0.176565	0.674342	0.837471	0.29174	-2.58227	0.128181	0.720325	0.872792
chr1	47004367	47035927	MKNK1-AS1	.	+	0	0	0.0339874	0	0	0	0	0	0	0	0	0	0	-3.66589	0	1	1	1.85921	-3.66589	1.32707	0.249327	0.491312	1.85921	-3.66589	1.32303	0.250049	0.667326	0	-3.66589	0	1	1	0	-3.66589	0	1	1	1.85921	-3.66589	1.39285	0.237924	0.455338
chr1	47023078	47069966	MKNK1	.	-	26.1696	23.6893	27.054	27.0034	26.6371	29.5516	24.3431	25.8095	25.6609	25.508	25.9985	24.4533	0.00271325	4.70417	0.000958955	0.975296	1	0.0226257	4.70417	0.0671743	0.795496	0.930715	0.0199125	4.70417	0.0520315	0.819565	1	-0.134836	4.70417	2.41992	0.119801	0.337548	-0.132123	4.70417	2.32361	0.127424	0.294918	-0.112211	4.70417	1.68846	0.193805	0.420228
chr1	47073386	47082563	MOB3C	.	-	12.4832	13.1793	13.7649	13.0787	14.3674	13.9692	14.0381	12.4673	13.7506	11.0237	12.4267	12.7771	-0.15625	3.72104	2.29272	0.129982	0.291342	-0.0312626	3.72104	0.0941135	0.759011	0.909863	0.124988	3.72104	1.47023	0.22531	0.667326	-0.0380891	3.72104	0.14184	0.706459	0.88222	-0.19434	3.72104	3.6085	0.0574849	0.172782	-0.0693517	3.72104	0.471307	0.492386	0.705787
chr1	47100710	47134099	ATPAF1	.	-	33.0504	32.9065	31.7102	36.7331	37.759	36.8966	35.2314	36.877	34.4461	34.7123	27.9494	31.0188	-0.182999	5.09526	4.31497	0.0377784	0.120164	-0.125237	5.09526	2.03643	0.15357	0.397985	0.0577619	5.09526	0.427795	0.513073	0.883649	-0.0645756	5.09526	0.550399	0.458155	0.705492	-0.247574	5.09526	7.98374	0.00471993	0.0278306	-0.189812	5.09526	4.72951	0.0296494	0.124587
chr1	47139707	47157769	EFCAB14-AS1	.	+	0	0	0	0	0	0	0.0777736	0	0	0	0	0	-2.69409	-3.60837	2.68076	0.101567	0.244763	-2.69409	-3.60837	2.75319	0.0970606	0.305122	0	-3.60837	0	1	1	2.69409	-3.60837	2.82023	0.0930832	0.295925	0	-3.60837	0	1	1	0	-3.60837	0	1	1
chr1	47140830	47184736	EFCAB14	.	-	90.8792	92.5886	80.2102	98.4248	93.5268	85.6345	76.3737	89.2835	81.1844	95.1467	81.1763	89.7933	0.109412	6.45824	1.46321	0.22642	0.423048	0.0951471	6.45824	1.1073	0.292669	0.538745	-0.0142649	6.45824	0.0249729	0.874435	1	-0.169698	6.45824	3.53261	0.0601731	0.226498	-0.0602859	6.45824	0.447448	0.503549	0.703799	-0.0745507	6.45824	0.684672	0.407982	0.625388
chr1	47264669	47285021	CYP4B1	.	+	0	0.0417066	0	0.0352524	0	0	0	0	0	0	0	0	0	-3.60855	0	1	1	1.87178	-3.60855	1.33655	0.247643	0.491312	1.87178	-3.60855	1.33248	0.248364	0.667326	-1.82828	-3.60855	1.29869	0.254453	0.49809	-1.82828	-3.60855	1.2947	0.255183	0.4426	0.043498	-3.60855	0.000754523	0.978086	1
chr1	47489239	47516423	CYP4X1	.	+	0.0376	0	0.0339874	0.0352524	0.0395797	0	0	0	0	0	0.0424119	0	1.90487	-3.45122	1.39031	0.238353	0.423048	2.65222	-3.45122	2.70522	0.10002	0.307609	0.747345	-3.45122	0.302904	0.582067	0.91088	-2.61113	-3.45122	2.63902	0.104268	0.31378	-0.706257	-3.45122	0.271742	0.602166	0.783917	0.0410882	-3.45122	0.00115301	0.972912	1
chr1	47644921	47646011	LINC00853	.	+	0	0.0417066	0.101962	0	0	0.102967	0.11666	0.08749	0	0	0	0.117942	-0.702675	-3.02368	0.2672	0.605216	0.771678	-0.415355	-3.02368	0.0976956	0.754613	0.906885	0.28732	-3.02368	0.044181	0.833517	1	0.833843	-3.02368	0.378032	0.538658	0.766622	0.131168	-3.02368	0.00841532	0.926909	1	0.418488	-3.02368	0.0933224	0.759995	0.899733
chr1	47649260	47655771	PDZK1IP1	.	-	0	0.0417066	0	0	0	0.0343224	0	0	0	0	0	0	0	-3.6087	0	1	1	1.87178	-3.6087	1.33655	0.247644	0.491312	1.87178	-3.6087	1.33248	0.248365	0.667326	-1.82661	-3.6087	1.29757	0.254657	0.49809	-1.82661	-3.6087	1.29359	0.255387	0.4426	0.0451668	-3.6087	0.000799925	0.977436	1
chr1	47681962	47695443	TAL1	.	-	0	0.0417066	0	0	0	0	0	0	0	0	0	0	0	-3.66477	0	1	1	1.87206	-3.66477	1.33579	0.247777	0.491312	1.87206	-3.66477	1.33173	0.248498	0.667326	0	-3.66477	0	1	1	0	-3.66477	0	1	1	1.87206	-3.66477	1.40187	0.236411	0.455338
chr1	47715810	47779819	STIL	.	-	25.7184	27.6514	24.0291	37.7554	37.5216	34.8029	26.0153	25.0221	25.0359	38.1372	30.4941	35.3433	0.452267	4.94039	22.2762	2.36119e-06	3.37203e-05	0.0233959	4.94039	0.0581722	0.809409	0.937562	-0.428871	4.94039	20.14	7.1977e-06	0.000706755	-0.532678	4.94039	31.187	2.34326e-08	1.30226e-06	-0.0804111	4.94039	0.735589	0.391078	0.592242	-0.509282	4.94039	28.6642	8.60793e-08	2.80772e-06
chr1	47799468	47844511	CMPK1	.	+	204.995	199.482	180.303	202.561	200.313	192.961	197.312	231.717	225.323	200.532	174.355	187.253	-0.218815	7.64266	6.95939	0.00833806	0.0365859	-0.162277	7.64266	3.83436	0.050212	0.201092	0.0565379	7.64266	0.464293	0.495624	0.871827	0.135111	7.64266	2.66137	0.102812	0.312092	-0.0837041	7.64266	1.01873	0.31282	0.508252	-0.0271662	7.64266	0.107466	0.743048	0.887975
chr1	47881743	47883724	FOXE3	.	+	0.2632	0.12512	0.101962	0.0352524	0.0791594	0.0686449	0.0777736	0	0.104172	0.178378	0.0848237	0.157256	1.0888	-2.45226	2.32773	0.127087	0.286479	1.27006	-2.45226	3.41558	0.0645838	0.236891	0.181256	-2.45226	0.100009	0.751819	0.977811	0.0902679	-2.45226	0.0113124	0.915297	1	1.17907	-2.45226	2.75129	0.097176	0.248357	1.36033	-2.45226	3.95328	0.0467801	0.168211
chr1	47897806	47900313	FOXD2-AS1	.	-	0.7896	1.00096	0.815697	1.02232	1.34571	1.33857	1.08883	1.13737	0.937544	0.784862	1.0603	0.550397	-0.401076	0.0893187	2.49307	0.114348	0.264883	-0.278233	0.0893187	1.26907	0.259942	0.503409	0.122843	0.0893187	0.217655	0.640833	0.936877	-0.233699	0.0893187	1.06283	0.30257	0.554352	-0.634774	0.0893187	6.89746	0.00863182	0.0440446	-0.511932	0.0893187	4.75104	0.0292807	0.123475
chr1	47901688	47906363	FOXD2	.	+	0.3384	0.250239	0.101962	0.14101	0.197898	0.13729	0.155547	0.17498	0.0347239	0.142702	0.169647	0	-0.166995	-2.13573	0.05288	0.818126	0.929069	0.923302	-2.13573	2.19824	0.138169	0.371357	1.0903	-2.13573	2.92704	0.0871072	0.525146	-0.411446	-2.13573	0.388631	0.53302	0.764372	-0.578441	-2.13573	0.732529	0.392065	0.593452	0.511856	-2.13573	0.779799	0.377203	0.593866
chr1	48226199	48462562	TRABD2B	.	-	1.3912	1.45973	2.00526	1.62161	1.30613	1.81909	1.63325	1.35609	1.35423	1.67675	1.52683	1.57256	0.139982	0.712806	0.460029	0.49761	0.690276	0.174075	0.712806	0.729568	0.393023	0.641311	0.034093	0.712806	0.0291008	0.864547	1	-0.137137	0.712806	0.454129	0.500381	0.740837	0.0028453	0.712806	0.000202794	0.988638	1	0.0369383	0.712806	0.0351606	0.851259	0.961289
chr1	48567386	48648100	SKINTL	.	-	0.0376	0	0.0679748	0	0	0	0	0	0	0	0	0	0	-3.55542	0	1	1	3.14886	-3.55542	3.86575	0.049281	0.19837	3.14886	-3.55542	3.85429	0.0496188	0.400051	0	-3.55542	0	1	1	0	-3.55542	0	1	1	3.14886	-3.55542	4.05556	0.044026	0.161518
chr1	48761043	48937876	SPATA6	.	-	3.9104	3.50335	3.94254	5.53463	5.2641	3.94708	3.88868	4.98693	4.23631	4.42377	3.60501	4.12798	-0.0997852	2.12337	0.399506	0.527344	0.716394	-0.199234	2.12337	1.5791	0.20889	0.482941	-0.0994492	2.12337	0.386879	0.533945	0.893043	-0.171159	2.12337	1.25081	0.263398	0.508315	-0.270944	2.12337	3.08175	0.0791753	0.217379	-0.370394	2.12337	5.71056	0.0168631	0.0842534
chr1	49193539	49242547	BEND5	.	-	0	0	0	0	0	0	0.155547	0.08749	0.0347239	0.0356756	0	0	-2.43454	-3.30766	4.6821	0.0304784	0.101654	-4.33652	-3.30766	9.41171	0.00215604	0.0223973	-1.90198	-3.30766	1.41018	0.235027	0.667326	4.33652	-3.30766	9.63881	0.00190509	0.0204089	1.90198	-3.30766	1.44476	0.229371	0.432097	0	-3.30766	0	1	1
chr1	50883222	50889119	DMRTA2	.	-	0.0752	0	0	0.0352524	0	0	0	0	0.0347239	0	0	0	-1.89433	-3.50262	1.35799	0.243887	0.423048	0.75892	-3.50262	0.294293	0.587482	0.799812	2.65325	-3.50262	2.62384	0.10527	0.537611	0.0659324	-3.50262	0.00197686	0.964536	1	-1.8284	-3.50262	1.29644	0.254865	0.4426	0.824853	-3.50262	0.35512	0.551229	0.753541
chr1	50906934	51425936	FAF1	.	-	64.9352	61.684	59.5799	61.4098	63.3671	59.721	56.5414	64.6551	58.5097	65.6074	57.1288	62.2341	0.0431326	5.93914	0.26757	0.604967	0.771568	0.0517776	5.93914	0.386468	0.534162	0.767293	0.00864507	5.93914	0.0107988	0.917235	1	-0.0384775	5.93914	0.213778	0.643823	0.838283	0.0046551	5.93914	0.00313638	0.955339	1	0.0133002	5.93914	0.0256618	0.872729	0.97593
chr1	51434366	51440309	CDKN2C	.	+	14.2128	14.5556	15.8381	21.786	18.8399	22.4812	18.9768	15.5295	16.8063	18.1232	17.813	17.7306	0.0636165	4.15409	0.381234	0.536944	0.725069	-0.201973	4.15409	3.75839	0.0525433	0.207088	-0.265589	4.15409	6.53644	0.0105686	0.184766	-0.298744	4.15409	8.66885	0.00323696	0.0303982	-0.235128	4.15409	5.40325	0.0200993	0.0819604	-0.500717	4.15409	23.9411	9.93299e-07	2.48995e-05
chr1	51701944	51739119	RNF11	.	+	116.598	113.984	104.409	118.836	113.119	105.438	108.844	133.028	125.006	104.886	96.7839	107.209	-0.247793	6.81275	8.10852	0.00440577	0.0219316	-0.13119	6.81275	2.28281	0.130815	0.35913	0.116603	6.81275	1.79386	0.180457	0.667326	0.120692	6.81275	1.93491	0.164223	0.415346	-0.1271	6.81275	2.13429	0.144037	0.321323	-0.0104973	6.81275	0.0146158	0.903774	0.99752
chr1	51752929	51810785	TTC39A	.	-	0.376	0.375359	0.13595	0.105757	0.356217	0.240257	0.427755	0.17498	0.312515	0.249729	0.381707	0.19657	-0.175544	-1.51009	0.136688	0.711596	0.85324	-0.0943776	-1.51009	0.0410281	0.839484	0.958507	0.0811666	-1.51009	0.0286859	0.865506	1	0.41727	-1.51009	0.744174	0.388327	0.641491	0.241726	-1.51009	0.237124	0.626291	0.80222	0.322892	-1.51009	0.438161	0.508011	0.7198
chr1	51819934	51984995	EPS15	.	-	73.4704	71.4016	68.7225	70.5401	68.4729	62.2952	58.2913	71.3481	66.4962	71.1014	57.9346	69.1534	0.0161622	6.07706	0.0285381	0.86585	0.963881	0.123281	6.07706	1.66737	0.196611	0.464019	0.107119	6.07706	1.25995	0.26166	0.679184	-0.0377918	6.07706	0.156575	0.692329	0.873524	-0.0216295	6.07706	0.0513318	0.820762	0.940855	0.0854895	6.07706	0.805367	0.369494	0.585821
chr1	52082545	52254891	OSBPL9	.	+	40.4576	39.2459	37.828	36.2748	36.6508	35.4894	32.6649	35.9584	37.5365	37.7447	34.1415	37.7808	0.0472346	5.20519	0.317217	0.573285	0.746986	0.145971	5.20519	3.0601	0.0802367	0.274718	0.0987362	5.20519	1.40509	0.235873	0.667326	-0.0296279	5.20519	0.125548	0.723093	0.890132	0.0176067	5.20519	0.0444916	0.832942	0.949469	0.116343	5.20519	1.96249	0.161247	0.371227
chr1	52254865	52344609	NRD1	.	-	355.47	362.68	340.656	356.367	351.666	328.26	302.306	334.212	322.342	367.494	342.052	360.549	0.158516	8.4252	5.13947	0.0233878	0.0831875	0.143032	8.4252	4.18617	0.040755	0.177144	-0.0154835	8.4252	0.049165	0.824523	1	-0.112068	8.4252	2.57091	0.108845	0.320658	0.0464473	8.4252	0.442517	0.50591	0.706067	0.0309637	8.4252	0.196728	0.657375	0.828044
chr1	52302015	52302074	MIR761	.	-	0.752	0.792425	0.849685	1.02232	1.14781	1.064	0.738849	1.22486	0.937544	1.14162	1.10271	0.904223	0.134829	0.0674241	0.319675	0.571803	0.746619	-0.257221	0.0674241	1.04308	0.307107	0.554768	-0.392051	0.0674241	2.52806	0.111838	0.547516	-0.167645	0.0674241	0.515757	0.472657	0.717218	-0.0328154	0.0674241	0.0206143	0.885835	0.986163	-0.424866	0.0674241	3.09741	0.078417	0.237697
chr1	52373627	52456436	RAB3B	.	-	341.558	347.749	338.276	312.795	312.363	291.706	269.952	299.303	293	348.372	351.722	379.184	0.323912	8.33943	21.2725	3.98417e-06	5.38929e-05	0.253079	8.33943	12.9927	0.000312706	0.00500938	-0.0708334	8.33943	1.02282	0.311852	0.731695	-0.0885865	8.33943	1.59154	0.207106	0.479871	0.235326	8.33943	11.2648	0.0007899	0.00658864	0.164493	8.33943	5.50562	0.0189554	0.0910764
chr1	52485803	52521843	TXNDC12	.	-	71.5152	76.1562	72.835	85.875	82.9986	83.6781	79.5624	76.9037	80.3163	78.1295	74.8569	74.854	-0.0556057	6.28941	0.612434	0.433873	0.62881	-0.103388	6.28941	2.11703	0.145669	0.384749	-0.0477818	6.28941	0.450986	0.501867	0.877307	-0.0927688	6.28941	1.72404	0.189174	0.452943	-0.148375	6.28941	4.39732	0.0359954	0.125441	-0.196156	6.28941	7.68418	0.00557068	0.0373567
chr1	52497776	52499472	KTI12	.	-	14.664	15.7651	15.1584	18.014	17.4151	19.0146	15.5547	14.8733	13.8201	13.2713	15.141	13.3668	-0.0834621	3.96178	0.712082	0.398754	0.594834	0.043741	3.96178	0.200297	0.654481	0.842658	0.127203	3.96178	1.67419	0.195698	0.667326	-0.301437	3.96178	9.86357	0.00168584	0.0185315	-0.384899	3.96178	15.8918	6.70699e-05	0.000845107	-0.257696	3.96178	7.29892	0.00689962	0.0438921
chr1	52521856	52556388	BTF3L4	.	+	71.6656	64.1864	57.5067	72.4085	72.3913	66.7914	67.2742	88.8461	82.1566	67.6409	56.1957	62.6273	-0.352828	6.11303	10.8458	0.000990186	0.00630333	-0.301361	6.11303	7.935	0.00484877	0.0401262	0.0514671	6.11303	0.229925	0.631579	0.933187	0.171167	6.11303	2.57343	0.108672	0.320658	-0.181661	6.11303	2.87545	0.08994	0.237786	-0.130194	6.11303	1.48075	0.223657	0.455338
chr1	52608045	52812358	ZFYVE9	.	+	46.436	47.5872	42.0424	44.5591	45.1209	41.4615	38.8868	42.3014	40.87	43.5599	39.1886	44.8966	0.0656284	5.43133	0.578652	0.446841	0.641425	0.156146	5.43133	3.30002	0.0692792	0.248516	0.0905177	5.43133	1.11382	0.291253	0.710439	-0.103525	5.43133	1.45106	0.228358	0.492464	-0.0378968	5.43133	0.195281	0.658557	0.826183	0.0526209	5.43133	0.379401	0.537924	0.746663
chr1	52816264	52831877	CC2D1B	.	-	37.1112	37.2857	42.5862	35.4992	35.6217	36.6564	36.398	32.3713	34.7239	34.855	41.2243	38.2526	0.141708	5.20783	2.44728	0.117729	0.271152	0.177086	5.20783	3.84357	0.049937	0.200287	0.0353783	5.20783	0.154733	0.694053	0.955584	-0.0578874	5.20783	0.409117	0.522418	0.757486	0.0838206	5.20783	0.864898	0.352372	0.552112	0.119199	5.20783	1.75919	0.184726	0.406874
chr1	52838500	52870143	ORC1	.	-	13.348	14.2636	12.1675	15.8989	16.8214	16.5091	13.4548	12.8173	11.9103	18.8724	16.4134	15.0573	0.401942	3.89437	13.6927	0.000215291	0.00171644	0.0578545	3.89437	0.274968	0.600019	0.805422	-0.344088	3.89437	10.1609	0.00143448	0.0520234	-0.367445	3.89437	11.5141	0.000690699	0.00927662	0.034497	3.89437	0.106177	0.74454	0.884958	-0.309591	3.89437	8.27719	0.00401463	0.0291053
chr1	52870218	52883992	PRPF38A	.	+	32.148	32.0723	31.8462	43.3253	43.4585	40.1229	32.7038	36.8333	36.5989	38.1372	31.1727	34.9502	-0.024021	5.1776	0.0712078	0.789586	0.909559	-0.143742	5.1776	2.53658	0.111235	0.323217	-0.119721	5.1776	1.7576	0.184924	0.667326	-0.257598	5.1776	8.36905	0.00381665	0.034263	-0.281619	5.1776	9.98911	0.00157469	0.0115711	-0.401341	5.1776	20.1685	7.09124e-06	0.000143422
chr1	52888947	53018762	ZCCHC11	.	-	26.696	26.1917	26.0683	31.0927	30.1597	28.1444	24.732	28.3467	25.3484	28.8972	26.6771	27.4412	0.0846788	4.78444	0.955369	0.328356	0.518687	0.0114226	4.78444	0.0173476	0.895214	0.994734	-0.0732562	4.78444	0.719439	0.396328	0.803083	-0.190294	4.78444	4.90991	0.026703	0.134578	-0.105615	4.78444	1.52542	0.216801	0.429742	-0.178872	4.78444	4.36539	0.036676	0.144099
chr1	53068042	53074723	GPX7	.	+	9.2872	8.34131	8.90469	8.00231	9.02417	7.72255	9.41061	9.09896	9.8963	7.70592	7.46449	7.70555	-0.313851	3.10818	8.34791	0.00386132	0.0196656	-0.0990802	3.10818	0.874935	0.349593	0.599288	0.214771	3.10818	3.87339	0.0490574	0.399121	0.20429	3.10818	3.68098	0.0550366	0.213776	-0.109561	3.10818	0.997253	0.317976	0.514336	0.10521	3.10818	0.967516	0.325301	0.541053
chr1	53152013	53164038	SELRC1	.	-	33.2384	33.1984	33.2736	34.0539	35.028	33.8762	30.6039	33.8586	32.814	31.2518	27.7798	29.4462	-0.13498	5.01994	2.66425	0.102627	0.245132	0.0361532	5.01994	0.194822	0.658933	0.845444	0.171133	5.01994	4.31361	0.0378087	0.355942	-0.0820633	5.01994	1.01153	0.314537	0.567316	-0.217044	5.01994	6.99116	0.00819133	0.0423211	-0.0459102	5.01994	0.318948	0.572241	0.768026
chr1	53192130	53293013	ZYG11B	.	+	55.3848	56.0119	51.287	58.096	59.33	52.0328	46.1975	52.8877	52.6761	59.3285	48.6464	51.698	0.0743333	5.74706	0.61725	0.432071	0.627158	0.0998606	5.74706	1.11675	0.290618	0.537346	0.0255273	5.74706	0.0732235	0.7867	0.987747	-0.158791	5.74706	2.83467	0.0922495	0.295925	-0.0844574	5.74706	0.804741	0.36968	0.569392	-0.0589301	5.74706	0.392812	0.530825	0.740008
chr1	53308182	53360247	ZYG11A	.	+	1.2032	1.04266	1.18956	1.97414	2.01856	1.30425	1.59436	1.31235	0.798649	1.28432	1.18753	1.06148	-0.0487764	0.492162	0.0383944	0.844653	0.947788	-0.0875275	0.492162	0.124163	0.724562	0.887699	-0.0387511	0.492162	0.0240752	0.876694	1	-0.523501	0.492162	5.17187	0.0229555	0.121409	-0.572278	0.492162	6.11166	0.0134293	0.0606239	-0.611029	0.492162	7.00012	0.00815042	0.0494109
chr1	53361581	53387446	ECHDC2	.	-	3.7224	3.46164	4.45235	3.66625	3.87881	4.77082	5.17194	3.41211	5.06968	3.95999	3.73224	4.12798	-0.215508	2.06997	1.6354	0.200957	0.398487	-0.23336	2.06997	1.93014	0.164744	0.415167	-0.0178525	2.06997	0.0109015	0.916844	1	0.155069	2.06997	0.869094	0.351206	0.60556	-0.0604383	2.06997	0.127431	0.721111	0.867944	-0.0782909	2.06997	0.215233	0.642696	0.8165
chr1	53392900	53517289	SCP2	.	+	92.1576	92.9639	81.2298	96.8032	94.5559	85.1883	82.7511	97.945	96.2198	86.1922	77.953	83.621	-0.160011	6.47639	3.26967	0.0705717	0.190053	-0.0564903	6.47639	0.409302	0.522324	0.758278	0.103521	6.47639	1.36848	0.242073	0.667326	0.00198336	6.47639	0.000505998	0.982054	1	-0.158028	6.47639	3.19728	0.0737607	0.206689	-0.054507	6.47639	0.382042	0.536512	0.745523
chr1	53527723	53551174	PODN	.	+	3.1584	3.37823	4.48633	1.62161	1.54361	2.2996	2.87762	2.27474	2.36122	2.96107	4.96219	4.01003	0.65849	1.61686	9.68168	0.00186115	0.0107499	0.556112	1.61686	6.88547	0.00868991	0.0608808	-0.102378	1.61686	0.254365	0.614018	0.925762	0.453326	1.61686	3.98878	0.0458041	0.190108	1.11182	1.61686	26.0836	3.26945e-07	7.74491e-06	1.00944	1.61686	21.4384	3.65383e-06	7.94079e-05
chr1	53552854	53608289	SLC1A7	.	-	0.0376	0	0	0	0	0	0	0	0	0.0356756	0	0	1.89961	-3.60902	1.36505	0.242664	0.423048	1.86581	-3.60902	1.3325	0.24836	0.491312	-0.0337934	-3.60902	0.000538161	0.981492	1	0	-3.60902	0	1	1	1.89961	-3.60902	1.43216	0.231413	0.432097	1.86581	-3.60902	1.3985	0.236975	0.455338
chr1	53662100	53679869	CPT2	.	+	8.648	9.46739	9.58444	9.44766	9.9345	9.12977	8.51621	7.08669	7.98649	9.7751	10.1364	8.45252	0.26212	3.18436	5.18077	0.0228381	0.081646	0.228683	3.18436	3.9552	0.0467268	0.192616	-0.0334374	3.18436	0.0881682	0.766519	0.983855	-0.268789	3.18436	5.53777	0.0186103	0.105975	-0.0066688	3.18436	0.00355458	0.952458	1	-0.0401062	3.18436	0.128984	0.719488	0.872142
chr1	53679771	53686289	C1orf123	.	-	36.472	34.9501	35.6528	37.5439	37.2841	35.3521	39.2368	41.6015	38.474	33.2496	32.9116	34.4784	-0.244427	5.19018	9.81992	0.00172632	0.0100943	-0.154852	5.19018	3.99139	0.0457334	0.189939	0.0895751	5.19018	1.30856	0.252655	0.670394	0.114164	5.19018	2.1859	0.13928	0.373919	-0.130263	5.19018	2.78777	0.0949865	0.244544	-0.0406877	5.19018	0.27541	0.599725	0.785323
chr1	53692563	53704282	MAGOH	.	-	38.4272	38.9539	39.0175	44.5591	42.2711	38.8873	41.4533	43.57	42.6062	37.2096	31.8513	37.1518	-0.263508	5.31251	9.35776	0.00222044	0.0125162	-0.132627	5.31251	2.40009	0.121328	0.341192	0.130881	5.31251	2.29815	0.129528	0.589172	0.0217722	5.31251	0.0653292	0.798263	0.938745	-0.241736	5.31251	7.91367	0.00490628	0.0286609	-0.110855	5.31251	1.68493	0.194271	0.42095
chr1	53704281	53708455	LOC100507564	.	+	0.0752	0.291946	0.237912	0.176262	0.158319	0.102967	0.11666	0.043745	0	0.214053	0.254471	0.117942	1.82077	-2.15807	6.5957	0.0102225	0.0430043	1.85902	-2.15807	7.05683	0.00789637	0.0565121	0.0382553	-2.15807	0.00538197	0.941518	1	-1.40728	-2.15807	3.55727	0.059285	0.224298	0.413484	-2.15807	0.554156	0.456624	0.66037	0.45174	-2.15807	0.681159	0.409188	0.626527
chr1	53708040	53793821	LRP8	.	-	46.2104	48.6298	46.0189	50.7283	50.385	49.4243	46.9364	50.3505	50.7663	47.2701	49.6219	54.7645	0.0342635	5.6245	0.180632	0.670831	0.822843	-0.0723798	5.6245	0.803441	0.370066	0.620356	-0.106643	5.6245	1.74712	0.186239	0.667326	-0.0238878	5.6245	0.0882684	0.76639	0.919631	0.0103757	5.6245	0.0166823	0.897231	0.992892	-0.0962675	5.6245	1.43136	0.231543	0.455338
chr1	53971905	54199877	GLIS1	.	-	11.844	12.3451	15.6002	6.87423	8.193	10.3654	14.0381	9.58015	12.2922	9.31132	15.3955	12.6198	0.0513694	3.53761	0.078456	0.779401	0.902261	0.147559	3.53761	0.652159	0.419342	0.666411	0.0961895	3.53761	0.277444	0.598381	0.918361	0.498465	3.53761	7.2078	0.00725876	0.0539485	0.549834	3.53761	8.77263	0.00305785	0.0197241	0.646024	3.53761	12.1843	0.000481923	0.00541483
chr1	54231133	54304225	TMEM48	.	-	51.4744	53.718	50.8451	71.351	72.9454	65.7274	52.225	54.9437	53.6484	69.2463	55.6019	60.5436	0.206373	5.8932	5.47004	0.0193452	0.0716036	-0.0436903	5.8932	0.243167	0.621928	0.820992	-0.250063	5.8932	8.03121	0.00459781	0.112867	-0.384987	5.8932	19.195	1.18022e-05	0.000320433	-0.178614	5.8932	4.17559	0.0410102	0.136466	-0.428677	5.8932	23.7936	1.07238e-06	2.66003e-05
chr1	54317391	54355487	YIPF1	.	-	19.8152	18.9765	18.4212	20.4112	19.5128	18.6714	17.7713	20.0789	18.9245	21.441	16.7527	18.7921	0.00918143	4.26358	0.00819934	0.92785	1	0.0117041	4.26358	0.0133803	0.907912	1	0.00252265	4.26358	0.000622309	0.980098	1	-0.046381	4.26358	0.211797	0.645363	0.839184	-0.0371996	4.26358	0.136463	0.711823	0.862429	-0.0346769	4.26358	0.119108	0.730004	0.879757
chr1	54387233	54411288	HSPB11	.	-	17.0328	16.0987	15.1584	21.7508	20.344	18.2252	19.2101	21.785	20.244	18.5513	14.1231	16.905	-0.300763	4.19865	7.44854	0.00634878	0.0294027	-0.342388	4.19865	9.65149	0.00189198	0.0204069	-0.0416246	4.19865	0.139328	0.70895	0.960214	0.0212309	4.19865	0.038302	0.844838	0.968631	-0.279532	4.19865	6.47497	0.0109404	0.0522511	-0.321157	4.19865	8.54584	0.00346313	0.0258685
chr1	54411998	54433841	LRRC42	.	+	44.9696	47.2118	44.8973	46.0749	42.5878	44.9624	43.1643	42.9576	44.516	46.0215	44.4052	48.2383	0.0858684	5.49431	1.22956	0.267493	0.449442	0.0685332	5.49431	0.784905	0.375645	0.625668	-0.0173352	5.49431	0.0505159	0.822168	1	-0.0327072	5.49431	0.179029	0.672209	0.859526	0.0531612	5.49431	0.475718	0.490368	0.691853	0.0358259	5.49431	0.216517	0.641707	0.81546
chr1	54472970	54483859	LDLRAD1	.	-	0.0376	0.0417066	0	0	0	0	0	0.043745	0	0	0	0	-1.9074	-3.55297	1.36613	0.242477	0.423048	0.751405	-3.55297	0.28884	0.590965	0.800412	2.65881	-3.55297	2.62807	0.104989	0.537611	1.9074	-3.55297	1.43759	0.23053	0.492464	0	-3.55297	0	1	1	2.65881	-3.55297	2.76577	0.0963003	0.270638
chr1	54497348	54519111	TMEM59	.	-	115.695	110.105	107.366	115.417	117.631	109.214	124.243	131.629	130.145	114.554	103.273	113.107	-0.22169	6.85931	8.8552	0.00292254	0.0157703	-0.212446	6.85931	8.14629	0.00431493	0.0369175	0.00924346	6.85931	0.0153369	0.90144	1	0.173684	6.85931	5.46021	0.0194543	0.109335	-0.0480054	6.85931	0.414727	0.51958	0.716843	-0.038762	6.85931	0.27085	0.602762	0.787205
chr1	54519273	54565416	TCEANC2	.	+	8.3096	7.46547	8.42887	11.8448	12.1905	11.7383	9.68281	9.79888	9.8963	9.09727	7.76137	8.68841	-0.198259	3.27115	3.51201	0.0609256	0.17012	-0.276393	3.27115	6.79388	0.00914709	0.0631039	-0.0781341	3.27115	0.52349	0.469357	0.852757	-0.283119	3.27115	7.90777	0.0049223	0.0412508	-0.481378	3.27115	22.0409	2.66896e-06	5.06807e-05	-0.559512	3.27115	29.6431	5.19363e-08	1.76388e-06
chr1	54604667	54618679	CDCP2	.	-	0	0	0	0	0	0	0.0388868	0.043745	0	0.0356756	0	0.0393141	-0.00580484	-3.50091	1.11384e-05	0.997337	1	-2.69999	-3.50091	2.76846	0.0961387	0.305122	-2.69419	-3.50091	2.7618	0.0965394	0.536752	2.69999	-3.50091	2.83587	0.0921811	0.295925	2.69419	-3.50091	2.8291	0.0925703	0.241099	0	-3.50091	0	1	1
chr1	54638026	54665746	CYB5RL	.	-	3.0832	2.79434	3.39874	3.24323	3.99755	3.91276	4.35532	3.80581	3.40294	3.49621	2.54471	3.34169	-0.290357	1.81766	3.23174	0.072224	0.193568	-0.30847	1.81766	3.67481	0.0552405	0.214039	-0.0181131	1.81766	0.0119436	0.912975	1	0.0507891	1.81766	0.1059	0.744862	0.904071	-0.239568	1.81766	2.22078	0.136164	0.308924	-0.257681	1.81766	2.58893	0.107613	0.283089
chr1	54665839	54684056	MRPL37	.	+	98.3616	98.5109	99.5151	100.857	101.72	102.006	108.572	98.5137	97.5393	97.0375	98.0986	96.7912	-0.0614393	6.64197	0.744946	0.388081	0.583739	-0.0394662	6.64197	0.308247	0.578758	0.794505	0.0219731	6.64197	0.0953282	0.75751	0.980079	0.000172115	6.64197	5.8816e-06	0.998065	1	-0.0612672	6.64197	0.743503	0.388541	0.589721	-0.0392941	6.64197	0.306691	0.579718	0.772762
chr1	54692194	54872092	SSBP3	.	-	26.2448	26.3168	30.8945	23.5134	22.3229	24.9524	24.6931	22.4412	22.7788	28.8972	30.6638	28.0702	0.325062	4.70369	12.0762	0.000510699	0.00360725	0.256913	4.70369	7.54101	0.00603103	0.0467843	-0.0681487	4.70369	0.545082	0.460334	0.846642	-0.0186191	4.70369	0.0390351	0.843379	0.967721	0.306442	4.70369	10.8491	0.000988454	0.00789389	0.238294	4.70369	6.55825	0.0104399	0.05936
chr1	55013806	55100417	ACOT11	.	+	6.0536	5.63038	7.23931	5.28787	5.93695	6.04075	5.67747	6.25553	5.27803	6.77836	6.10731	6.60476	0.186433	2.62065	2.02495	0.154734	0.331273	0.147974	2.62065	1.27964	0.257966	0.500893	-0.0384593	2.62065	0.0894106	0.764928	0.983456	-0.0090248	2.62065	0.0046836	0.945438	1	0.177408	2.62065	1.87181	0.171267	0.363215	0.138949	2.62065	1.15196	0.283138	0.495986
chr1	55074849	55089200	FAM151A	.	-	0	0	0	0.0352524	0	0	0	0	0	0	0	0	0	-3.66567	0	1	1	0	-3.66567	0	1	1	0	-3.66567	0	1	1	-1.82822	-3.66567	1.29772	0.25463	0.49809	-1.82822	-3.66567	1.29374	0.25536	0.4426	-1.82822	-3.66567	1.32945	0.248902	0.455338
chr1	55107426	55175939	MROH7	.	+	0	0.0834131	0.0339874	0.0352524	0.0791594	0.0343224	0	0.131235	0.104172	0.0356756	0.0848237	0.0393141	-0.538416	-2.94936	0.39344	0.530497	0.719313	-0.962093	-2.94936	1.11986	0.289948	0.537174	-0.423677	-2.94936	0.183149	0.668681	0.948645	0.632869	-2.94936	0.547747	0.45924	0.705667	0.0944526	-2.94936	0.0102501	0.919358	1	-0.329224	-2.94936	0.111155	0.738833	0.88542
chr1	55107426	55208328	HEATR8-TTC4	.	+	55.0088	54.5939	54.5498	57.391	57.0739	54.1265	50.8639	55.4249	51.5996	52.5144	49.6219	51.9732	-0.0338203	5.74965	0.19287	0.660539	0.81581	0.0568414	5.74965	0.549327	0.458593	0.70104	0.0906617	5.74965	1.39485	0.237587	0.667326	-0.0951285	5.74965	1.54613	0.213708	0.489838	-0.128949	5.74965	2.83547	0.0922037	0.241099	-0.038287	5.74965	0.252105	0.615596	0.7972
chr1	55181494	55208328	TTC4	.	+	55.7608	55.428	55.7733	58.2018	58.103	54.7786	51.4083	55.9061	52.19	52.9782	50.3429	52.7595	-0.0302524	5.76938	0.155136	0.693675	0.841549	0.0666588	5.76938	0.759679	0.383429	0.633455	0.0969112	5.76938	1.603	0.205479	0.667326	-0.101544	5.76938	1.77108	0.183249	0.444939	-0.131797	5.76938	2.97848	0.0843787	0.227949	-0.0348856	5.76938	0.210527	0.646354	0.820001
chr1	55222570	55230226	PARS2	.	-	1.7296	1.75168	2.48108	2.29141	1.89983	2.40257	1.98323	2.6247	2.1876	1.14162	1.31477	1.41531	-0.806854	1.00965	15.4456	8.49142e-05	0.000772173	-0.167997	1.00965	0.802905	0.370226	0.620569	0.638858	1.00965	9.41181	0.00215592	0.0680981	0.0299948	1.00965	0.0267504	0.870081	0.984177	-0.77686	1.00965	14.5458	0.000136795	0.00154309	-0.138002	1.00965	0.551533	0.457692	0.672851
chr1	55246751	55266941	TTC22	.	-	0	0	0	0	0	0	0.0388868	0	0	0	0	0	-1.901	-3.66513	1.35982	0.243569	0.423048	-1.901	-3.66513	1.3968	0.23726	0.491312	0	-3.66513	0	1	1	1.901	-3.66513	1.43098	0.231605	0.492464	0	-3.66513	0	1	1	0	-3.66513	0	1	1
chr1	55271735	55307937	C1orf177	.	+	0	0	0.0339874	0.0352524	0	0	0	0	0	0	0	0	0	-3.60966	0	1	1	1.85946	-3.60966	1.32819	0.249128	0.491312	1.85946	-3.60966	1.32414	0.249851	0.667326	-1.82828	-3.60966	1.29867	0.254456	0.49809	-1.82828	-3.60966	1.29468	0.255186	0.4426	0.0311828	-3.60966	0.000460882	0.982872	1
chr1	55315299	55352921	DHCR24	.	-	362.05	370.688	395.681	308.036	321.585	323.523	300.673	304.99	297.479	401.636	444.604	435.482	0.504989	8.47415	53.8575	2.15573e-13	1.16724e-11	0.32142	8.47415	21.8517	2.9456e-06	0.000108392	-0.183568	8.47415	7.17646	0.00738663	0.152488	-0.0777773	8.47415	1.27904	0.258077	0.501987	0.427211	8.47415	38.6821	4.98754e-10	1.94084e-08	0.243643	8.47415	12.5943	0.000386933	0.0045292
chr1	55446464	55457966	TMEM61	.	+	0.0376	0.0417066	0	0	0.0791594	0	0	0	0.104172	0.0713511	0	0	-0.479096	-3.26559	0.108344	0.742038	0.875996	-0.457198	-3.26559	0.10145	0.750097	0.902775	0.0218978	-3.26559	9.92527e-05	0.992051	1	0.483653	-3.26559	0.114557	0.735014	0.897677	0.00455734	-3.26559	7.58974e-05	0.993049	1	0.0264552	-3.26559	0.000348732	0.985101	1
chr1	55464616	55474465	BSND	.	+	0	0	0	0	0	0	0	0	0	0	0.0424119	0	1.91028	-3.66468	1.37145	0.241563	0.423048	0	-3.66468	0	1	1	-1.91028	-3.66468	1.40443	0.235983	0.667326	0	-3.66468	0	1	1	1.91028	-3.66468	1.43874	0.230344	0.432097	0	-3.66468	0	1	1
chr1	55505148	55530526	PCSK9	.	+	1.128	1.41802	2.31114	0.775554	1.10823	0.858061	1.12772	1.18111	0.833372	1.6054	2.03577	1.84776	0.809071	0.511849	10.1859	0.00141516	0.00852244	0.65357	0.511849	6.53302	0.010589	0.0697507	-0.155501	0.511849	0.438192	0.507997	0.882114	0.191841	0.511849	0.472772	0.491715	0.732816	1.00091	0.511849	15.2969	9.18662e-05	0.00110048	0.845411	0.511849	10.7238	0.00105768	0.0101375
chr1	55532031	55681039	USP24	.	-	91.1424	91.1705	84.1188	97.5083	98.5139	91.9498	72.9905	79.0472	75.6286	91.2581	85.5871	88.0242	0.218985	6.44826	8.67677	0.00322291	0.0170607	0.226755	6.44826	9.32191	0.0022643	0.0232327	0.00776927	6.44826	0.0110526	0.916271	1	-0.339129	6.44826	20.9566	4.69816e-06	0.000142913	-0.120144	6.44826	2.65834	0.103008	0.258832	-0.112375	6.44826	2.33049	0.126862	0.316088
chr1	55681080	55683128	LOC100507634	.	+	0.376	0.792425	0.441836	0.564039	0.633275	0.617804	0.622189	0.743665	0.520858	0.784862	0.67859	0.353826	-0.0280287	-0.583636	0.00791522	0.929108	1	-0.237745	-0.583636	0.543875	0.460831	0.702817	-0.209717	-0.583636	0.419565	0.517154	0.88567	0.0402957	-0.583636	0.0168217	0.896805	0.99738	0.012267	-0.583636	0.00154912	0.968604	1	-0.19745	-0.583636	0.38182	0.536631	0.745625
chr1	56960418	57045257	PPAP2B	.	-	226.653	233.598	245.967	177.884	185.629	180.879	185.373	182.067	182.682	233.461	252.987	258.333	0.436889	7.72928	38.2383	6.26104e-10	2.01107e-08	0.360451	7.72928	26.0476	3.33097e-07	1.70149e-05	-0.0764379	7.72928	1.1829	0.276766	0.697103	0.0151949	7.72928	0.0461285	0.829942	0.959039	0.452084	7.72928	41.0056	1.51792e-10	6.3222e-09	0.375646	7.72928	28.3336	1.02109e-07	3.25768e-06
chr1	57110989	57181008	PRKAA2	.	+	5.1512	4.83796	4.48633	5.42888	6.33275	4.97675	4.54976	4.89944	4.34048	4.70917	4.41083	5.54328	0.0934608	2.33548	0.437297	0.50843	0.699881	0.0718739	2.33548	0.260053	0.610084	0.812088	-0.0215869	2.33548	0.023897	0.877147	1	-0.278644	2.33548	4.09634	0.0429762	0.182513	-0.185184	2.33548	1.84294	0.174607	0.368359	-0.206771	2.33548	2.31122	0.128443	0.318312
chr1	57184476	57285369	C1orf168	.	-	0.0752	0	0.0339874	0	0.0791594	0	0.0388868	0.17498	0.0694477	0.107027	0.0424119	0.0786281	-0.210837	-2.9144	0.0720118	0.78843	0.909129	-1.17787	-2.9144	1.70807	0.191236	0.45669	-0.967031	-2.9144	1.0823	0.298184	0.719124	1.72167	-2.9144	3.15101	0.0758802	0.262218	1.51084	-2.9144	2.28262	0.130831	0.300458	0.543808	-2.9144	0.22799	0.633018	0.810015
chr1	57320442	57383894	C8A	.	+	0	0	0	0	0	0.0343224	0	0	0	0	0	0	0	-3.66583	0	1	1	0	-3.66583	0	1	1	0	-3.66583	0	1	1	-1.82648	-3.66583	1.29656	0.254843	0.49809	-1.82648	-3.66583	1.29258	0.255574	0.4426	-1.82648	-3.66583	1.32827	0.249113	0.455338
chr1	57463578	58716211	DAB1	.	-	0.0376	0.0417066	0.0679748	0.0352524	0	0.0343224	0.0388868	0	0	0.0356756	0	0.117942	1.68202	-3.18073	1.93801	0.163884	0.344523	1.63238	-3.18073	1.82672	0.176515	0.434642	-0.0496362	-3.18073	0.00282154	0.957638	1	-0.710723	-3.18073	0.275585	0.59961	0.813225	0.971294	-3.18073	0.829461	0.362428	0.562492	0.921658	-3.18073	0.74842	0.386977	0.603246
chr1	58946390	59012446	OMA1	.	-	5.9032	5.12991	4.89418	7.57928	7.55972	6.21236	5.5997	5.73059	6.25029	6.49295	5.08942	5.89711	-0.00583251	2.61027	0.00180105	0.966149	1	-0.145791	2.61027	1.10794	0.292531	0.538647	-0.139958	2.61027	1.01993	0.312536	0.731941	-0.275621	2.61027	4.26776	0.038842	0.171642	-0.281453	2.61027	4.44533	0.0349968	0.12291	-0.421411	2.61027	9.80842	0.00173715	0.0151082
chr1	59041094	59043166	TACSTD2	.	-	0.2632	0.291946	0.64576	0.423029	0.316638	0.274579	0.466642	0.34996	0.520858	0.428107	0.381707	0.353826	-0.212161	-1.08536	0.321613	0.57064	0.746616	-0.133839	-1.08536	0.133449	0.714883	0.880844	0.0783218	-1.08536	0.0427655	0.836167	1	0.411946	-1.08536	1.17845	0.277673	0.524905	0.199785	-1.08536	0.258905	0.610874	0.790702	0.278107	-1.08536	0.523545	0.469333	0.683601
chr1	59120410	59165747	MYSM1	.	-	45.9472	45.3767	40.8528	56.6154	56.5198	52.7536	41.6866	55.7311	51.3913	44.9869	42.2846	43.5993	-0.184351	5.5916	3.52649	0.0603956	0.168963	-0.170965	5.5916	3.04085	0.0811934	0.276346	0.0133868	5.5916	0.0185117	0.891776	1	-0.157182	5.5916	2.60823	0.106311	0.317124	-0.341533	5.5916	12.2069	0.000476138	0.0044059	-0.328147	5.5916	11.2988	0.000775555	0.00800519
chr1	59246462	59249785	JUN	.	-	341.822	342.87	462.67	117.426	118.066	142.507	334.154	197.159	252.269	261.573	343.197	280.978	0.176616	8.0569	1.26843	0.260061	0.440273	0.550132	8.0569	12.2542	0.000464211	0.00678996	0.373516	8.0569	5.66926	0.0172648	0.238647	1.0517	8.0569	43.8855	3.48151e-11	3.04046e-09	1.22831	8.0569	59.4461	1.25692e-14	8.69341e-13	1.60183	8.0569	99.2976	2.17269e-23	3.77749e-21
chr1	59250822	59365384	LOC100131060	.	+	0	0.12512	0.101962	0.0352524	0.0791594	0.0343224	0.0388868	0.043745	0.0347239	0	0	0	-3.20144	-3.09962	4.14416	0.0417785	0.129288	0.874113	-3.09962	0.920147	0.337436	0.586159	4.07555	-3.09962	8.08681	0.00445885	0.110203	-0.286517	-3.09962	0.0838004	0.772212	0.922401	-3.48796	-3.09962	5.26059	0.0218136	0.0869589	0.587596	-3.09962	0.472647	0.491772	0.705262
chr1	59597607	59612479	HSD52	.	-	0	0	0.0679748	0.0352524	0	0.0343224	0	0.043745	0	0.0356756	0	0	-0.0092699	-3.40379	1.4134e-05	0.997	1	0.731834	-3.40379	0.274256	0.600491	0.805591	0.741104	-3.40379	0.279023	0.597342	0.917918	-0.697825	-3.40379	0.249794	0.61722	0.821357	-0.707095	-3.40379	0.254338	0.614037	0.792628	0.0340091	-3.40379	0.000765191	0.977932	1
chr1	59762624	60228402	FGGY	.	+	7.4072	6.42281	7.10336	7.72029	8.54921	8.10009	6.45521	7.61163	6.87532	8.06268	6.61625	8.05938	0.125433	2.90539	1.06781	0.301441	0.490311	0.00488125	2.90539	0.00159897	0.968103	1	-0.120552	2.90539	0.996698	0.318111	0.736516	-0.220225	2.90539	3.39686	0.0653208	0.238503	-0.0947915	2.90539	0.643665	0.422387	0.624521	-0.215343	2.90539	3.28285	0.0700073	0.220411
chr1	60280532	60342050	HOOK1	.	+	0.2256	0.500479	0.237912	0.564039	0.474956	0.411869	0.544415	0.61243	0.416686	0.535133	0.296883	0.275198	-0.456432	-1.00298	1.61583	0.203674	0.401772	-0.717277	-1.00298	3.73507	0.0532814	0.209185	-0.260844	-1.00298	0.426713	0.513606	0.88412	0.0979478	-1.00298	0.0861278	0.769159	0.92092	-0.358485	-1.00298	0.995802	0.318328	0.51452	-0.619329	-1.00298	2.78039	0.0954252	0.270638
chr1	60358979	60392423	CYP2J2	.	-	0	0.291946	0.0679748	0.176262	0.158319	0.0343224	0.155547	0.131235	0.0694477	0.142702	0.169647	0.235884	0.61798	-2.25924	0.748327	0.387007	0.58277	-0.0300566	-2.25924	0.00159392	0.968154	1	-0.648037	-2.25924	0.825172	0.363672	0.773247	-0.0516525	-2.25924	0.0047306	0.945165	1	0.566327	-2.25924	0.652616	0.419179	0.621051	-0.0817091	-2.25924	0.0119859	0.912822	1
chr1	60456065	60539442	C1orf87	.	-	0.1128	0.0417066	0.0339874	0	0.158319	0.0686449	0.155547	0.08749	0.104172	0.107027	0.127236	0	-0.550295	-2.66351	0.507404	0.476265	0.670307	-0.846393	-2.66351	1.12213	0.28946	0.536904	-0.296098	-2.66351	0.117646	0.731602	0.969507	0.640821	-2.66351	0.69253	0.405305	0.658216	0.0905262	-2.66351	0.0119006	0.913131	1	-0.205572	-2.66351	0.0567075	0.811778	0.932929
chr1	61542945	61928460	NFIA	.	+	24.816	25.3993	23.0774	25.2055	21.4522	22.6185	19.5601	21.5225	21.1816	27.3275	22.6055	24.8072	0.265542	4.54686	7.37871	0.00660007	0.0303734	0.234434	4.54686	5.75685	0.0164245	0.0950994	-0.0311081	4.54686	0.103803	0.747313	0.976502	-0.155083	4.54686	2.51566	0.11272	0.325634	0.110459	4.54686	1.3065	0.253029	0.4426	0.079351	4.54686	0.67488	0.411355	0.627968
chr1	62146718	62191095	TM2D1	.	-	14.5888	15.1395	16.9257	15.3348	14.6445	16.3718	20.2211	18.9853	19.3412	18.6583	16.0317	16.5512	-0.190487	4.08539	3.75443	0.0526676	0.152367	-0.32599	4.08539	10.8889	0.000967448	0.0121418	-0.135504	4.08539	1.84488	0.17438	0.667326	0.336032	4.08539	11.624	0.00065106	0.00883828	0.145545	4.08539	2.13835	0.143656	0.320663	0.0100415	4.08539	0.0100838	0.920013	1
chr1	62208148	62629591	INADL	.	+	3.948	3.87871	3.2288	3.45474	4.15587	3.84411	2.99428	3.8933	4.58355	4.06701	3.60501	4.24592	0.0522074	1.96367	0.103772	0.747349	0.879089	-0.0629455	1.96367	0.149031	0.699463	0.871378	-0.115153	1.96367	0.502864	0.478244	0.859887	0.00972106	1.96367	0.00362581	0.951985	1	0.0619285	1.96367	0.14825	0.700213	0.855615	-0.0532245	1.96367	0.108153	0.742257	0.887637
chr1	62660473	62678001	L1TD1	.	+	0.0376	0.12512	0.13595	0.14101	0.118739	0.13729	0.388868	0.26247	0.416686	0.285405	0.0424119	0.0393141	-1.44882	-1.97239	7.56613	0.00594755	0.0279405	-1.80349	-1.97239	10.7136	0.00106353	0.0130877	-0.354665	-1.97239	0.271318	0.602449	0.920134	1.40931	-1.97239	7.49911	0.00617296	0.0485617	-0.03951	-1.97239	0.00380656	0.950804	1	-0.394175	-1.97239	0.348816	0.554784	0.756111
chr1	62701836	62785083	KANK4	.	-	0	0	0.0339874	0	0	0.0343224	0	0	0	0.0356756	0.0424119	0	2.69808	-3.50256	2.70226	0.100206	0.244763	1.85993	-3.50256	1.33025	0.248761	0.491312	-0.838153	-3.50256	0.360742	0.548095	0.898291	-1.82686	-3.50256	1.29941	0.254321	0.49809	0.871214	-3.50256	0.393899	0.530257	0.725485	0.0330616	-3.50256	0.000502969	0.982107	1
chr1	62901974	62917475	USP1	.	+	62.228	58.8479	55.0935	74.8409	69.9769	68.4732	58.9524	62.7303	62.5724	73.5273	63.8723	65.3006	0.138369	6.01744	2.74827	0.09736	0.241881	-0.0650799	6.01744	0.604018	0.437049	0.682734	-0.203449	6.01744	5.93529	0.0148407	0.220088	-0.211185	6.01744	6.44155	0.0111481	0.0728007	-0.072816	6.01744	0.770799	0.37997	0.581085	-0.276265	6.01744	11.0106	0.000905933	0.00904073
chr1	62920396	63154039	DOCK7	.	-	80.5392	88.8767	81.6717	84.8526	86.917	78.4611	66.4187	70.0795	71.427	94.3262	78.7164	86.9627	0.323025	6.33713	14.815	0.000118591	0.00103476	0.271618	6.33713	10.4759	0.00120939	0.0144146	-0.0514073	6.33713	0.379903	0.537655	0.893648	-0.266803	6.33713	10.1235	0.00146391	0.0166422	0.0562218	6.33713	0.455083	0.499931	0.700754	0.00481453	6.33713	0.00333631	0.953939	1
chr1	63249776	63330941	ATG4C	.	+	13.6488	12.7205	9.6864	14.9823	13.9321	13.8663	13.9604	16.1856	13.8548	13.7351	10.4333	11.3224	-0.305052	3.72999	5.30366	0.0212806	0.0773177	-0.288247	3.72999	4.75671	0.0291844	0.141306	0.0168042	3.72999	0.0157965	0.899982	1	0.0384259	3.72999	0.086683	0.768437	0.92058	-0.266626	3.72999	4.07361	0.0435582	0.1422	-0.249821	3.72999	3.59245	0.0580427	0.193622
chr1	63788729	63790797	FOXD3	.	+	0	0	0.0339874	0	0	0.0343224	0	0	0	0	0	0	0	-3.60982	0	1	1	1.85946	-3.60982	1.32818	0.249128	0.491312	1.85946	-3.60982	1.32414	0.249851	0.667326	-1.82661	-3.60982	1.29755	0.25466	0.49809	-1.82661	-3.60982	1.29357	0.255391	0.4426	0.0328515	-3.60982	0.000496512	0.982223	1
chr1	63833260	63904233	ALG6	.	+	12.5584	10.9271	10.672	14.5945	13.8925	11.7383	10.6939	11.2425	10.7644	14.8767	12.8932	13.4847	0.337938	3.63666	8.83874	0.00294902	0.0158634	0.0634304	3.63666	0.30349	0.581703	0.796349	-0.274507	3.63666	5.91667	0.0149983	0.221192	-0.298466	3.63666	6.93751	0.00844067	0.0599997	0.0394716	3.63666	0.126407	0.722187	0.868996	-0.235036	3.63666	4.36483	0.0366881	0.144099
chr1	63906440	63988944	ITGB3BP	.	-	8.084	7.79913	5.43798	11.4218	10.4886	8.54628	8.51621	11.6799	9.72268	9.59673	6.27695	6.60476	-0.406311	3.13031	5.04065	0.0247591	0.0868911	-0.49006	3.13031	7.29556	0.00691251	0.051717	-0.0837492	3.13031	0.208233	0.648156	0.940449	-0.0270234	3.13031	0.0230861	0.879233	0.989275	-0.433334	3.13031	5.77619	0.0162447	0.0701422	-0.517084	3.13031	8.18232	0.00423006	0.0302277
chr1	63989012	64038364	EFCAB7	.	+	5.4144	5.04649	4.72425	5.21736	5.18494	6.14371	4.27755	5.07442	5.17385	5.13728	4.96219	4.71769	0.0289971	2.36922	0.0469837	0.828398	0.936581	0.0614297	2.36922	0.214561	0.643216	0.834534	0.0324326	2.36922	0.0601257	0.806297	0.995169	-0.189738	2.36922	2.12325	0.145079	0.38335	-0.160741	2.36922	1.53203	0.215808	0.428474	-0.128308	2.36922	0.99374	0.31883	0.535045
chr1	64014650	64016307	DLEU2L	.	+	0.8648	0.875838	0.883672	1.93888	1.26655	1.64748	1.01106	1.13737	1.28478	0.998916	0.67859	0.589711	-0.584831	0.238257	5.25939	0.0218287	0.0788104	-0.391555	0.238257	2.5421	0.110847	0.322713	0.193276	0.238257	0.517909	0.471735	0.85418	-0.500935	0.238257	5.45743	0.0194853	0.109444	-1.08577	0.238257	21.4639	3.60558e-06	6.61466e-05	-0.89249	0.238257	15.6565	7.59522e-05	0.00112668
chr1	64058946	64125916	PGM1	.	+	77.456	79.9515	78.6128	59.6471	63.7629	61.9863	71.3962	67.5423	66.3573	73.9198	84.6117	86.0585	0.252143	6.18352	10.1062	0.00147768	0.00885068	0.201202	6.18352	6.43836	0.0111682	0.0724356	-0.0509409	6.18352	0.417029	0.518423	0.885948	0.147205	6.18352	3.40612	0.064955	0.237821	0.399348	6.18352	25.27	4.98393e-07	1.12174e-05	0.348407	6.18352	19.2477	1.14809e-05	0.000217356
chr1	64239689	64647179	ROR1	.	+	74.5984	76.7818	70.3199	74.2064	73.9349	71.9398	57.5136	61.6367	63.0932	84.4797	80.3281	80.8297	0.430713	6.18086	32.8169	1.01259e-08	2.52496e-07	0.281999	6.18086	14.0246	0.000180432	0.00320465	-0.148714	6.18086	3.98326	0.0459544	0.386876	-0.271885	6.18086	13.0634	0.000301128	0.00475953	0.158828	6.18086	4.55248	0.0328712	0.117094	0.0101148	6.18086	0.0183884	0.892134	0.990152
chr1	64669489	64710027	UBE2U	.	+	0.0752	0.12512	0.203924	0.246767	0.277058	0.205935	0.155547	0.17498	0.173619	0.107027	0.169647	0.117942	-0.360752	-2.02506	0.37912	0.538074	0.726042	-0.280384	-2.02506	0.239855	0.624311	0.822863	0.0803685	-2.02506	0.0174176	0.895004	1	-0.512209	-2.02506	1.05979	0.303263	0.554957	-0.872962	-2.02506	2.71482	0.0994201	0.252528	-0.792593	-2.02506	2.34904	0.12536	0.313624
chr1	64936475	65158741	CACHD1	.	+	4.7	5.29673	4.07849	5.25261	4.6704	5.07972	3.46092	3.54334	4.20159	6.70701	6.48901	6.01505	0.771482	2.33155	31.721	1.77987e-08	4.25351e-07	0.314593	2.33155	4.86804	0.0273586	0.135266	-0.456889	2.33155	12.0039	0.000530895	0.0254167	-0.416354	2.33155	8.8005	0.00301148	0.0288527	0.355128	2.33155	7.48805	0.00621099	0.0344266	-0.10176	2.33155	0.567754	0.451153	0.665954
chr1	65210777	65298914	RAVER2	.	+	2.5944	2.50239	2.37912	2.71444	3.40385	2.67715	1.71102	2.44972	2.22233	2.53297	2.92642	2.55541	0.327928	1.39521	3.62787	0.0568193	0.161026	0.23022	1.39521	1.76739	0.183706	0.445934	-0.0977078	1.39521	0.346711	0.555981	0.901167	-0.459045	1.39521	7.53118	0.00606401	0.048003	-0.131117	1.39521	0.669171	0.413341	0.615773	-0.228824	1.39521	2.01631	0.155617	0.362385
chr1	65298905	65432187	JAK1	.	-	273.089	269.383	261.227	230.763	228.454	216.78	195.951	214.482	208.586	269.957	268.594	285.027	0.412014	7.92836	35.0202	3.26306e-09	8.97507e-08	0.376702	7.92836	29.2946	6.21697e-08	4.00741e-06	-0.0353122	7.92836	0.259796	0.61026	0.923799	-0.12707	7.92836	3.33067	0.067999	0.244247	0.284945	7.92836	16.8429	4.06043e-05	0.000549245	0.249633	7.92836	12.934	0.00032267	0.00387757
chr1	65523437	65523525	MIR3671	.	-	0	0	0.0339874	0	0	0	0.11666	0	0.0694477	0.107027	0	0	-0.682762	-3.26653	0.3121	0.576394	0.748732	-2.00368	-3.26653	2.08717	0.148541	0.389672	-1.32092	-3.26653	0.827999	0.362852	0.773077	3.85015	-3.26653	5.60521	0.0179071	0.103011	3.16738	-3.26653	3.65374	0.0559436	0.169494	1.84647	-3.26653	1.32724	0.249297	0.455454
chr1	65613231	65697828	AK4	.	+	50.4592	48.046	45.679	40.7871	39.8568	38.1665	40.6756	44.9698	44.9327	45.8431	40.885	44.5821	0.00893521	5.45337	0.0114947	0.91462	0.999133	0.142661	5.45337	2.96046	0.0853237	0.285635	0.133726	5.45337	2.60312	0.106653	0.537611	0.13634	5.45337	2.66827	0.102367	0.311172	0.145275	5.45337	3.0315	0.0816623	0.222578	0.279002	5.45337	11.2925	0.000778211	0.00802387
chr1	65730376	65881552	DNAJC6	.	+	19.2512	18.8097	18.5911	16.6744	16.7422	16.8523	15.6325	16.8856	16.4938	21.0486	19.3822	19.8536	0.300453	4.17739	11.8958	0.000562603	0.00392399	0.209319	4.17739	5.74343	0.0165504	0.095416	-0.0911341	4.17739	1.13442	0.286834	0.708596	-0.0371582	4.17739	0.178141	0.672975	0.860302	0.263295	4.17739	9.31784	0.00226934	0.0155933	0.172161	4.17739	3.96305	0.0465094	0.167503
chr1	65886130	65901690	LEPROT	.	+	138.782	142.344	126.807	136.85	136.946	132.176	129.649	148.383	145.285	134.782	131.901	138.621	-0.062579	7.09752	0.639659	0.423834	0.618233	-0.0536553	7.09752	0.470817	0.492611	0.731629	0.0089237	7.09752	0.013006	0.909203	1	0.0603184	7.09752	0.595658	0.440239	0.690301	-0.00226068	7.09752	0.00083562	0.976939	1	0.00666301	7.09752	0.00726775	0.932062	1
chr1	65886334	66103176	LEPR	.	+	113.439	119.072	104.511	113.125	108.528	97.3041	91.7728	105.075	104.31	119.727	114.258	121.913	0.241102	6.77471	8.17777	0.00424069	0.0212494	0.161952	6.77471	3.68879	0.0547793	0.212921	-0.0791494	6.77471	0.886537	0.346417	0.757896	-0.0827395	6.77471	0.962609	0.32653	0.580653	0.158362	6.77471	3.54611	0.0596852	0.177677	0.0792127	6.77471	0.886802	0.346345	0.562161
chr1	66258192	66840262	PDE4B	.	+	2.0304	1.58485	1.46146	1.4101	1.26655	1.13264	1.36104	1.61856	1.87509	2.14053	1.69647	1.9657	0.25683	0.768764	1.75582	0.185146	0.375266	0.0540483	0.768764	0.0745403	0.784837	0.924104	-0.202781	0.768764	1.12584	0.288664	0.709736	0.357042	0.768764	2.93996	0.086413	0.285497	0.613872	0.768764	9.32993	0.00225441	0.0155188	0.411091	0.768764	4.00791	0.0452871	0.164602
chr1	66999824	67210768	SGIP1	.	+	23.6504	24.1898	19.9846	26.3336	27.1913	27.149	24.5376	28.6967	25.904	23.867	21.6725	23.4312	-0.196024	4.63181	4.13376	0.0420359	0.129785	-0.223387	4.63181	5.37487	0.0204288	0.110298	-0.0273629	4.63181	0.0794291	0.778073	0.985409	-0.0289789	4.63181	0.092732	0.760732	0.915284	-0.225003	4.63181	5.50126	0.0190028	0.0789458	-0.252366	4.63181	6.92907	0.00848057	0.0509076
chr1	67094122	67094200	MIR3117	.	+	0	0	0	0.0352524	0.0395797	0.0686449	0	0	0.0347239	0	0	0	-1.9002	-3.45273	1.38167	0.239818	0.423048	-1.9002	-3.45273	1.41951	0.233485	0.491312	0	-3.45273	0	1	1	-1.58766	-3.45273	1.72863	0.188586	0.452164	-3.48786	-3.45273	5.25907	0.0218326	0.0869589	-3.48786	-3.45273	5.40524	0.0200764	0.0949269
chr1	67218139	67244730	TCTEX1D1	.	+	4.0232	1.9185	3.63665	5.1116	5.34326	5.0454	4.51087	5.33689	5.10441	4.35242	2.45989	2.83061	-0.623235	2.0774	8.08263	0.00446916	0.0221599	-0.632475	2.0774	8.36467	0.00382586	0.0337892	-0.00923978	2.0774	0.00168759	0.967232	1	-0.0520816	2.0774	0.0607425	0.805326	0.943305	-0.675317	2.0774	9.6002	0.00194556	0.0137781	-0.684556	2.0774	9.91309	0.00164107	0.0144382
chr1	67263423	67266942	INSL5	.	-	0.0376	0	0	0	0	0	0.0388868	0.043745	0.0694477	0	0	0	-3.57664	-3.45112	5.52308	0.0187672	0.0699424	-1.71137	-3.45112	2.02571	0.154656	0.398489	1.86527	-3.45112	1.34878	0.245492	0.667326	3.57664	-3.45112	5.81384	0.0159005	0.0945669	0	-3.45112	0	1	1	1.86527	-3.45112	1.42034	0.233347	0.455338
chr1	67278571	67390570	WDR78	.	-	2.1808	1.66826	1.76734	2.11515	2.41436	2.43689	2.25543	2.75593	1.52785	2.31891	2.20542	2.12296	0.0458679	1.15091	0.0560261	0.812891	0.925948	-0.196492	1.15091	0.983662	0.321296	0.570526	-0.24236	1.15091	1.51506	0.218369	0.667326	-0.11086	1.15091	0.339337	0.560212	0.783569	-0.0649917	1.15091	0.118022	0.73119	0.875405	-0.307352	1.15091	2.52763	0.111868	0.290611
chr1	67390577	67454302	MIER1	.	+	54.1816	49.3389	44.8973	62.8199	56.4011	56.1172	51.9139	63.6927	62.0515	54.7263	45.8896	46.4692	-0.271469	5.75804	6.89258	0.00865544	0.0376473	-0.259654	5.75804	6.31783	0.011953	0.0756835	0.011815	5.75804	0.0129818	0.909287	1	0.0186669	5.75804	0.0329917	0.855868	0.975437	-0.252802	5.75804	5.99342	0.0143593	0.0638038	-0.240987	5.75804	5.4568	0.0194923	0.0929773
chr1	67465014	67520080	SLC35D1	.	-	52.4144	54.9692	49.9954	57.8493	57.3906	52.4447	47.2475	53.3689	49.0648	56.5458	50.3853	57.7917	0.139437	5.7378	2.58708	0.107739	0.253482	0.0724352	5.7378	0.697541	0.403611	0.651919	-0.0670013	5.7378	0.600998	0.438197	0.832843	-0.164276	5.7378	3.61008	0.0574302	0.219516	-0.024839	5.7378	0.0831415	0.773084	0.907946	-0.0918403	5.7378	1.13532	0.286644	0.500064
chr1	67557858	67600654	C1orf141	.	-	0	0	0	0.0352524	0.0395797	0	0	0	0	0	0	0	0	-3.60881	0	1	1	0	-3.60881	0	1	1	0	-3.60881	0	1	1	-2.61475	-3.60881	2.56511	0.109245	0.320658	-2.61475	-3.60881	2.55737	0.109781	0.267564	-2.61475	-3.60881	2.62745	0.10503	0.280404
chr1	67773046	67862583	IL12RB2	.	+	0.0376	0.0417066	0.0339874	0	0.0395797	0	0.0388868	0	0.0347239	0	0	0	-2.69274	-3.4023	2.76279	0.0964797	0.24031	0.465935	-3.4023	0.169241	0.680788	0.858348	3.15868	-3.4023	4.0447	0.0443103	0.380562	0.862903	-3.4023	0.410118	0.52191	0.757077	-1.82984	-3.4023	1.3157	0.251364	0.4426	1.32884	-3.4023	1.11446	0.291114	0.504421
chr1	67873492	67896123	SERBP1	.	-	647.51	645.659	697.183	615.931	599.514	642.035	616.122	553.505	602.146	683.615	721.214	684.182	0.237486	9.32747	12.8737	0.000333239	0.00250903	0.167796	9.32747	6.42966	0.011223	0.0726142	-0.0696896	9.32747	1.11127	0.291805	0.711163	-0.0680941	9.32747	1.05902	0.303438	0.555099	0.169391	9.32747	6.56057	0.0104263	0.0505015	0.0997019	9.32747	2.27345	0.131607	0.32357
chr1	68150859	68154021	GADD45A	.	+	50.4216	51.7578	54.9236	51.116	49.3955	52.4447	54.8693	50.6129	53.6831	60.2917	65.9504	60.0719	0.226156	5.77355	8.0456	0.00456143	0.022529	-0.0188906	5.77355	0.0556341	0.813535	0.94066	-0.245047	5.77355	9.4609	0.00209898	0.067306	0.057601	5.77355	0.51762	0.471859	0.716866	0.283757	5.77355	12.6923	0.000367156	0.00354637	0.0387104	5.77355	0.234184	0.628439	0.806825
chr1	68167148	68299155	GNG12	.	-	591.486	576.259	517.594	613.71	591.36	559.147	538.543	641.433	625.238	568.954	496.6	529.089	-0.178821	9.15699	4.86066	0.0274758	0.0941752	-0.0991739	9.15699	1.49661	0.221194	0.491312	0.0796466	9.15699	0.964495	0.326057	0.742017	0.0331271	9.15699	0.167112	0.682692	0.866907	-0.145693	9.15699	3.22831	0.0723753	0.204049	-0.0660468	9.15699	0.664063	0.415129	0.631187
chr1	68297970	68668670	GNG12-AS1	.	+	0.2256	0.208533	0	0.246767	0.197898	0.308902	0.155547	0.043745	0.173619	0.142702	0.127236	0.157256	0.1417	-2.04423	0.050786	0.821701	0.931733	0.0944408	-2.04423	0.0224854	0.880803	0.985866	-0.0472588	-2.04423	0.00594204	0.938556	1	-0.949459	-2.04423	3.01146	0.0826776	0.277314	-0.807759	-2.04423	2.27315	0.131632	0.30175	-0.855018	-2.04423	2.55453	0.109978	0.287476
chr1	68511644	68516460	DIRAS3	.	-	8.4224	9.21715	8.6328	5.99292	5.10578	5.59456	7.03851	7.34916	6.91005	8.70484	11.4088	12.5805	0.61606	3.02678	21.2475	4.03626e-06	5.44809e-05	0.302897	3.02678	4.99853	0.0253689	0.128273	-0.313163	3.02678	5.74855	0.0165023	0.233384	0.347756	3.02678	6.0862	0.0136242	0.0842665	0.963816	3.02678	50.1738	1.40712e-12	7.86616e-11	0.650653	3.02678	22.2643	2.37582e-06	5.4246e-05
chr1	68564141	68698284	WLS	.	-	147.279	149.977	145.296	133.007	131.88	123.526	116.738	122.486	117.922	164.393	167.315	172.117	0.496532	7.14025	48.3104	3.63823e-12	1.66541e-10	0.309405	7.14025	18.7434	1.49543e-05	0.000423823	-0.187127	7.14025	6.9524	0.00837067	0.1627	-0.121143	7.14025	2.86709	0.090408	0.293981	0.375389	7.14025	27.836	1.32047e-07	3.34996e-06	0.188262	7.14025	6.99072	0.00819332	0.0496075
chr1	68894506	68915642	RPE65	.	-	0	0	0	0	0	0	0	0	0	0	0	0.0393141	1.9057	-3.66507	1.36828	0.242107	0.423048	0	-3.66507	0	1	1	-1.9057	-3.66507	1.40121	0.23652	0.667326	0	-3.66507	0	1	1	1.9057	-3.66507	1.43547	0.230875	0.432097	0	-3.66507	0	1	1
chr1	68939834	68962799	DEPDC1	.	-	22.0336	24.5235	21.0382	48.4016	43.8939	41.0496	33.326	29.4841	30.9737	35.8539	22.4783	22.3697	-0.214854	4.97117	2.28118	0.130952	0.292939	-0.473442	4.97117	10.9556	0.00093323	0.0118378	-0.258588	4.97117	3.25512	0.0712006	0.480353	-0.507427	4.97117	12.9537	0.000319286	0.00497597	-0.722281	4.97117	25.9766	3.45582e-07	8.12547e-06	-0.980869	4.97117	47.2026	6.40161e-12	4.63042e-10
chr1	70225857	70589171	LRRC7	.	+	0.1504	0.12512	0.203924	0.0352524	0.0395797	0.13729	0.11666	0.08749	0.208343	0.178378	0.0848237	0.19657	0.12767	-2.26787	0.0477964	0.826943	0.935657	0.187152	-2.26787	0.1067	0.743932	0.898491	0.0594819	-2.26787	0.0112282	0.915611	1	0.927668	-2.26787	1.84585	0.174267	0.431873	1.05534	-2.26787	2.48787	0.114727	0.2741	1.11482	-2.26787	2.8799	0.0896913	0.260299
chr1	70610484	70671361	LRRC40	.	-	42.3752	43.4999	36.7743	49.1067	43.2606	41.6331	35.3092	42.6076	39.3421	45.7718	35.7956	41.1225	0.0670788	5.37364	0.392461	0.531009	0.719516	0.0645366	5.37364	0.363751	0.54643	0.773928	-0.00254225	5.37364	0.000566408	0.981013	1	-0.193213	5.37364	3.28168	0.0700572	0.249467	-0.126134	5.37364	1.40353	0.236134	0.43825	-0.128676	5.37364	1.46259	0.226519	0.455338
chr1	70671364	70717701	SRSF11	.	+	172.133	169.078	158.109	174.253	174.428	172.848	169.391	189.372	179.279	161.325	140.892	156.981	-0.228097	7.39446	8.84702	0.00293569	0.0158141	-0.107746	7.39446	1.98177	0.159204	0.405957	0.120351	7.39446	2.46194	0.116634	0.559721	0.0448128	7.39446	0.3436	0.557759	0.781233	-0.183284	7.39446	5.72024	0.0167704	0.0719366	-0.0629332	7.39446	0.676927	0.410647	0.627549
chr1	70724684	70820417	ANKRD13C	.	-	58.1296	56.4707	56.7929	54.2183	52.0869	53.3371	51.0195	55.6436	56.1485	58.9004	53.0996	58.7352	0.0691306	5.79332	0.768827	0.38058	0.576022	0.0740966	5.79332	0.885715	0.346641	0.596409	0.00496592	5.79332	0.00399382	0.94961	1	0.0282216	5.79332	0.12817	0.720337	0.888108	0.0973523	5.79332	1.53088	0.215981	0.428637	0.102318	5.79332	1.69578	0.192841	0.418762
chr1	70820492	70833705	HHLA3	.	+	4.0608	3.71188	4.01051	2.60868	3.24554	2.84876	3.07206	2.6247	3.7849	3.71026	3.35054	4.16729	0.232542	1.81148	2.18208	0.139625	0.307294	0.302225	1.81148	3.78012	0.051865	0.205692	0.0696825	1.81148	0.210877	0.646081	0.939058	0.140942	1.81148	0.755426	0.384764	0.638779	0.373485	1.81148	5.56889	0.0182823	0.0767371	0.443167	1.81148	8.04322	0.00456744	0.0320583
chr1	70876900	70905534	CTH	.	+	3.3464	3.67018	2.78697	2.36191	2.61226	2.33393	2.02211	3.19338	2.70846	3.42485	3.01124	2.86993	0.241758	1.55302	1.94162	0.163492	0.344222	0.305371	1.55302	3.16736	0.075124	0.262283	0.063614	1.55302	0.144845	0.703512	0.958879	0.112848	1.55302	0.400341	0.526913	0.761243	0.354606	1.55302	4.16904	0.0411691	0.136685	0.41822	1.55302	5.93069	0.0148795	0.0771071
chr1	71318035	71513491	PTGER3	.	-	0.376	0.375359	0.13595	0.176262	0.237478	0.240257	0.311094	0.26247	0.104172	0.463782	0.296883	0.353826	0.759467	-1.51001	2.92585	0.0871713	0.224515	0.381668	-1.51001	0.666726	0.414195	0.661393	-0.377799	-1.51001	0.829651	0.362373	0.772954	0.0168476	-1.51001	0.00115956	0.972835	1	0.776314	-1.51001	3.14776	0.0760313	0.211488	0.398515	-1.51001	0.747753	0.387188	0.603372
chr1	71512188	71532865	ZRANB2-AS1	.	+	0	0	0	0.0352524	0.0395797	0	0	0	0	0	0	0	0	-3.60881	0	1	1	0	-3.60881	0	1	1	0	-3.60881	0	1	1	-2.61475	-3.60881	2.56511	0.109245	0.320658	-2.61475	-3.60881	2.55737	0.109781	0.267564	-2.61475	-3.60881	2.62745	0.10503	0.280404
chr1	71528973	71546972	ZRANB2	.	-	84.4496	77.2405	66.9891	95.4636	96.1787	88.4146	82.6733	101.838	98.6852	80.8052	69.513	75.6795	-0.324888	6.40775	10.7741	0.00102928	0.00651718	-0.308765	6.40775	9.74643	0.00179671	0.0195482	0.0161224	6.40775	0.0264223	0.870873	1	0.0160793	6.40775	0.0266745	0.870264	0.984205	-0.308808	6.40775	9.75261	0.00179068	0.0128542	-0.292686	6.40775	8.7744	0.00305488	0.0233911
chr1	71533313	71533399	MIR186	.	-	0.1504	0.0834131	0.271899	0.387777	0.237478	0.446192	0.233321	0.656175	0.520858	0.142702	0.0848237	0.0393141	-2.30434	-1.51928	17.2235	3.32296e-05	0.000343536	-1.39862	-1.51928	8.40506	0.00374179	0.0332134	0.905716	-1.51928	1.85839	0.17281	0.667326	0.365681	-1.51928	0.763528	0.382227	0.63568	-1.93866	-1.51928	11.3574	0.000751476	0.00633869	-1.03294	-1.51928	4.29254	0.03828	0.148444
chr1	71547006	71703406	ZRANB2-AS2	.	+	0.0752	0.0834131	0	0.0352524	0.0395797	0.0343224	0.0777736	0.17498	0.0347239	0.178378	0	0.0393141	-0.260632	-2.84759	0.0799142	0.777414	0.900859	-0.807732	-2.84759	0.690226	0.406087	0.654012	-0.547101	-2.84759	0.305859	0.580233	0.91088	1.24248	-2.84759	1.49869	0.220873	0.492464	0.981844	-2.84759	0.900241	0.342717	0.541959	0.434744	-2.84759	0.155371	0.693454	0.851805
chr1	71868624	72748277	NEGR1	.	-	28.3504	27.3595	24.8108	35.8165	35.0676	33.2928	24.2265	32.8087	26.911	33.9275	30.4941	30.7436	0.183791	4.92565	3.08302	0.0791133	0.208069	-0.0587704	4.92565	0.311765	0.576599	0.793661	-0.242561	4.92565	5.3678	0.0205119	0.261971	-0.313427	4.92565	9.06423	0.00260658	0.025876	-0.129637	4.92565	1.56978	0.210239	0.420008	-0.372198	4.92565	12.7748	0.000351315	0.00416893
chr1	74491701	74663871	LRRIQ3	.	-	0.4888	0.583892	0.441836	0.951816	0.316638	0.480514	0.816623	0.656175	0.659753	0.535133	0.46653	0.471769	-0.52413	-0.624044	2.54226	0.110836	0.258964	-0.501582	-0.624044	2.38061	0.12285	0.34451	0.0225474	-0.624044	0.00412542	0.948788	1	0.265786	-0.624044	0.726155	0.394132	0.647581	-0.258343	-0.624044	0.589518	0.442606	0.646111	-0.235796	-0.624044	0.5023	0.478491	0.693052
chr1	74663895	74674148	FPGT	.	+	13.348	13.638	11.3858	17.6967	16.9401	13.523	14.1159	16.3606	15.9035	13.4497	10.8998	12.3053	-0.336545	3.82847	7.33734	0.00675367	0.0309451	-0.275181	3.82847	4.95348	0.0260382	0.130394	0.0613638	3.82847	0.239345	0.62468	0.929762	-0.0536547	3.82847	0.194475	0.659218	0.849333	-0.3902	3.82847	9.97734	0.00158479	0.0116228	-0.328836	3.82847	7.15591	0.00747174	0.0463948
chr1	74663895	75010116	FPGT-TNNI3K	.	+	2.2184	2.91946	3.12684	3.27848	3.87881	2.74579	2.48876	2.97466	2.98625	2.99675	1.65406	3.30238	-0.0788532	1.56497	0.131961	0.716407	0.856986	-0.0304774	1.56497	0.0199766	0.887602	0.989992	0.0483758	1.56497	0.0498126	0.82339	1	-0.22435	1.56497	1.12527	0.288786	0.537391	-0.303203	1.56497	2.03426	0.153789	0.336775	-0.254828	1.56497	1.4563	0.227521	0.455338
chr1	74701070	75010116	TNNI3K	.	+	0.564	0.709011	0.543798	0.740301	0.752014	0.652126	0.544415	0.78741	0.486134	0.499458	0.296883	0.825595	-0.127466	-0.532393	0.158656	0.690397	0.838861	0.0119642	-0.532393	0.00148648	0.969245	1	0.139431	-0.532393	0.193491	0.660027	0.944726	-0.257904	-0.532393	0.754679	0.384999	0.638895	-0.385371	-0.532393	1.61724	0.203477	0.410266	-0.24594	-0.532393	0.700138	0.402737	0.619453
chr1	75033794	75139422	C1orf173	.	-	0	0	0	0.0705049	0	0	0	0	0.0694477	0	0	0	-2.68137	-3.50342	2.67036	0.102233	0.244815	-2.68137	-3.50342	2.74273	0.0976975	0.305122	0	-3.50342	0	1	1	0.072936	-3.50342	0.00346099	0.953087	1	-2.60843	-3.50342	2.55549	0.109912	0.267564	-2.60843	-3.50342	2.62566	0.105149	0.280404
chr1	75171171	75199092	CRYZ	.	-	42.7888	42.9995	36.4005	62.4673	56.0844	53.1654	46.042	50.9629	47.155	46.3069	33.8023	38.4491	-0.280111	5.53802	6.55199	0.0104767	0.0438577	-0.238938	5.53802	4.78234	0.0287531	0.139754	0.0411728	5.53802	0.140763	0.707524	0.959825	-0.252796	5.53802	5.44605	0.0196127	0.109802	-0.532907	5.53802	23.8953	1.01717e-06	2.1253e-05	-0.491734	5.53802	20.4153	6.23294e-06	0.000128113
chr1	75198835	75232360	TYW3	.	+	47.6392	43.3331	41.6685	50.975	48.6039	48.1544	48.1419	50.6129	50.1412	49.8388	43.0056	43.2455	-0.1286	5.5604	2.25601	0.133096	0.296371	-0.166937	5.5604	3.80257	0.051174	0.203752	-0.0383379	5.5604	0.199278	0.655305	0.942582	0.0111499	5.5604	0.0171564	0.895789	0.996716	-0.11745	5.5604	1.89067	0.169127	0.360328	-0.155788	5.5604	3.32729	0.068139	0.216107
chr1	75667815	76076799	SLC44A5	.	-	0	0	0	0	0	0	0	0.043745	0	0.0356756	0	0	-0.0081031	-3.60824	1.01744e-05	0.997455	1	-1.90771	-3.60824	1.40251	0.236303	0.491312	-1.89961	-3.60824	1.39796	0.237065	0.667326	1.90771	-3.60824	1.4368	0.230658	0.492464	1.89961	-3.60824	1.43217	0.23141	0.432097	0	-3.60824	0	1	1
chr1	76190042	76229355	ACADM	.	+	37.2616	36.8269	31.7782	41.3159	39.6984	38.1665	33.5593	38.8893	39.3768	37.8875	32.4027	32.2375	-0.124143	5.19744	1.61961	0.203146	0.400982	-0.0801308	5.19744	0.678025	0.410268	0.658446	0.0440126	5.19744	0.203207	0.652145	0.941073	-0.0917701	5.19744	0.899725	0.342856	0.597598	-0.215913	5.19744	4.94526	0.0261623	0.0988439	-0.171901	5.19744	3.15006	0.0759243	0.232446
chr1	76251878	76260775	RABGGTB	.	+	73.4328	67.5646	64.2362	92.7844	93.4081	86.7328	79.5235	98.7762	86.4624	74.2765	62.3454	69.35	-0.361	6.30652	14.9948	0.000107808	0.000951153	-0.367018	6.30652	15.5155	8.18325e-05	0.00171812	-0.00601832	6.30652	0.00414036	0.948695	1	-0.0442519	6.30652	0.228793	0.632421	0.832386	-0.405252	6.30652	18.9546	1.33865e-05	0.000211759	-0.41127	6.30652	19.5425	9.83871e-06	0.000189871
chr1	76252756	76252834	SNORD45C	.	+	0.3008	0.542185	0.169937	0.28202	0.593695	0.274579	0.194434	0.52494	0.277791	0.285405	0.212059	0.235884	-0.396784	-1.33593	0.640899	0.423385	0.617721	0.0132107	-1.33593	0.000790078	0.977576	1	0.409994	-1.33593	0.693692	0.404912	0.809728	-0.210093	-1.33593	0.213605	0.643957	0.838283	-0.606877	-1.33593	1.61379	0.20396	0.4109	-0.196882	-1.33593	0.190456	0.662538	0.831782
chr1	76253573	76253657	SNORD45A	.	+	0.1128	0.458772	0.13595	0.211515	0.593695	0.343224	0.11666	0.43745	0.208343	0.142702	0.0424119	0.117942	-1.23331	-1.66035	3.24068	0.0718307	0.192677	-0.116561	-1.66035	0.0374615	0.846529	0.96325	1.11675	-1.66035	2.61574	0.105808	0.537611	-0.596406	-1.66035	1.12323	0.289224	0.537944	-1.82971	-1.66035	8.06633	0.00450953	0.0268107	-0.712967	-1.66035	1.58327	0.20829	0.442279
chr1	76255161	76255232	SNORD45B	.	+	0.2632	0.291946	0.13595	0.28202	0.237478	0.377547	0.233321	0.306215	0.347239	0.142702	0.0848237	0.235884	-0.91206	-1.63817	3.4649	0.0626845	0.173751	-0.394403	-1.63817	0.7877	0.374797	0.624694	0.517657	-1.63817	0.992283	0.319185	0.737226	-0.0227061	-1.63817	0.00305657	0.95591	1	-0.934766	-1.63817	3.77699	0.051962	0.16072	-0.417109	-1.63817	0.916725	0.338336	0.55322
chr1	76262555	76378923	MSH4	.	+	0.0752	0.0834131	0.169937	0.211515	0.277058	0.274579	0.233321	0.17498	0.277791	0.142702	0.296883	0.117942	-0.348292	-1.88419	0.483309	0.486927	0.680049	-1.01769	-1.88419	3.36065	0.0667719	0.242134	-0.669398	-1.88419	1.29044	0.255967	0.672139	-0.122837	-1.88419	0.0730126	0.787	0.931657	-0.471129	-1.88419	0.950903	0.32949	0.527735	-1.14053	-1.88419	4.53009	0.033304	0.135062
chr1	76540388	77096669	ST6GALNAC3	.	+	0.0752	0	0.101962	0.0705049	0	0.0686449	0.11666	0.17498	0.104172	0.142702	0.0424119	0.117942	-0.303532	-2.63764	0.213933	0.643702	0.805586	-0.994875	-2.63764	1.86666	0.171858	0.426979	-0.691342	-2.63764	0.814539	0.366782	0.776492	1.33645	-2.63764	3.07171	0.0796658	0.270661	1.03291	-2.63764	1.65845	0.197812	0.402885	0.341571	-2.63764	0.147804	0.700643	0.857664
chr1	77333185	77529737	ST6GALNAC5	.	+	0.1504	0	0	0	0	0.0343224	0.0388868	0	0.0347239	0	0	0.0786281	0.0353023	-3.26507	0.000448814	0.983098	1	0.868008	-3.26507	0.358399	0.549397	0.776465	0.832706	-3.26507	0.331029	0.565054	0.90581	0.854479	-3.26507	0.285032	0.593422	0.810765	0.889781	-3.26507	0.305821	0.580256	0.767961	1.72249	-3.26507	1.26029	0.261596	0.47024
chr1	77554666	77685132	PIGK	.	-	54.3696	53.1342	49.7235	71.0337	66.5335	62.5011	46.5086	54.6812	52.815	67.2841	56.0261	56.9661	0.2283	5.85072	5.83385	0.0157207	0.0608876	0.0298026	5.85072	0.0989125	0.753139	0.905742	-0.198498	5.85072	4.42486	0.0354189	0.342487	-0.377706	5.85072	16.0752	6.08774e-05	0.00129075	-0.149405	5.85072	2.54219	0.110841	0.267892	-0.347903	5.85072	13.6857	0.00021609	0.00278959
chr1	77747661	78025654	AK5	.	+	118.666	117.946	121.913	119.612	116.562	111.685	112.733	113.343	112.818	130.644	119.941	126.316	0.153674	6.88985	4.71805	0.0298476	0.100007	0.0814019	6.88985	1.32326	0.250008	0.49187	-0.0722726	6.88985	1.04825	0.30591	0.725806	-0.0376266	6.88985	0.282811	0.594865	0.811845	0.116048	6.88985	2.70294	0.100164	0.253702	0.0437752	6.88985	0.384417	0.535249	0.744477
chr1	78030189	78148343	ZZZ3	.	-	69.4096	66.7305	62.8087	77.4496	72.9058	75.2691	65.7187	70.5169	68.1976	69.9598	63.7874	67.3843	-0.0226942	6.11384	0.0877403	0.76707	0.893964	-0.0393337	6.11384	0.263936	0.607429	0.809976	-0.0166395	6.11384	0.0471922	0.828023	1	-0.142762	6.11384	3.51233	0.0609136	0.228227	-0.165456	6.11384	4.7131	0.0299337	0.109483	-0.182095	6.11384	5.71629	0.0168082	0.0840675
chr1	78161673	78225564	USP33	.	-	88.0968	87.2501	80.1762	90.634	91.7853	84.7421	74.0793	92.1707	80.3163	88.1543	78.4619	88.0635	0.0477888	6.41621	0.292388	0.588694	0.757528	0.0518667	6.41621	0.344872	0.55703	0.779885	0.00407785	6.41621	0.00213544	0.963142	1	-0.116264	6.41621	1.73806	0.187385	0.450822	-0.0684753	6.41621	0.603997	0.437057	0.640232	-0.0643974	6.41621	0.534919	0.464546	0.679612
chr1	78245308	78345225	FAM73A	.	+	39.5928	42.916	39.5273	40.8576	38.4715	39.1276	33.0149	37.6644	36.8073	40.0637	36.1773	39.432	0.107019	5.27478	1.60417	0.205313	0.403971	0.182689	5.27478	4.71119	0.0299668	0.1437	0.0756701	5.27478	0.814772	0.366713	0.776492	-0.140758	5.27478	2.79977	0.094278	0.296345	-0.0337385	5.27478	0.162136	0.687198	0.846809	0.0419316	5.27478	0.252463	0.615346	0.797035
chr1	78354199	78409578	NEXN	.	+	64.108	61.6006	58.6282	57.9903	54.9762	51.6209	42.931	49.9568	49.9676	60.6128	61.582	65.0648	0.390401	5.82431	20.534	5.85806e-06	7.51632e-05	0.367537	5.82431	18.2236	1.96434e-05	0.000528031	-0.0228636	5.82431	0.0719331	0.788543	0.9886	-0.20422	5.82431	5.60724	0.0178864	0.102966	0.186182	5.82431	4.74604	0.0293659	0.107977	0.163318	5.82431	3.65648	0.0558514	0.189108
chr1	78413590	78444777	FUBP1	.	-	106.596	112.232	107.842	124.723	122.855	123.492	96.2837	102.32	95.7337	124.294	120.45	118.099	0.302415	6.82	18.6134	1.60093e-05	0.000181347	0.150582	6.82	4.60375	0.0319021	0.150206	-0.151833	6.82	4.7312	0.0296203	0.309958	-0.334664	6.82	22.8826	1.72204e-06	6.00358e-05	-0.0322494	6.82	0.215135	0.642772	0.814413	-0.184082	6.82	6.98235	0.00823172	0.0497765
chr1	78470635	78482995	DNAJB4	.	+	230.751	225.341	197.705	215.851	207.991	188.464	151.153	199.696	184.141	251.691	210.363	234.98	0.382035	7.70219	14.0315	0.000179777	0.00146903	0.289343	7.70219	8.05442	0.00453927	0.0381649	-0.092692	7.70219	0.83065	0.362085	0.772766	-0.19485	7.70219	3.65463	0.0559134	0.2155	0.187185	7.70219	3.38479	0.0658006	0.190604	0.0944932	7.70219	0.86261	0.353009	0.568417
chr1	78511588	78603112	GIPC2	.	+	7.1816	6.88158	6.08374	6.59221	7.12435	6.00642	6.02745	8.66151	7.22256	7.24214	5.93766	6.64407	-0.136866	2.78111	0.931382	0.334504	0.525594	-0.119044	2.78111	0.710586	0.399249	0.648066	0.0178224	2.78111	0.0156531	0.900435	1	0.149694	2.78111	1.1268	0.288458	0.536991	0.0128282	2.78111	0.00813772	0.928121	1	0.0306506	2.78111	0.046834	0.828667	0.945971
chr1	78695282	78835147	MGC27382	.	+	0	0.0834131	0	0.0705049	0	0	0	0	0.0347239	0	0	0.0393141	0.0365172	-3.40213	0.000316546	0.985805	1	0.829881	-3.40213	0.266803	0.605484	0.808564	0.793364	-3.40213	0.24616	0.619792	0.929467	-0.72774	-3.40213	0.210764	0.646169	0.839945	-0.691223	-3.40213	0.192484	0.660857	0.827315	0.102141	-3.40213	0.00415787	0.948587	1
chr1	78956727	79006386	PTGFR	.	+	40.1568	40.2885	34.8371	35.9927	34.3948	32.7779	33.326	40.8141	41.2867	39.8139	36.2621	40.7687	0.0181015	5.23397	0.0341377	0.853414	0.954331	-0.00281743	5.23397	0.000827976	0.977044	1	-0.0209189	5.23397	0.0456865	0.830747	1	0.162121	5.23397	2.72642	0.0987001	0.304845	0.180223	5.23397	3.3723	0.0663011	0.191594	0.159304	5.23397	2.63798	0.104336	0.280404
chr1	79086087	79111830	IFI44L	.	+	8.7232	7.34035	6.96741	8.88362	7.91594	8.88951	7.0774	9.05521	8.99348	9.38267	9.16096	10.1037	0.189642	3.1071	2.28821	0.13036	0.291843	-0.126193	3.1071	0.977636	0.322783	0.571633	-0.315835	3.1071	6.27723	0.0122299	0.198093	-0.0340024	3.1071	0.0731043	0.786869	0.931657	0.15564	3.1071	1.57032	0.210161	0.41999	-0.160195	3.1071	1.60493	0.205205	0.437539
chr1	79115476	79129763	IFI44	.	+	10.7912	12.3034	9.31254	14.5945	13.1405	11.9785	12.9493	14.1734	12.3964	12.201	11.1119	11.9515	-0.160799	3.62244	1.85022	0.173758	0.358253	-0.288439	3.62244	5.89336	0.0151981	0.0901469	-0.127639	3.62244	1.13528	0.286652	0.708596	-0.00910927	3.62244	0.00611039	0.937694	1	-0.169908	3.62244	2.08988	0.148278	0.327852	-0.297548	3.62244	6.34435	0.0117756	0.0650041
chr1	79355448	79472495	ELTD1	.	-	34.1032	34.6581	28.7193	34.7942	34.4739	32.2288	29.1262	37.4457	35.3489	40.4204	38.722	40.6507	0.233908	5.13467	5.43035	0.0197897	0.0729497	-0.065043	5.13467	0.41471	0.519589	0.756335	-0.298951	5.13467	8.85756	0.00291877	0.0825577	0.00564983	5.13467	0.00314884	0.955251	1	0.239558	5.13467	5.72566	0.0167187	0.0717638	-0.0593931	5.13467	0.347615	0.555467	0.756408
chr1	82266081	82458107	LPHN2	.	+	104.378	103.015	101.758	114.112	109.121	98.2308	89.3619	100.307	93.3377	118.55	106.92	116.409	0.27333	6.71013	11.6462	0.000643324	0.00440608	0.127806	6.71013	2.54195	0.110858	0.322713	-0.145524	6.71013	3.32152	0.0683784	0.472172	-0.184041	6.71013	5.2847	0.0215136	0.116821	0.0892891	6.71013	1.25431	0.26273	0.451815	-0.0562345	6.71013	0.49626	0.481148	0.695836
chr1	84335056	84464833	TTLL7	.	-	6.1664	5.12991	5.43798	7.8613	8.58879	7.17339	5.67747	7.08669	6.35447	8.06268	7.08278	6.52613	0.1864	2.77366	1.96814	0.160646	0.339929	-0.187609	2.77366	1.89341	0.168817	0.421732	-0.374009	2.77366	7.75104	0.00536816	0.125605	-0.305609	2.77366	5.45551	0.0195067	0.1095	-0.119209	2.77366	0.855276	0.355064	0.555183	-0.493218	2.77366	13.8991	0.000192889	0.00252622
chr1	84543744	84704181	PRKACB	.	+	31.8848	31.1965	27.5298	34.3359	34.751	31.1991	25.4709	31.3214	31.564	34.3199	28.2887	34.4391	0.136446	4.97428	1.63449	0.201084	0.398574	0.0354571	4.97428	0.110049	0.740088	0.896144	-0.100989	4.97428	0.899397	0.342943	0.755536	-0.182269	4.97428	2.93634	0.0866065	0.285788	-0.0458227	4.97428	0.187057	0.665378	0.830615	-0.146811	4.97428	1.91369	0.166554	0.379599
chr1	84764048	84816481	SAMD13	.	+	0.752	0.458772	0.475823	0.775554	0.672855	0.446192	0.544415	0.52494	0.590306	0.535133	0.46653	0.432455	-0.208718	-0.659816	0.404294	0.52488	0.713585	0.017758	-0.659816	0.00320561	0.954849	1	0.226476	-0.659816	0.486059	0.48569	0.8658	-0.176368	-0.659816	0.337975	0.561	0.784498	-0.385086	-0.659816	1.50101	0.220515	0.432097	-0.15861	-0.659816	0.279477	0.597044	0.783559
chr1	84830640	84863576	UOX	.	-	0	0.0834131	0.0339874	0.0352524	0.0791594	0.102967	0.0388868	0.043745	0.104172	0.0713511	0.0848237	0.0393141	0.00583663	-2.88321	4.69146e-05	0.994535	1	-0.715433	-2.88321	0.573157	0.449007	0.691881	-0.721269	-2.88321	0.58243	0.445361	0.835809	-0.155188	-2.88321	0.0361034	0.849302	0.970876	-0.149351	-2.88321	0.0334294	0.854926	0.964505	-0.87062	-2.88321	0.918234	0.337939	0.552993
chr1	84944919	84964033	RPF1	.	+	51.6248	47.7957	48.602	54.5355	54.8575	54.504	50.1251	53.7626	53.822	50.2669	46.441	47.8845	-0.124641	5.67982	2.57068	0.108861	0.255324	-0.0912716	5.67982	1.38576	0.239122	0.491312	0.033369	5.67982	0.183836	0.668098	0.948645	-0.0554872	5.67982	0.518061	0.47167	0.71681	-0.180128	5.67982	5.41636	0.0199489	0.0816351	-0.146759	5.67982	3.61469	0.0572716	0.191691
chr1	84964005	84972262	GNG5	.	-	75.8016	78.6586	87.6874	85.875	83.8694	81.8247	103.867	84.5591	96.7754	82.5533	93.1789	88.5746	-0.110713	6.44313	1.58542	0.207982	0.407598	-0.236189	6.44313	7.19762	0.00730004	0.0536421	-0.125476	6.44313	2.02602	0.154625	0.637781	0.181593	6.44313	4.26836	0.0388284	0.171642	0.0708802	6.44313	0.648459	0.420664	0.622619	-0.054596	6.44313	0.384046	0.535446	0.744562
chr1	85018803	85040163	CTBS	.	-	15.792	16.349	14.7505	18.014	17.3359	14.0722	14.0381	19.5103	16.5286	18.1232	16.6679	16.5512	0.039053	4.04885	0.103292	0.747914	0.879591	-0.0936415	4.04885	0.589888	0.442463	0.687079	-0.132695	4.04885	1.18872	0.275588	0.695613	0.0177115	4.04885	0.0213086	0.883941	0.991238	0.0567645	4.04885	0.219676	0.639287	0.811897	-0.07593	4.04885	0.390444	0.532066	0.741329
chr1	85093912	85100703	C1orf180	.	-	0.0376	0	0	0.0352524	0	0.0343224	0.0388868	0	0.0347239	0	0.0424119	0	-0.787872	-3.40279	0.335153	0.56264	0.742726	-0.827476	-3.40279	0.373561	0.54107	0.770528	-0.0396039	-3.40279	0.000707427	0.978781	1	0.0817319	-3.40279	0.00453333	0.946319	1	-0.70614	-3.40279	0.271679	0.602208	0.783917	-0.745744	-3.40279	0.306289	0.579967	0.772762
chr1	85109389	85156240	SSX2IP	.	-	50.1208	48.4213	41.0568	64.653	60.7153	55.8083	46.2364	52.4065	52.2941	54.9404	41.9029	43.9138	-0.0995591	5.67573	0.829831	0.362321	0.556295	-0.113323	5.67573	1.07582	0.299635	0.546419	-0.013764	5.67573	0.015828	0.899883	1	-0.263376	5.67573	5.8786	0.015326	0.0919704	-0.362935	5.67573	11.1203	0.000853865	0.00701413	-0.376699	5.67573	11.986	0.000536022	0.00589562
chr1	85279085	85358896	LPAR3	.	-	0.1504	0.0417066	0.13595	0.246767	0.197898	0.274579	0.155547	0.08749	0.0347239	0.0356756	0.127236	0.0393141	-0.451307	-2.28974	0.326068	0.567984	0.745885	0.300286	-2.28974	0.188056	0.66454	0.848811	0.751593	-2.28974	1.01201	0.314423	0.733594	-1.37172	-2.28974	5.6675	0.0172821	0.100561	-1.82303	-2.28974	8.57579	0.00340662	0.0214695	-1.07143	-2.28974	3.90259	0.0482116	0.171644
chr1	85391265	85462796	MCOLN2	.	-	2.9328	3.837	3.73861	4.01878	2.69142	2.95173	2.72208	3.58709	3.40294	3.3535	2.96883	3.34169	-0.00286727	1.75363	0.000261549	0.987097	1	0.114535	1.75363	0.430795	0.511599	0.749136	0.117402	1.75363	0.452372	0.501211	0.876968	0.00157996	1.75363	8.07179e-05	0.992832	1	-0.00128732	1.75363	5.39088e-05	0.994142	1	0.116115	1.75363	0.451217	0.501758	0.714719
chr1	85483764	85514223	MCOLN3	.	-	0.6392	0.792425	0.883672	0.423029	0.752014	0.823738	0.622189	0.26247	0.937544	0.784862	0.46653	0.746967	0.101734	-0.39905	0.091976	0.76168	0.889761	0.303078	-0.39905	0.86757	0.351629	0.601093	0.201344	-0.39905	0.391241	0.531648	0.89161	-0.0856376	-0.39905	0.0664116	0.796635	0.937471	0.0160963	-0.39905	0.00241159	0.960833	1	0.21744	-0.39905	0.465929	0.494866	0.70811
chr1	85527992	85598821	WDR63	.	+	2.1808	2.71093	1.66538	1.90363	2.88932	1.9907	1.90545	2.40597	2.01398	1.71243	2.163	2.16227	-0.0667428	1.14567	0.0987095	0.753384	0.883104	0.0445551	1.14567	0.0453718	0.831322	0.95279	0.111298	1.14567	0.27919	0.597233	0.917918	-0.0974475	1.14567	0.221518	0.637885	0.835943	-0.16419	1.14567	0.620012	0.431043	0.633772	-0.0528925	1.14567	0.0664229	0.796618	0.922587
chr1	85623355	85666728	SYDE2	.	-	3.8352	5.29673	4.35039	8.53109	7.95552	7.13906	4.08311	4.59322	5.10441	6.52863	5.51354	6.17231	0.402014	2.54535	7.66862	0.00561893	0.0267213	-0.0400983	2.54535	0.0714083	0.789297	0.926649	-0.442112	2.54535	9.27862	0.00231844	0.0715581	-0.773289	2.54535	30.2892	3.722e-08	1.96478e-06	-0.371276	2.54535	7.47014	0.00627307	0.0346491	-0.813387	2.54535	33.5291	7.02071e-09	2.82483e-07
chr1	85715636	85725355	C1orf52	.	-	25.9816	24.9405	23.7232	32.538	30.318	31.8512	33.0538	31.1902	31.7723	28.0767	25.4895	24.6499	-0.294819	4.84343	11.932	0.000551772	0.00385427	-0.364081	4.84343	18.1534	2.0381e-05	0.000544001	-0.0692621	4.84343	0.640546	0.423513	0.824165	0.0195267	4.84343	0.0541331	0.816021	0.950699	-0.275292	4.84343	10.4743	0.00121049	0.00929871	-0.344554	4.84343	16.3689	5.21344e-05	0.0008105
chr1	85731459	85742587	BCL10	.	-	41.36	39.1207	39.4594	48.4721	46.6249	48.5319	35.9703	38.8893	37.6754	52.8712	56.2805	54.8824	0.543561	5.49464	49.8721	1.64106e-12	7.81399e-11	0.0924852	5.49464	1.40932	0.235169	0.491312	-0.451076	5.49464	34.7643	3.72139e-09	7.83601e-07	-0.352685	5.49464	20.9211	4.78597e-06	0.000145118	0.190876	5.49464	6.3719	0.0115941	0.0544672	-0.2602	5.49464	11.5236	0.000687186	0.00726722
chr1	85742040	85743771	LOC646626	.	+	0.3384	0.250239	0.441836	0.423029	0.197898	0.514836	0.466642	0.34996	0.381962	0.285405	0.46653	0.353826	-0.137977	-1.15253	0.132031	0.716336	0.856971	-0.193456	-1.15253	0.259663	0.610351	0.812273	-0.0554797	-1.15253	0.0203462	0.886574	1	0.0520332	-1.15253	0.0199787	0.887597	0.993543	-0.0859435	-1.15253	0.0520106	0.819601	0.940855	-0.141423	-1.15253	0.140895	0.707393	0.86322
chr1	85784167	86044046	DDAH1	.	-	329.94	321.808	302.25	309.658	300.014	289.063	252.375	294.054	294.632	323.97	308.419	329.688	0.194004	8.25139	6.52265	0.0106509	0.0444203	0.181699	8.25139	5.72391	0.0167354	0.0961069	-0.0123053	8.25139	0.0263242	0.871111	1	-0.0956786	8.25139	1.58736	0.207704	0.48091	0.0983255	8.25139	1.67995	0.194931	0.398505	0.0860202	8.25139	1.28628	0.256736	0.464388
chr1	86046443	86049648	CYR61	.	+	466.917	472.952	490.268	864.355	849.657	880.302	273.296	249.215	251.574	715.331	726.303	717.599	1.47989	9.17965	536.321	1.19089e-118	3.22407e-115	0.885586	9.17965	195.869	1.66505e-44	3.15544e-41	-0.5943	9.17965	90.3748	1.97057e-21	1.06698e-18	-1.74475	9.17965	736.532	3.40369e-162	3.39491e-159	-0.264863	9.17965	18.1642	2.0265e-05	0.000300033	-0.859163	9.17965	187.96	8.86515e-43	3.00006e-40
chr1	86115105	86174116	ZNHIT6	.	-	64.8224	67.7314	61.3472	77.8022	73.4995	70.5669	55.3748	62.7303	61.9821	74.1338	64.6781	69.4286	0.210285	6.06792	6.20554	0.0127351	0.0514261	0.106184	6.06792	1.57918	0.208879	0.482941	-0.104101	6.06792	1.5312	0.215932	0.667326	-0.301088	6.06792	12.8008	0.000346479	0.00532533	-0.0908029	6.06792	1.17585	0.278202	0.469251	-0.194904	6.06792	5.40222	0.0201111	0.0949964
chr1	86194915	86622121	COL24A1	.	-	0.0752	0.0834131	0.0679748	0.14101	0.158319	0.102967	0.0388868	0.131235	0.104172	0.142702	0.212059	0.157256	0.865631	-2.37654	1.85014	0.173767	0.358253	-0.255762	-2.37654	0.11378	0.735881	0.894744	-1.12139	-2.37654	2.90522	0.0882934	0.528135	-0.531804	-2.37654	0.646108	0.421508	0.673136	0.333827	-2.37654	0.340168	0.559732	0.749308	-0.787566	-2.37654	1.32498	0.249701	0.455885
chr1	86812506	86862025	ODF2L	.	-	35.1936	32.1975	32.1521	37.8611	35.3447	34.494	31.0317	34.3398	35.6961	36.8172	29.9004	35.7758	0.0212818	5.10061	0.049526	0.82389	0.933489	-0.0222596	5.10061	0.0541863	0.815933	0.94262	-0.0435414	5.10061	0.207636	0.648626	0.940736	-0.0913959	5.10061	0.922119	0.336919	0.592849	-0.0701141	5.10061	0.543513	0.46098	0.663761	-0.113655	5.10061	1.42821	0.232057	0.455338
chr1	86889768	86922240	CLCA2	.	+	0.1504	0.583892	0.543798	0.28202	0.316638	0.308902	0.233321	0.26247	0.277791	0.428107	0.67859	0.432455	0.960902	-1.15626	5.427	0.0198277	0.0730451	0.707815	-1.15626	2.7825	0.0952991	0.305122	-0.253086	-1.15626	0.4697	0.493125	0.870699	-0.221659	-1.15626	0.240386	0.623928	0.825624	0.739242	-1.15626	3.54014	0.0599003	0.178138	0.486156	-1.15626	1.4473	0.228962	0.455338
chr1	86934525	86965974	CLCA1	.	+	0	0	0	0	0	0	0	0	0.0347239	0	0	0	-1.89354	-3.66576	1.35468	0.244462	0.423048	-1.89354	-3.66576	1.39156	0.238142	0.491312	0	-3.66576	0	1	1	1.89354	-3.66576	1.42565	0.232476	0.492464	0	-3.66576	0	1	1	0	-3.66576	0	1	1
chr1	87099958	87121059	CLCA3P	.	+	0	0	0	0.0352524	0.0791594	0.0686449	0	0.043745	0.0347239	0	0	0	-2.69284	-3.35548	2.76297	0.0964692	0.24031	-2.69284	-3.35548	2.83863	0.0920225	0.298967	0	-3.35548	0	1	1	-1.09108	-3.35548	1.13198	0.287354	0.536184	-3.78391	-3.35548	6.57325	0.0103523	0.0502521	-3.78391	-3.35548	6.75593	0.00934366	0.0548154
chr1	87170252	87213867	SH3GLB1	.	+	183.187	182.8	168.475	178.166	182.739	169.759	166.163	188.41	181.536	176.416	161.504	173.65	-0.0672723	7.4606	0.778972	0.377456	0.572345	-0.00450844	7.4606	0.0035058	0.952785	1	0.0627638	7.4606	0.67861	0.410066	0.814331	0.0147193	7.4606	0.0373978	0.846657	0.969838	-0.0525529	7.4606	0.476146	0.490173	0.691629	0.0102109	7.4606	0.0180113	0.893239	0.990962
chr1	87328127	87380107	2018-09-15	.	-	125.81	111.94	99.4811	125.393	120.124	111.925	126.888	156.87	145.493	121.226	96.9959	108.153	-0.394678	6.91806	14.4102	0.000147004	0.00124117	-0.348115	6.91806	11.232	0.00080401	0.0105664	0.0465624	6.91806	0.200297	0.654481	0.942582	0.263972	6.91806	6.4773	0.0109261	0.0719207	-0.130706	6.91806	1.58109	0.208604	0.417627	-0.0841433	6.91806	0.656216	0.417899	0.633923
chr1	87380334	87575681	HS2ST1	.	+	52.8656	49.6725	45.1692	51.4333	51.7307	48.2573	41.6478	49.1694	47.3286	54.8333	49.4098	53.3099	0.19055	5.63356	4.54752	0.0329665	0.107995	0.096334	5.63356	1.16003	0.281459	0.527702	-0.094216	5.63356	1.11998	0.289922	0.709736	-0.132486	5.63356	2.20289	0.137752	0.371131	0.0580637	5.63356	0.427163	0.513384	0.712758	-0.0361523	5.63356	0.165225	0.68439	0.846012
chr1	87595447	87634886	LOC339524	.	+	0.1504	0.291946	0.271899	0.352524	0.277058	0.308902	0.233321	0.17498	0.104172	0.285405	0.169647	0.157256	0.298085	-1.69693	0.323287	0.569639	0.746248	0.48779	-1.69693	0.93928	0.332463	0.581711	0.189705	-1.69693	0.156898	0.692029	0.955563	-0.88425	-1.69693	3.57945	0.0584986	0.222378	-0.586165	-1.69693	1.73842	0.187339	0.387245	-0.39646	-1.69693	0.866178	0.352015	0.567652
chr1	87794150	87814607	LMO4	.	+	25.38	22.9803	25.6265	26.3336	23.6291	24.1287	25.7431	24.191	25.9734	25.2583	26.6771	29.5249	0.100236	4.67412	1.19222	0.274882	0.458564	-0.0366305	4.67412	0.158175	0.690842	0.864932	-0.136866	4.67412	2.22549	0.135749	0.60301	0.0354026	4.67412	0.148395	0.700074	0.878557	0.135638	4.67412	2.19533	0.13843	0.312457	-0.00122785	4.67412	0.000178697	0.989334	1
chr1	89149921	89301938	PKN2	.	+	61.1376	59.557	54.1419	71.8445	67.8	65.4185	48.6863	56.9122	57.5027	69.2463	59.6311	62.1948	0.228961	5.93664	6.32308	0.0119176	0.0486958	0.0997194	5.93664	1.19627	0.274069	0.519382	-0.129242	5.93664	2.02734	0.154491	0.637689	-0.33024	5.93664	13.232	0.000275204	0.00441983	-0.101279	5.93664	1.2575	0.262125	0.451224	-0.230521	5.93664	6.48983	0.0108493	0.0611922
chr1	89318320	89357301	GTF2B	.	-	38.9536	37.3274	35.041	38.4252	38.3923	37.6517	35.6592	41.6452	37.8837	40.1707	34.6929	38.056	-0.0265296	5.24413	0.0916943	0.762034	0.89012	-0.0487427	5.24413	0.309973	0.577697	0.794422	-0.0222131	5.24413	0.0643007	0.799823	0.99276	0.00807952	5.24413	0.00856735	0.926253	1	-0.0184501	5.24413	0.0446224	0.8327	0.949317	-0.0406632	5.24413	0.217066	0.641285	0.815292
chr1	89401455	89458643	CCBL2	.	-	33.8776	31.4467	30.9965	35.0409	36.0967	33.8419	29.8651	34.0773	31.9459	34.855	28.628	29.2103	-0.0464527	5.02534	0.242646	0.622301	0.78674	0.00713239	5.02534	0.00575768	0.939515	1	0.0535851	5.02534	0.324141	0.56913	0.907676	-0.13104	5.02534	1.96396	0.161091	0.410106	-0.177493	5.02534	3.59346	0.0580074	0.173927	-0.123908	5.02534	1.76294	0.184258	0.406315
chr1	89445138	89458643	RBMXL1	.	-	19.928	21.2286	19.0669	23.1256	21.9667	20.868	18.2379	20.8226	21.0774	23.4032	19.8487	20.2861	0.0810909	4.3853	0.679206	0.40986	0.605493	0.000489072	4.3853	2.45934e-05	0.996043	1	-0.0806018	4.3853	0.673986	0.411666	0.815857	-0.133019	4.3853	1.8518	0.173574	0.431002	-0.0519277	4.3853	0.284465	0.593789	0.779852	-0.132529	4.3853	1.84636	0.174208	0.392257
chr1	89472359	89488549	GBP3	.	-	22.7104	21.9376	19.6447	28.484	26.2809	28.1787	23.6043	24.9346	24.4456	22.2616	20.4425	21.3082	-0.187728	4.57067	4.51737	0.0335524	0.109403	-0.184155	4.57067	4.37083	0.0365591	0.164842	0.0035724	4.57067	0.00161264	0.967967	1	-0.185614	4.57067	4.62785	0.031457	0.151131	-0.373342	4.57067	18.3452	1.8428e-05	0.000276592	-0.36977	4.57067	18.0953	2.10116e-05	0.000368696
chr1	89517986	89531043	GBP1	.	-	14.2504	14.3471	12.8132	17.3795	14.8028	15.2048	11.2772	12.1611	12.8131	16.6962	14.1231	14.5069	0.323402	3.83551	8.66309	0.00324721	0.0171558	0.189146	3.83551	2.93517	0.0866698	0.287851	-0.134256	3.83551	1.5349	0.215378	0.667326	-0.386176	3.83551	12.5555	0.000395039	0.00591809	-0.0627733	3.83551	0.344592	0.557191	0.747282	-0.197029	3.83551	3.36107	0.0667547	0.213298
chr1	89573309	89591799	GBP2	.	-	0.7144	0.625598	1.05361	0.564039	0.474956	0.720771	0.622189	1.09362	0.972268	0.998916	1.14512	0.746967	0.106392	-0.174389	0.161045	0.688196	0.83726	-0.13874	-0.174389	0.259726	0.610308	0.812273	-0.245132	-0.174389	0.834669	0.360926	0.771389	0.589766	-0.174389	4.17909	0.0409256	0.176842	0.696158	-0.174389	5.99547	0.0143427	0.0637449	0.451026	-0.174389	2.38372	0.122605	0.30914
chr1	89646830	89664633	GBP4	.	-	0.4512	0.500479	0.577786	0.599292	0.554116	0.377547	0.777736	0.52494	0.555582	0.499458	0.254471	0.275198	-0.816545	-0.803986	5.61786	0.0177784	0.0673029	-0.27355	-0.803986	0.767346	0.381039	0.631103	0.542994	-0.803986	2.30678	0.12881	0.587426	0.286984	-0.803986	0.854596	0.355255	0.609165	-0.529561	-0.803986	2.21664	0.13653	0.30957	0.0134335	-0.803986	0.00174151	0.966713	1
chr1	89724633	89738544	GBP5	.	-	0.0752	0.0417066	0.0339874	0.14101	0.0791594	0.13729	0.0388868	0	0.0347239	0.0713511	0.127236	0	1.18725	-2.81915	1.33978	0.247073	0.425379	0.839969	-2.81915	0.614103	0.433247	0.679828	-0.347277	-2.81915	0.151895	0.696731	0.955584	-2.03769	-2.81915	5.28692	0.0214862	0.116739	-0.850442	-2.81915	1.35636	0.244169	0.4426	-1.19772	-2.81915	2.45041	0.117494	0.300366
chr1	89829435	89853719	GBP6	.	+	0.0376	0	0	0	0	0	0	0	0	0	0	0	0	-3.66531	0	1	1	1.86583	-3.66531	1.33157	0.248526	0.491312	1.86583	-3.66531	1.32752	0.249247	0.667326	0	-3.66531	0	1	1	0	-3.66531	0	1	1	1.86583	-3.66531	1.39751	0.237142	0.455338
chr1	89990396	90063420	LRRC8B	.	+	33.1632	35.8259	29.4671	36.6978	40.4504	33.0868	27.3374	33.3774	31.3904	35.4258	31.9785	34.5964	0.148454	5.07215	2.03295	0.153922	0.330049	0.0954124	5.07215	0.839321	0.359591	0.609547	-0.0530418	5.07215	0.261559	0.609051	0.923149	-0.258921	5.07215	6.24206	0.0124751	0.0788578	-0.110467	5.07215	1.14637	0.28431	0.47643	-0.163509	5.07215	2.50949	0.113163	0.292811
chr1	90090407	90098453	FLJ27354	.	-	0.3008	0.0417066	0.339874	0.28202	0.277058	0.240257	0.311094	0.26247	0.208343	0.428107	0.424119	0.19657	0.430532	-1.50363	0.955437	0.328339	0.518687	-0.126099	-1.50363	0.0703116	0.790884	0.927994	-0.556631	-1.50363	1.56366	0.211131	0.667326	-0.0387273	-1.50363	0.00708607	0.932914	1	0.391805	-1.50363	0.826497	0.363287	0.563246	-0.164826	-1.50363	0.12541	0.72324	0.874616
chr1	90098643	90185094	LRRC8C	.	+	108.702	114.943	99.617	121.903	120.441	110.415	85.8232	102.232	94.8656	122.474	112.137	124.468	0.344466	6.78018	16.1101	5.97646e-05	0.00057202	0.192197	6.78018	5.00954	0.025208	0.1278	-0.152269	6.78018	3.17175	0.0749221	0.491637	-0.318508	6.78018	13.7985	0.000203502	0.00345881	0.0259582	6.78018	0.0925809	0.760921	0.897715	-0.126311	6.78018	2.18615	0.139257	0.336234
chr1	90286572	90401989	LRRC8D	.	+	54.2192	51.0905	49.5876	50.6578	48.8413	48.326	46.5475	49.0381	47.2592	50.695	50.9366	54.8038	0.131436	5.65082	2.83668	0.0921341	0.233396	0.117028	5.65082	2.25381	0.133286	0.363521	-0.0144076	5.65082	0.034444	0.852766	1	-0.049879	5.65082	0.409159	0.522397	0.757486	0.0815567	5.65082	1.10278	0.293656	0.486121	0.0671491	5.65082	0.749214	0.386725	0.603246
chr1	90458823	90460525	GEMIN8P4	.	-	0.1128	0.291946	0.101962	0.105757	0.0395797	0.13729	0.11666	0.08749	0.104172	0.0713511	0.212059	0.0393141	0.0110054	-2.37598	0.000223237	0.988079	1	0.637431	-2.37598	0.947384	0.330386	0.580081	0.626425	-2.37598	0.91517	0.338746	0.752953	0.0952526	-2.37598	0.0173802	0.895116	0.996716	0.106258	-2.37598	0.0215451	0.883304	0.984155	0.732683	-2.37598	1.25814	0.262003	0.470681
chr1	90460677	90494094	ZNF326	.	+	26.7712	27.151	24.0291	26.5098	27.2308	27.5952	24.1487	24.6722	24.272	26.9351	24.8958	25.9866	0.0915896	4.69631	1.17198	0.278995	0.463874	0.0914298	4.69631	1.17322	0.27874	0.525403	-0.000159745	4.69631	3.63177e-06	0.998479	1	-0.154414	4.69631	3.38471	0.0658037	0.239632	-0.0628244	4.69631	0.565769	0.451945	0.656207	-0.0629842	4.69631	0.571295	0.449745	0.664933
chr1	91380856	91487812	ZNF644	.	-	49.9328	49.464	42.3143	54.6765	53.4326	52.4447	43.4754	51.2691	46.5994	54.2625	41.394	46.6658	0.0118187	5.61188	0.01335	0.908015	0.994044	0.00360121	5.61188	0.00124067	0.971902	1	-0.0082175	5.61188	0.00646677	0.935906	1	-0.18445	5.61188	3.28007	0.0701258	0.249543	-0.172631	5.61188	2.87618	0.0898988	0.237711	-0.180848	5.61188	3.15957	0.075483	0.231656
chr1	91726322	91870426	HFM1	.	-	0.0376	0	0	0.0705049	0.0395797	0.102967	0.11666	0.08749	0.0694477	0.0713511	0	0.0393141	-1.12451	-2.95269	1.62596	0.202263	0.400282	-2.46606	-2.95269	5.25709	0.0218575	0.115156	-1.34156	-2.95269	1.12212	0.289463	0.709736	0.302047	-2.95269	0.158846	0.690221	0.872048	-0.822458	-2.95269	0.814665	0.366745	0.566561	-2.16402	-2.95269	3.78933	0.0515802	0.178769
chr1	91966403	91991321	CDC7	.	+	14.3632	13.2627	11.4198	19.6004	19.2753	17.5044	14.1159	15.9232	15.5563	18.2659	13.5718	15.8829	0.069052	3.98239	0.338211	0.560864	0.742726	-0.225127	3.98239	3.51267	0.0609013	0.228181	-0.294179	3.98239	6.03601	0.0140169	0.213019	-0.306132	3.98239	6.81157	0.00905689	0.063138	-0.23708	3.98239	4.11363	0.0425389	0.139958	-0.531259	3.98239	20.154	7.14501e-06	0.000144201
chr1	92145899	92371559	TGFBR3	.	-	67.0408	67.0641	65.4597	70.1524	66.8897	64.6635	58.1358	60.1931	58.7875	69.8528	62.8544	67.227	0.17565	6.02096	5.38111	0.020356	0.074419	0.172201	6.02096	5.18288	0.0228105	0.119349	-0.00344938	6.02096	0.00209994	0.96345	1	-0.187732	6.02096	6.17962	0.012923	0.0809601	-0.0120816	6.02096	0.0258451	0.872279	0.976926	-0.0155309	6.02096	0.0428016	0.836099	0.950697
chr1	92414927	92479985	BRDT	.	+	0.0376	0	0	0	0	0	0	0	0	0	0	0	0	-3.66531	0	1	1	1.86583	-3.66531	1.33157	0.248526	0.491312	1.86583	-3.66531	1.32752	0.249247	0.667326	0	-3.66531	0	1	1	0	-3.66531	0	1	1	1.86583	-3.66531	1.39751	0.237142	0.455338
chr1	92495532	92529093	EPHX4	.	+	0.0376	0.0834131	0	0.0352524	0.0395797	0.0343224	0.0388868	0	0.0347239	0.107027	0.0424119	0	0.889473	-3.13928	0.687148	0.407136	0.603003	0.466048	-3.13928	0.169365	0.680676	0.858348	-0.423424	-3.13928	0.182901	0.668892	0.948645	-0.422344	-3.13928	0.139525	0.708754	0.88222	0.467128	-3.13928	0.223516	0.636374	0.809596	0.043704	-3.13928	0.00174854	0.966646	1
chr1	92545861	92613401	BTBD8	.	+	0	0.12512	0.0679748	0.176262	0.356217	0.274579	0.0388868	0.17498	0.0694477	0.249729	0.169647	0.157256	1.0667	-2.11863	3.00577	0.0829683	0.216277	-0.501812	-2.11863	0.404556	0.524746	0.760152	-1.56851	-2.11863	5.60702	0.0178887	0.243191	-1.50678	-2.11863	7.15569	0.00747264	0.0551242	-0.440083	-2.11863	0.87629	0.34922	0.548989	-2.0086	-2.11863	10.964	0.000928975	0.00922695
chr1	92632608	92650280	KIAA1107	.	+	0.8648	0.792425	1.01962	0.352524	0.672855	0.926706	0.777736	0.656175	0.555582	0.998916	0.721002	0.314512	0.0511418	-0.324325	0.0225024	0.880758	0.974694	0.438733	-0.324325	1.81993	0.177321	0.435795	0.387591	-0.324325	1.43893	0.230312	0.667326	0.0190457	-0.324325	0.003129	0.955392	1	0.0701875	-0.324325	0.0431862	0.835375	0.950937	0.457779	-0.324325	2.02282	0.154951	0.361369
chr1	92711954	92764566	GLMN	.	-	16.732	16.5575	14.4446	16.5334	18.1275	14.2781	12.9882	17.848	16.5286	16.4821	13.487	14.9393	-0.0738973	3.9837	0.333136	0.563819	0.743511	0.0109847	3.9837	0.00742908	0.931314	1	0.0848821	3.9837	0.441421	0.506437	0.881272	-0.0467221	3.9837	0.135207	0.713093	0.883534	-0.120619	3.9837	0.896665	0.343678	0.543163	-0.0357373	3.9837	0.0794482	0.778047	0.910981
chr1	92764521	92853732	RPAP2	.	+	14.9272	14.3888	12.2694	13.9247	15.1194	14.1408	10.655	13.4297	13.1603	13.9491	11.7057	12.7378	0.0464539	3.74884	0.154646	0.694134	0.841624	0.157373	3.74884	1.80206	0.179464	0.438842	0.110919	3.74884	0.900036	0.342772	0.755334	-0.213068	3.74884	3.33757	0.0677146	0.243688	-0.166614	3.74884	2.05201	0.152005	0.33391	-0.0556951	3.74884	0.232917	0.62937	0.807441
chr1	92940317	92952433	GFI1	.	-	0.0376	0.166826	0.271899	0.211515	0.118739	0.13729	0.388868	0.08749	0.243067	0.142702	0.0848237	0.0393141	-1.38328	-2.06568	4.21915	0.0399702	0.125576	-0.580437	-2.06568	0.928177	0.335337	0.584419	0.802841	-2.06568	1.25474	0.262649	0.680259	0.621608	-2.06568	1.0668	0.30167	0.553271	-0.761671	-2.06568	1.12913	0.287961	0.480763	0.0411704	-2.06568	0.00415954	0.948577	1
chr1	92974252	93257961	EVI5	.	-	38.5024	36.7018	34.1233	34.2301	34.7114	30.9588	33.0927	35.2585	34.0294	36.4248	33.463	34.7929	0.03326	5.11959	0.152226	0.696417	0.843094	0.0944812	5.11959	1.23781	0.265893	0.510118	0.0612212	5.11959	0.521136	0.470358	0.853451	0.0356085	5.11959	0.17487	0.67582	0.86263	0.0688685	5.11959	0.655848	0.41803	0.620124	0.13009	5.11959	2.35812	0.124632	0.312339
chr1	93297593	93307481	RPL5	.	+	759.219	705.8	682.705	888.785	855.08	839.938	880.747	939.992	897.785	680.19	611.197	645.537	-0.488929	9.61162	55.4539	9.56787e-14	5.39645e-12	-0.339999	9.61162	26.9116	2.12975e-07	1.15647e-05	0.14893	9.61162	5.1584	0.0231342	0.278536	0.0732882	9.61162	1.25518	0.262566	0.507238	-0.415641	9.61162	40.1319	2.37382e-10	9.61246e-09	-0.266711	9.61162	16.5769	4.67162e-05	0.000738997
chr1	93298285	93427079	FAM69A	.	-	11.7688	12.6788	11.8616	16.6744	15.9902	12.9052	9.60504	12.2049	13.7854	14.8054	11.8329	12.895	0.151772	3.71832	1.23877	0.265708	0.447378	0.0261953	3.71832	0.0366661	0.848146	0.964161	-0.125577	3.71832	0.852888	0.355737	0.767046	-0.353691	3.71832	6.86309	0.00879945	0.061824	-0.201919	3.71832	2.26588	0.132251	0.302824	-0.327496	3.71832	5.91834	0.0149841	0.0774165
chr1	93302845	93302940	SNORD21	.	+	0.0752	0	0.101962	0.14101	0.0395797	0.171612	0	0.17498	0.0347239	0.0713511	0.0424119	0.0786281	-0.0133698	-2.69655	0.000176355	0.989404	1	-0.0729993	-2.69655	0.00598555	0.938332	1	-0.0596296	-2.69655	0.00410852	0.948892	1	-0.829373	-2.69655	1.02893	0.310409	0.563087	-0.842743	-2.69655	1.06095	0.302998	0.496787	-0.902372	-2.69655	1.22019	0.269323	0.478929
chr1	93306275	93306408	SNORA66	.	+	0.0376	0	0.0679748	0.176262	0.197898	0.102967	0.11666	0.218725	0.138895	0.107027	0.0424119	0.0393141	-1.19886	-2.47672	2.93522	0.0866668	0.22346	-1.92019	-2.47672	6.07751	0.0136914	0.0836088	-0.721331	-2.47672	0.58282	0.445209	0.835809	-0.017703	-2.47672	0.00099478	0.974839	1	-1.21657	-2.47672	3.12729	0.0769915	0.213158	-1.9379	-2.47672	6.39224	0.011462	0.0637416
chr1	93544791	93604638	MTF2	.	+	15.3032	13.8049	13.595	19.4594	18.2462	18.2939	15.4381	17.8917	15.3827	17.4454	15.65	16.1974	0.021571	4.04164	0.0473977	0.827655	0.935938	-0.187172	4.04164	3.49994	0.0613709	0.229125	-0.208743	4.04164	4.36719	0.0366374	0.349385	-0.204311	4.04164	4.38395	0.0362788	0.165958	-0.18274	4.04164	3.51876	0.060678	0.179874	-0.391484	4.04164	15.833	6.9187e-05	0.00104201
chr1	93615298	93646246	TMED5	.	-	131.262	130.792	117.256	141.257	137.342	130.563	120.588	143.352	141.291	135.746	119.983	127.771	-0.0791549	7.03902	0.854908	0.355168	0.548466	-0.0955882	7.03902	1.2473	0.264069	0.50811	-0.0164333	7.03902	0.0368172	0.847838	1	-0.0139425	7.03902	0.0266229	0.870388	0.984205	-0.0930974	7.03902	1.18512	0.276317	0.467501	-0.109531	7.03902	1.64117	0.200165	0.430425
chr1	93646280	93744287	CCDC18	.	+	9.212	8.8835	7.8171	14.4183	13.7737	12.3561	9.29394	11.6799	9.68796	12.5221	7.84619	8.21664	-0.0938487	3.39971	0.363772	0.546419	0.733214	-0.241675	3.39971	2.38865	0.122219	0.343238	-0.147827	3.39971	0.889071	0.345729	0.757461	-0.405113	3.39971	7.04245	0.00796	0.0574448	-0.498962	3.39971	10.6161	0.00112107	0.00872502	-0.646788	3.39971	17.6429	2.66506e-05	0.000457063
chr1	93775665	93811368	LOC100131564	.	-	1.9176	1.41802	1.69937	2.32666	2.25604	1.88773	2.41098	2.58095	2.46539	1.56972	1.01788	1.53325	-0.837829	1.00066	19.9192	8.07845e-06	0.000100456	-0.556664	1.00066	9.69485	0.00184785	0.020045	0.281165	1.00066	1.94479	0.163149	0.651986	0.205678	1.00066	1.47867	0.223983	0.492464	-0.632151	1.00066	10.9848	0.000918625	0.0074365	-0.350986	1.00066	3.73813	0.053184	0.182887
chr1	93811477	93828148	DR1	.	+	93.1728	92.5886	93.0575	102.761	99.5034	105.301	98.0336	99.9573	98.8935	106.028	99.0741	95.9263	0.0203877	6.62597	0.0819614	0.774657	0.899046	-0.0904728	6.62597	1.61011	0.204476	0.475462	-0.110861	6.62597	2.41942	0.119839	0.566054	-0.0512547	6.62597	0.52047	0.470641	0.71605	-0.030867	6.62597	0.188926	0.663812	0.829629	-0.141728	6.62597	3.97272	0.0462431	0.166964
chr1	93913687	94020218	FNBP1L	.	+	15.7544	14.7641	15.2603	16.4629	14.9215	14.3811	11.5494	14.3046	12.952	16.8032	15.4379	17.2589	0.354254	3.91299	11.4767	0.00070476	0.00475977	0.241062	3.91299	5.27949	0.021578	0.114225	-0.113192	3.91299	1.21432	0.270479	0.68969	-0.24027	3.91299	5.27361	0.0216511	0.117031	0.113984	3.91299	1.23824	0.265811	0.455316	0.000791789	3.91299	5.93606e-05	0.993853	1
chr1	94027342	94312706	BCAR3	.	-	86.104	90.253	95.3006	74.9467	75.3202	80.1429	75.7515	73.0979	72.1562	90.1165	100.134	94.1965	0.363696	6.39292	22.9617	1.65263e-06	2.45447e-05	0.298033	6.39292	15.4239	8.58969e-05	0.00177711	-0.065663	6.39292	0.760199	0.383266	0.79266	-0.0603796	6.39292	0.629431	0.427564	0.678268	0.303316	6.39292	16.0897	6.04128e-05	0.000775783	0.237653	6.39292	9.87966	0.00167116	0.0146757
chr1	94335013	94344762	DNTTIP2	.	-	109.83	104.308	95.1307	114.711	105.163	104.718	94.3783	109.494	103.165	109.488	99.1165	104.261	0.0277247	6.70813	0.110641	0.739416	0.874153	0.0104252	6.70813	0.0156549	0.900429	0.997838	-0.0172995	6.70813	0.0431454	0.835452	1	-0.0805808	6.70813	0.93813	0.332759	0.588093	-0.0528561	6.70813	0.404019	0.525021	0.721357	-0.0701556	6.70813	0.712228	0.398705	0.616151
chr1	94352589	94375012	GCLM	.	-	43.3152	41.4563	39.4933	46.921	47.3769	44.9967	40.3645	44.1387	41.3561	43.7739	38.722	44.2283	0.0114603	5.42922	0.0188281	0.890861	0.981552	-0.0180934	5.42922	0.0469784	0.828407	0.950566	-0.0295536	5.42922	0.125473	0.723173	0.966644	-0.146768	5.42922	3.13054	0.0768384	0.264805	-0.135307	5.42922	2.66369	0.102662	0.258278	-0.164861	5.42922	3.95822	0.046643	0.167793
chr1	94458393	94586705	ABCA4	.	-	0.2256	0.12512	0.13595	0.28202	0.435377	0.308902	0.11666	0.17498	0.208343	0.356756	0.212059	0.235884	0.682772	-1.68187	1.9315	0.164594	0.345729	-0.0467165	-1.68187	0.00720325	0.932363	1	-0.729488	-1.68187	2.20941	0.137171	0.60509	-0.989728	-1.68187	4.64574	0.0311308	0.150168	-0.306956	-1.68187	0.563882	0.4527	0.656851	-1.03644	-1.68187	5.10996	0.0237888	0.106251
chr1	94634462	94703307	ARHGAP29	.	-	396.906	390.373	350.886	451.69	443.886	408.54	357.253	416.234	400.679	403.384	336.411	359.802	-0.0944524	8.61868	1.24512	0.264486	0.445919	-0.0449715	8.61868	0.282477	0.595082	0.802205	0.0494809	8.61868	0.341762	0.558814	0.902205	-0.151453	8.61868	3.20751	0.073301	0.256723	-0.245905	8.61868	8.44471	0.00366106	0.022735	-0.196424	8.61868	5.39368	0.0202098	0.095166
chr1	94883932	94984219	ABCD3	.	+	50.4216	48.7967	47.3444	54.9938	53.1555	50.0078	45.8086	51.6191	49.8287	54.2269	47.7558	49.2212	0.0393384	5.65367	0.219695	0.639273	0.801406	-0.00667263	5.65367	0.00632099	0.936631	1	-0.046011	5.65367	0.301257	0.583095	0.911383	-0.103215	5.65367	1.52469	0.216911	0.492464	-0.0638767	5.65367	0.585392	0.444207	0.6479	-0.109888	5.65367	1.7323	0.188117	0.411996
chr1	94994731	95007413	F3	.	-	339.566	344.663	343.409	461.278	449.032	462.769	316.733	327.081	326.126	415.977	398.247	413.269	0.339813	8.58217	29.2734	6.2852e-08	1.31906e-06	0.0833639	8.58217	1.76059	0.184551	0.447298	-0.256449	8.58217	16.7184	4.33581e-05	0.00323496	-0.501485	8.58217	63.7805	1.39087e-15	1.75722e-13	-0.161672	8.58217	6.68553	0.00971988	0.0480568	-0.418121	8.58217	44.4817	2.56748e-11	1.65498e-09
chr1	95285897	95360803	SLC44A3	.	+	0.3384	0.625598	0.441836	0.669797	0.316638	0.549159	0.388868	0.568685	0.590306	0.32108	0.424119	0.550397	-0.267167	-0.842068	0.576494	0.44769	0.642205	-0.156928	-0.842068	0.209405	0.647234	0.837318	0.11024	-0.842068	0.0948197	0.758137	0.980399	-0.00530743	-0.842068	0.000257182	0.987205	1	-0.272475	-0.842068	0.618656	0.431547	0.634268	-0.162235	-0.842068	0.231135	0.630684	0.808229
chr1	95362506	95392735	CNN3	.	-	208.53	201.526	205.046	260.621	252.241	241.664	222.083	222.268	217.719	231.499	206.758	210.605	-0.028774	7.80386	0.164975	0.684616	0.833922	-0.106055	7.80386	2.23965	0.134512	0.365153	-0.0772809	7.80386	1.18884	0.275564	0.695613	-0.188615	7.80386	7.11951	0.00762495	0.0558996	-0.217389	7.80386	9.45164	0.0021096	0.0147036	-0.29467	7.80386	17.3454	3.11653e-05	0.000523594
chr1	95393583	95428826	LOC729970	.	+	0.6016	0.667305	0.475823	1.05757	1.14781	1.16696	0.816623	1.09362	0.90282	0.784862	1.01788	1.25805	0.121243	-0.0152359	0.245931	0.619955	0.784662	-0.689882	-0.0152359	6.25109	0.0124117	0.077717	-0.811125	-0.0152359	8.96759	0.0027481	0.0795621	-0.27003	-0.0152359	1.31934	0.25071	0.49809	-0.148787	-0.0152359	0.415599	0.519141	0.716833	-0.959912	-0.0152359	13.563	0.000230686	0.00294364
chr1	95448278	95538507	ALG14	.	-	11.5432	11.5527	9.9583	12.7966	13.0613	12.6993	13.4548	14.8733	13.6812	12.1297	11.1119	10.9293	-0.294252	3.63115	8.34607	0.00386522	0.0196802	-0.346982	3.63115	11.5945	0.000661476	0.00905754	-0.05273	3.63115	0.256865	0.612282	0.925313	0.122217	3.63115	1.49767	0.221031	0.492464	-0.172036	3.63115	2.84552	0.091629	0.241023	-0.224766	3.63115	4.85291	0.0275995	0.118361
chr1	95558072	95663161	TMEM56	.	+	0.2632	0.375359	0.237912	0.387777	0.435377	0.343224	0.466642	0.218725	0.243067	0.535133	0.254471	0.0786281	-0.0644117	-1.33374	0.0186092	0.891493	0.982018	-0.102536	-1.33374	0.0474097	0.827633	0.950493	-0.0381242	-1.33374	0.0065075	0.935705	1	-0.315944	-1.33374	0.50609	0.476836	0.72061	-0.380356	-1.33374	0.721759	0.395567	0.597561	-0.41848	-1.33374	0.875223	0.349513	0.565445
chr1	95583478	95710509	TMEM56-RWDD3	.	+	2.1432	2.58581	1.59741	2.74969	3.00806	2.26528	3.07206	2.49346	2.74318	2.74702	1.86612	1.61188	-0.407922	1.31174	3.80567	0.0510793	0.149176	-0.407321	1.31174	3.81968	0.0506539	0.202461	0.00060118	1.31174	7.14703e-06	0.997867	1	0.057004	1.31174	0.0803031	0.776887	0.924798	-0.350918	1.31174	2.83203	0.0924013	0.241099	-0.350317	1.31174	2.84139	0.0918648	0.264599
chr1	95699710	95712781	RWDD3	.	+	5.3016	6.00574	4.62228	6.55696	6.84729	5.28565	6.53298	7.52414	7.01422	6.17187	4.91978	3.61689	-0.512752	2.57066	9.15329	0.00248272	0.0137516	-0.406381	2.57066	5.85182	0.0155609	0.0916392	0.106371	2.57066	0.37936	0.537946	0.893648	0.173911	2.57066	1.10665	0.292811	0.542695	-0.338841	2.57066	3.97003	0.0463168	0.149024	-0.23247	2.57066	1.90184	0.167872	0.381823
chr1	95940292	95944912	FLJ31662	.	+	0	0	0	0	0	0	0.0388868	0	0	0	0	0	-1.901	-3.66513	1.35982	0.243569	0.423048	-1.901	-3.66513	1.3968	0.23726	0.491312	0	-3.66513	0	1	1	1.901	-3.66513	1.43098	0.231605	0.492464	0	-3.66513	0	1	1	0	-3.66513	0	1	1
chr1	97187174	97280605	PTBP2	.	+	13.4984	13.3044	12.4734	13.96	12.1114	11.8412	12.016	13.8672	13.2298	12.0583	11.4088	10.6934	-0.19312	3.65699	3.22772	0.0724015	0.193934	0.00595238	3.65699	0.00316808	0.955114	1	0.199073	3.65699	3.45349	0.0631184	0.452576	0.0433471	3.65699	0.168123	0.681785	0.866683	-0.149773	3.65699	1.95612	0.161929	0.349115	0.0492995	3.65699	0.219003	0.639801	0.814339
chr1	97543299	98386615	DPYD	.	-	22.1088	22.2713	19.1009	22.3501	22.3625	19.2206	16.7991	18.8103	18.4731	24.3664	21.0363	22.6449	0.333085	4.38341	10.6806	0.00108263	0.0067982	0.229673	4.38341	5.05429	0.024565	0.12565	-0.103412	4.38341	1.05626	0.304069	0.72518	-0.240736	4.38341	5.5829	0.0181367	0.104122	0.0923492	4.38341	0.846996	0.357404	0.557967	-0.0110631	4.38341	0.0120946	0.912429	1
chr1	98453555	98515249	MIR137HG	.	-	0.188	0.208533	0.0679748	0.105757	0.158319	0.0686449	0.194434	0.131235	0.138895	0	0.212059	0.0393141	-0.94389	-2.32717	1.7667	0.183791	0.373114	-0.039919	-2.32717	0.00423116	0.948136	1	0.903971	-2.32717	1.61933	0.203186	0.667326	0.491036	-2.32717	0.566902	0.451492	0.701204	-0.452855	-2.32717	0.362938	0.546879	0.738327	0.451117	-2.32717	0.478388	0.489154	0.703121
chr1	98510798	98510907	MIR2682	.	-	0.0752	0	0.0339874	0	0	0.0343224	0	0	0	0.0356756	0.0424119	0	2.69803	-3.40302	2.77995	0.0954513	0.23909	3.1586	-3.40302	4.05708	0.0439866	0.185037	0.46057	-3.40302	0.165258	0.684361	0.952976	-1.82972	-3.40302	1.31974	0.250639	0.49809	0.868303	-3.40302	0.414974	0.519456	0.716833	1.32887	-3.40302	1.11451	0.291103	0.504421
chr1	98511625	98511727	MIR137	.	-	0	0	0	0	0	0	0	0	0	0	0.0424119	0	1.91028	-3.66468	1.37145	0.241563	0.423048	0	-3.66468	0	1	1	-1.91028	-3.66468	1.40443	0.235983	0.667326	0	-3.66468	0	1	1	1.91028	-3.66468	1.43874	0.230344	0.432097	0	-3.66468	0	1	1
chr1	98676266	98738214	LOC729987	.	+	0	0.0417066	0	0.0352524	0	0	0.0388868	0.043745	0.0347239	0.0356756	0	0	-1.29672	-3.40188	1.03696	0.30853	0.497153	-1.3361	-3.40188	1.11289	0.291454	0.537346	-0.0393759	-3.40188	0.000701498	0.97887	1	1.3717	-3.40188	1.18454	0.276434	0.523588	0.0749796	-3.40188	0.00256227	0.959629	1	0.0356037	-3.40188	0.000582598	0.980743	1
chr1	99127235	99226056	SNX7	.	+	42.3	39.5795	36.5704	44.1713	46.4666	43.3492	41.4144	41.7765	45.6619	39.5642	36.0501	37.6629	-0.185952	5.36775	4.7877	0.0286637	0.0971573	-0.122959	5.36775	2.10883	0.146451	0.386007	0.062993	5.36775	0.54687	0.459599	0.845781	-0.0550698	5.36775	0.428949	0.512505	0.75134	-0.241022	5.36775	8.11262	0.00439583	0.0262627	-0.178029	5.36775	4.45934	0.0347109	0.138657
chr1	99355800	99470449	LPPR5	.	-	0.188	0.12512	0.169937	0.458282	0.356217	0.240257	0.349981	0.43745	0.277791	0.249729	0.254471	0.157256	-0.650149	-1.52671	2.2472	0.133856	0.297457	-1.08061	-1.52671	5.47595	0.0192798	0.105997	-0.43046	-1.52671	0.695148	0.404419	0.809627	-0.00576018	-1.52671	0.000228568	0.987938	1	-0.655909	-1.52671	2.36254	0.124279	0.290302	-1.08637	-1.52671	5.71117	0.0168573	0.0842466
chr1	99729847	99775138	LPPR4	.	+	0	0.0417066	0.0339874	0.0352524	0.0395797	0.0343224	0.0388868	0.043745	0	0.0713511	0.0848237	0.157256	1.82796	-3.02191	3.87291	0.0490715	0.144913	-0.0406005	-3.02191	0.00111247	0.973392	1	-1.86856	-3.02191	4.0762	0.0434915	0.377317	-0.422201	-3.02191	0.13946	0.708819	0.88222	1.40576	-3.02191	2.72481	0.0988001	0.251526	-0.462802	-3.02191	0.168566	0.68139	0.843958
chr1	100111430	100160097	PALMD	.	+	0.4512	0.250239	0.373861	0.458282	0.395797	0.102967	0.427755	0.34996	0.347239	0.64216	0.593766	0.668339	0.755171	-1.01147	4.9047	0.0267838	0.0922871	-0.0483236	-1.01147	0.0158008	0.899969	0.997503	-0.803495	-1.01147	5.56204	0.018354	0.246336	0.250317	-1.01147	0.403754	0.525157	0.759718	1.00549	-1.01147	8.30218	0.00395975	0.0242225	0.201993	-1.01147	0.263033	0.608044	0.791141
chr1	100154610	100178513	MIR548AA1	.	+	0.0752	0	0.0339874	0.0352524	0	0	0	0.043745	0.0694477	0	0.0424119	0.157256	0.702528	-3.13873	0.38412	0.535406	0.723664	-0.0416793	-3.13873	0.00119504	0.972423	1	-0.744207	-3.13873	0.433012	0.510515	0.882114	1.36479	-3.13873	0.973461	0.323819	0.578004	2.06732	-3.13873	2.51426	0.11282	0.271313	1.32311	-3.13873	0.917826	0.338046	0.553032
chr1	100174258	100231349	FRRS1	.	-	3.6472	3.62847	3.33076	4.3713	5.22452	3.6725	3.88868	2.97466	3.02098	4.42377	4.07154	4.4818	0.393463	1.98913	6.17998	0.0129204	0.0519859	0.0986818	1.98913	0.370718	0.542613	0.771656	-0.294781	1.98913	3.57396	0.0586923	0.435409	-0.417407	1.98913	7.10498	0.00768702	0.0562025	-0.0239436	1.98913	0.0252497	0.873746	0.977933	-0.318725	1.98913	4.26953	0.0388016	0.149895
chr1	100315639	100389579	AGL	.	+	14.1752	15.5565	12.4394	15.088	15.4757	13.0082	11.3161	12.5986	13.5076	15.84	14.2504	15.2932	0.278158	3.81976	5.89931	0.0151468	0.0592216	0.167922	3.81976	2.13596	0.143881	0.381141	-0.110236	3.81976	0.947396	0.330383	0.746167	-0.216821	3.81976	3.59727	0.0578744	0.220829	0.0613365	3.81976	0.296354	0.586177	0.773583	-0.0488996	3.81976	0.187086	0.665353	0.833715
chr1	100435344	100492534	SLC35A3	.	+	24.8536	26.0249	21.48	28.484	26.3601	22.8587	23.7598	27.6468	27.3277	26.0788	21.9269	26.9301	-0.0700207	4.66596	0.393187	0.530629	0.719313	-0.123239	4.66596	1.21681	0.269987	0.514499	-0.0532179	4.66596	0.226071	0.634452	0.933586	0.0192513	4.66596	0.0299758	0.862545	0.979982	-0.0507694	4.66596	0.207669	0.648601	0.81906	-0.103987	4.66596	0.870413	0.350841	0.566578
chr1	100503788	100548929	HIAT1	.	+	55.084	51.3825	46.9026	51.116	53.1951	52.0328	50.9806	53.3689	53.4747	56.6171	49.325	52.0911	0.0027294	5.70616	0.00102895	0.97441	1	-0.0418912	5.70616	0.242352	0.622512	0.821649	-0.0446206	5.70616	0.275047	0.599966	0.919156	0.0137562	5.70616	0.0262388	0.871318	0.984754	0.0164856	5.70616	0.037696	0.846055	0.958762	-0.028135	5.70616	0.109786	0.740388	0.886361
chr1	100549101	100598511	SASS6	.	-	7.144	5.7138	6.76349	8.56634	10.2511	8.58061	5.98857	7.48039	6.56281	9.347	6.65866	7.62693	0.246074	2.93264	2.89033	0.0891129	0.228012	-0.0239462	2.93264	0.0266406	0.870346	0.978635	-0.270021	2.93264	3.49623	0.0615086	0.446267	-0.452221	2.93264	10.0691	0.00150778	0.0170795	-0.206147	2.93264	2.16143	0.141513	0.317676	-0.476167	2.93264	11.2156	0.000811114	0.0082999
chr1	100598705	100616054	TRMT13	.	+	18.988	17.9338	15.3623	21.222	22.9958	21.8977	18.199	22.9661	21.1816	19.907	16.583	17.5734	-0.202633	4.29595	3.35121	0.0671557	0.182898	-0.254477	4.29595	5.27959	0.0215768	0.114225	-0.0518439	4.29595	0.215899	0.642183	0.937163	-0.0852699	4.29595	0.610983	0.434418	0.684856	-0.287903	4.29595	6.85407	0.00884395	0.0447834	-0.339747	4.29595	9.53364	0.0020174	0.0169242
chr1	100614003	100643829	LRRC39	.	-	0.188	0.500479	0.441836	0.705049	0.514536	0.617804	0.505528	0.78741	0.90282	0.356756	0.212059	0.432455	-1.11493	-0.758375	10.4161	0.0012492	0.00766879	-0.963215	-0.758375	8.30093	0.00396248	0.0348298	0.151715	-0.758375	0.14581	0.702572	0.958639	0.255375	-0.758375	0.734153	0.39154	0.645114	-0.859556	-0.758375	5.88886	0.0152369	0.0669344	-0.707841	-0.758375	4.26721	0.0388546	0.149997
chr1	100652477	100715409	DBT	.	-	20.5296	21.9376	17.8434	23.4781	24.2624	22.2409	19.7934	23.5348	22.64	21.9405	18.3219	20.7971	-0.109195	4.42752	1.09124	0.296197	0.484903	-0.131119	4.42752	1.5756	0.209396	0.483521	-0.0219239	4.42752	0.0436908	0.83443	1	-0.0851769	4.42752	0.679047	0.409915	0.662708	-0.194372	4.42752	3.50557	0.0611629	0.180855	-0.216296	4.42752	4.34692	0.0370759	0.145036
chr1	100731713	100758325	RTCA	.	+	84.3744	85.1231	83.643	77.9432	77.9324	80.5204	80.029	85.084	80.8371	79.9489	79.1829	83.0313	-0.0219499	6.34954	0.0976794	0.754632	0.884145	0.0418569	6.34954	0.357053	0.550147	0.776863	0.0638068	6.34954	0.828899	0.362591	0.773008	0.0566433	6.34954	0.652587	0.419189	0.671518	0.0346935	6.34954	0.244585	0.620914	0.797634	0.0985003	6.34954	1.98167	0.159214	0.368229
chr1	100746796	100746864	MIR553	.	+	0	0	0	0	0.0395797	0	0	0	0	0	0.0424119	0	1.91005	-3.60783	1.37228	0.24142	0.423048	0	-3.60783	0	1	1	-1.91005	-3.60783	1.4053	0.235839	0.667326	-1.83508	-3.60783	1.30323	0.253625	0.49809	0.0749735	-3.60783	0.00245411	0.96049	1	-1.83508	-3.60783	1.33507	0.247905	0.455338
chr1	100818022	100985833	CDC14A	.	+	4.0608	4.62943	4.35039	5.14686	5.97653	4.25598	3.57759	4.81195	4.5141	5.27998	5.08942	6.32956	0.373893	2.29542	5.70305	0.0169355	0.0646935	0.0156566	2.29542	0.00953956	0.922194	1	-0.358236	2.29542	5.29292	0.0214123	0.267315	-0.250073	2.29542	2.54099	0.110925	0.32197	0.12382	2.29542	0.660488	0.416388	0.618559	-0.234417	2.29542	2.2575	0.132969	0.32582
chr1	101003727	101007583	GPR88	.	+	0	0.0417066	0	0.0352524	0	0.0343224	0	0.043745	0.0347239	0.0356756	0	0	-0.788111	-3.40257	0.335317	0.562545	0.742726	-0.827486	-3.40257	0.373569	0.541065	0.770528	-0.0393758	-3.40257	0.000701495	0.97887	1	0.0818249	-3.40257	0.004542	0.946268	1	-0.706286	-3.40257	0.271769	0.602147	0.783917	-0.745662	-3.40257	0.306234	0.58	0.772762
chr1	101185195	101204601	VCAM1	.	+	0.1128	0.0417066	0.101962	0	0.0395797	0	0	0.17498	0.104172	0.0356756	0.127236	0	-0.747463	-2.88058	0.614632	0.433049	0.628011	-0.0653793	-2.88058	0.00550151	0.940873	1	0.682084	-2.88058	0.513767	0.473513	0.855657	2.50507	-2.88058	4.53976	0.0331163	0.15635	1.7576	-2.88058	1.89677	0.16844	0.359472	2.43969	-2.88058	4.30505	0.0379994	0.147708
chr1	101337927	101360735	EXTL2	.	-	38.2016	38.4952	32.0501	42.2677	41.5983	37.2398	33.676	42.6514	42.0506	38.708	34.0567	34.9895	-0.134735	5.25073	1.6291	0.201828	0.399753	-0.123359	5.25073	1.36885	0.242009	0.491312	0.0113762	5.25073	0.0115759	0.91432	1	-0.0327245	5.25073	0.0972228	0.755188	0.912262	-0.167459	5.25073	2.53023	0.111684	0.269347	-0.156083	5.25073	2.20338	0.137708	0.333723
chr1	101361631	101447311	SLC30A7	.	+	59.032	64.0196	56.3511	66.6271	68.5125	62.3982	52.0694	65.1363	59.725	67.962	61.5396	64.0819	0.130786	5.96261	2.05025	0.152181	0.327056	0.0199536	5.96261	0.0476178	0.827262	0.950436	-0.110832	5.96261	1.47631	0.224354	0.667326	-0.159261	5.96261	3.05283	0.0805967	0.272613	-0.0284753	5.96261	0.0981217	0.754095	0.892565	-0.139307	5.96261	2.34207	0.125922	0.314415
chr1	101455179	101491362	DPH5	.	-	22.8984	23.4391	21.4121	30.2466	27.8641	26.9431	26.0153	30.534	27.1541	24.6518	19.8063	23.3132	-0.301143	4.66861	9.0121	0.00268198	0.0146812	-0.304643	4.66861	9.25097	0.00235371	0.0237866	-0.00350044	4.66861	0.00119659	0.972405	1	-0.0245206	4.66861	0.0616442	0.803916	0.942294	-0.325663	4.66861	10.6301	0.00111261	0.00866983	-0.329164	4.66861	10.8932	0.000965175	0.00949197
chr1	101702304	101707076	S1PR1	.	+	61.8896	64.4783	64.1342	67.9315	70.3331	73.0381	47.4808	48.8631	48.8912	65.0366	75.3659	71.5123	0.544287	5.98465	46.9114	7.42695e-12	3.27715e-10	0.391344	5.98465	24.1886	8.73475e-07	3.83177e-05	-0.152942	5.98465	3.80366	0.0511407	0.406019	-0.540946	5.98465	46.5446	8.95561e-12	8.40187e-10	0.00334107	5.98465	0.00183179	0.965861	1	-0.149601	5.98465	3.65584	0.055873	0.189114
chr1	103342022	103574052	COL11A1	.	-	0	0.166826	0	0.176262	0.197898	0.205935	0.0777736	0.131235	0.0694477	0.142702	0.0848237	0.0786281	0.189444	-2.42563	0.0708651	0.790081	0.909559	-0.79848	-2.42563	0.930393	0.334761	0.584053	-0.987924	-2.42563	1.51134	0.218934	0.667326	-1.05673	-2.42563	3.02975	0.0817507	0.275176	-0.867289	-2.42563	2.17079	0.140654	0.316085	-1.85521	-2.42563	7.29127	0.00692906	0.0440203
chr1	104068577	104097859	RNPC3	.	+	7.3696	7.38206	6.32165	9.80018	8.94501	9.06112	8.12734	8.83649	7.91704	6.84971	5.38631	6.17231	-0.426115	2.95569	12.1525	0.000490215	0.00348726	-0.240288	2.95569	4.02915	0.0447204	0.187132	0.185827	2.95569	2.23754	0.134695	0.600332	-0.163903	2.95569	2.0177	0.155474	0.400924	-0.590018	2.95569	24.2708	8.36969e-07	1.78539e-05	-0.404191	2.95569	11.8807	0.000567173	0.00616313
chr1	104097321	104122149	AMY2B	.	+	0.9776	1.2512	0.985634	1.76262	1.97898	1.64748	1.63325	1.79354	1.5973	0.96324	0.890649	0.943537	-0.832623	0.530282	15.1216	0.000100802	0.000893914	-0.647451	0.530282	9.89397	0.00165821	0.0183663	0.185172	0.530282	0.616275	0.432435	0.829881	-0.100813	0.530282	0.308941	0.578331	0.798979	-0.933437	0.530282	20.1648	7.10489e-06	0.000120326	-0.748265	0.530282	14.0389	0.000179071	0.0023848
chr1	104112025	104114008	ACTG1P4	.	+	0.188	0.0417066	0.169937	0.0352524	0.158319	0.102967	0	0.17498	0.173619	0.0356756	0.0848237	0	-1.46413	-2.52897	2.44331	0.118027	0.271612	0.219981	-2.52897	0.0853641	0.770156	0.917237	1.68411	-2.52897	3.43478	0.0638369	0.45583	0.245704	-2.52897	0.096655	0.755881	0.912692	-1.21843	-2.52897	1.63066	0.201612	0.407712	0.465686	-2.52897	0.369899	0.543059	0.748054
chr1	104159998	104168400	AMY2A	.	+	0.0752	0	0	0	0	0	0	0	0	0	0	0	0	-3.60873	0	1	1	2.65333	-3.60873	2.6252	0.105179	0.314196	2.65333	-3.60873	2.61733	0.105702	0.537611	0	-3.60873	0	1	1	0	-3.60873	0	1	1	2.65333	-3.60873	2.7545	0.0969809	0.270638
chr1	104615644	104619693	LOC100129138	.	+	0.0376	0	0.0339874	0.0352524	0.0395797	0.0343224	0.0388868	0.131235	0.138895	0	0.0424119	0.0786281	-1.30795	-2.98662	2.33179	0.126756	0.286039	-1.86267	-2.98662	4.05013	0.0441678	0.185495	-0.554728	-2.98662	0.240553	0.623807	0.929762	1.39982	-2.98662	2.70187	0.100231	0.307309	0.0918701	-2.98662	0.00769879	0.930081	1	-0.462858	-2.98662	0.168607	0.681353	0.843958
chr1	107599266	107601916	PRMT6	.	+	14.1752	15.7234	14.8525	12.5499	13.18	12.2874	16.3713	12.861	14.7924	12.5935	15.0562	12.895	-0.123438	3.80933	1.2422	0.265048	0.446495	0.020432	3.80933	0.0347647	0.85209	0.966435	0.14387	3.80933	1.69838	0.1925	0.667326	0.214729	3.80933	3.7655	0.0523202	0.207041	0.0912908	3.80933	0.670747	0.412791	0.615291	0.235161	3.80933	4.54554	0.0330046	0.134192
chr1	107682628	108024475	NTNG1	.	+	3.008	3.46164	3.02488	3.45474	3.72049	3.19199	3.07206	3.45585	3.57656	4.56647	4.07154	3.22375	0.233507	1.83205	2.30116	0.129278	0.290147	-0.0953487	1.83205	0.361132	0.547878	0.775216	-0.328855	1.83205	4.51569	0.0335852	0.332189	-0.0324886	1.83205	0.0435819	0.834633	0.962055	0.201018	1.83205	1.7544	0.185325	0.384423	-0.127837	1.83205	0.667605	0.413888	0.629805
chr1	108113781	108507545	VAV3	.	-	0.0376	0.0834131	0.0339874	0.0705049	0.0791594	0	0	0.043745	0.0694477	0	0.0424119	0.0786281	0.00561117	-3.05997	2.83734e-05	0.99575	1	0.331444	-3.05997	0.111888	0.738005	0.894842	0.325832	-3.05997	0.108081	0.74234	0.973606	-0.286605	-3.05997	0.083852	0.772144	0.922401	-0.280994	-3.05997	0.0805629	0.776536	0.909622	0.0448384	-3.05997	0.00231741	0.961605	1
chr1	108677343	108742980	SLC25A24	.	-	107.31	108.896	97.4418	116.58	114.939	106.571	96.1671	109.669	105.526	115.089	102.382	108.743	0.0677863	6.74844	0.691955	0.4055	0.601726	0.0103498	6.74844	0.0161257	0.898951	0.996958	-0.0574364	6.74844	0.497571	0.480569	0.862123	-0.118886	6.74844	2.136	0.143877	0.381778	-0.0510998	6.74844	0.395463	0.529442	0.72499	-0.108536	6.74844	1.78313	0.181765	0.402648
chr1	109102970	109181949	FAM102B	.	+	11.468	11.7195	10.3322	14.101	14.6445	12.2874	12.2882	14.6546	13.7854	12.1654	10.2213	10.6541	-0.297775	3.63639	6.7697	0.00927183	0.0398312	-0.281852	3.63639	6.11017	0.0134406	0.0825383	0.0159231	3.63639	0.0188477	0.890804	1	-0.010366	3.63639	0.00859315	0.926142	1	-0.308141	3.63639	7.3338	0.00676697	0.0366507	-0.292218	3.63639	6.64496	0.00994367	0.057382
chr1	109190909	109204148	HENMT1	.	-	3.9856	3.37823	3.73861	4.86484	4.23503	4.39327	4.86085	4.3745	4.653	3.78161	3.09607	3.73483	-0.384215	2.05994	7.96046	0.00478103	0.0233579	-0.321471	2.05994	5.73975	0.0165852	0.0955337	0.0627433	2.05994	0.198512	0.655924	0.942698	0.0419159	2.05994	0.105661	0.74514	0.9041	-0.342299	2.05994	6.39806	0.0114245	0.0538706	-0.279555	2.05994	4.39721	0.0359979	0.142361
chr1	109234931	109244422	PRPF38B	.	+	66.0632	65.6461	63.1825	80.0583	79.3573	75.0975	57.0469	63.1678	62.8155	71.1371	67.0956	69.5072	0.183095	6.09645	5.81976	0.0158471	0.0612397	0.0904113	6.09645	1.41644	0.233991	0.491312	-0.0926842	6.09645	1.50236	0.220309	0.667326	-0.357488	6.09645	22.427	2.18286e-06	7.4135e-05	-0.174392	6.09645	5.39326	0.0202147	0.0823314	-0.267076	6.09645	12.6158	0.000382509	0.0044885
chr1	109255555	109285367	FNDC7	.	+	0.4136	0.333652	0.577786	0.705049	0.474956	0.514836	0.505528	0.78741	0.243067	0.570809	0.593766	0.589711	0.240215	-0.736847	0.501416	0.478879	0.672837	-0.136077	-0.736847	0.146202	0.702192	0.87272	-0.376292	-0.736847	1.2029	0.272742	0.692303	-0.198581	-0.736847	0.34882	0.554782	0.779272	0.0416332	-0.736847	0.01646	0.897914	0.993309	-0.334658	-0.736847	0.968389	0.325082	0.541053
chr1	109289284	109352148	STXBP3	.	+	44.6688	43.208	39.2554	49.3534	48.3268	43.0746	38.9257	44.2262	40.3491	44.3804	38.0434	43.6386	0.0313376	5.43285	0.113025	0.736726	0.872045	0.0419822	5.43285	0.203392	0.651997	0.840829	0.0106446	5.43285	0.0131025	0.908868	1	-0.189114	5.43285	4.16444	0.0412811	0.177638	-0.157776	5.43285	2.90501	0.088305	0.234802	-0.147132	5.43285	2.53321	0.111473	0.289984
chr1	109358519	109400864	AKNAD1	.	-	0.0752	0.208533	0.0679748	0.0352524	0.435377	0.13729	0.11666	0.08749	0.243067	0.0713511	0.0424119	0.0393141	-1.47693	-2.28559	2.69468	0.100683	0.244763	-0.400479	-2.28559	0.254425	0.613976	0.814983	1.07645	-2.28559	1.32704	0.249333	0.667326	-0.368566	-2.28559	0.246364	0.619647	0.822837	-1.8455	-2.28559	4.49387	0.0340165	0.120391	-0.769045	-2.28559	0.99924	0.317495	0.533455
chr1	109419602	109473044	GPSM2	.	+	23.5752	23.5225	21.7519	37.8964	37.2445	30.7529	25.0042	26.2907	26.8415	29.7534	21.63	22.4483	-0.0796323	4.7711	0.468812	0.493534	0.686607	-0.183295	4.7711	2.47373	0.115763	0.331092	-0.103663	4.7711	0.788413	0.37458	0.783345	-0.437792	4.7711	14.5413	0.000137122	0.00251072	-0.517425	4.7711	20.2163	6.91606e-06	0.000117971	-0.621087	4.7711	28.9776	7.32187e-08	2.42158e-06
chr1	109472129	109506111	CLCC1	.	-	46.248	45.3767	49.5876	47.5556	44.7251	45.2713	40.5978	40.3766	39.4463	54.2982	49.6219	51.3048	0.367165	5.53224	21.8541	2.94189e-06	4.10242e-05	0.230822	5.53224	8.59929	0.00336295	0.0306547	-0.136343	5.53224	3.07655	0.079429	0.502875	-0.192362	5.53224	5.97761	0.0144886	0.0884579	0.174802	5.53224	5.06017	0.0244819	0.0942426	0.0384596	5.53224	0.243762	0.621502	0.802377
chr1	109512837	109584850	WDR47	.	-	40.0816	36.2847	33.4096	38.2137	36.6112	33.2928	33.3649	34.2961	34.5155	38.3869	36.0925	35.933	0.112267	5.16788	1.58849	0.207542	0.406987	0.102759	5.16788	1.33401	0.248093	0.491312	-0.00950765	5.16788	0.0115075	0.914572	1	-0.0811371	5.16788	0.833408	0.361289	0.615022	0.03113	5.16788	0.123615	0.725146	0.871084	0.0216224	5.16788	0.0597803	0.806844	0.92957
chr1	109606997	109618624	TAF13	.	-	55.9112	53.3844	44.7274	55.1701	53.8284	47.9141	47.7919	66.7986	60.9404	51.4085	42.2846	47.9631	-0.308255	5.71198	6.66549	0.00982975	0.0417582	-0.188728	5.71198	2.51115	0.113043	0.326576	0.119527	5.71198	1.00012	0.317282	0.735963	0.161523	5.71198	1.84345	0.174547	0.432285	-0.146733	5.71198	1.51017	0.219114	0.432097	-0.0272059	5.71198	0.0521464	0.81937	0.938902
chr1	109633402	109639554	TMEM167B	.	+	63.0176	65.4793	54.4138	60.1407	57.7072	53.7146	55.647	68.0672	64.8989	57.0096	51.1911	57.1626	-0.189039	5.88537	3.79386	0.0514409	0.149909	-0.0448017	5.88537	0.21453	0.64324	0.834534	0.144237	5.88537	2.2092	0.13719	0.60509	0.136508	5.88537	1.98914	0.15843	0.405841	-0.0525311	5.88537	0.292809	0.588426	0.775399	0.091706	5.88537	0.897889	0.343348	0.559172
chr1	109642814	109643234	SCARNA2	.	+	0.0752	0	0	0	0.0395797	0.13729	0.0777736	0	0.0694477	0.0356756	0.0424119	0	-0.857901	-3.10163	0.487555	0.48502	0.678794	-0.901803	-3.10163	0.54215	0.461543	0.703517	-0.0439019	-3.10163	0.00107877	0.973798	1	-0.215863	-3.10163	0.039439	0.842581	0.967157	-1.07376	-3.10163	0.807786	0.368776	0.568462	-1.11767	-3.10163	0.880972	0.347936	0.563856
chr1	109656584	109749403	KIAA1324	.	+	0.6016	0.458772	0.373861	0.352524	0.435377	0.583481	0.466642	0.743665	0.277791	0.428107	0.424119	0.746967	0.143945	-0.82742	0.160414	0.688775	0.837589	-0.0171847	-0.82742	0.00220066	0.962584	1	-0.161129	-0.82742	0.203112	0.65222	0.941073	0.0689003	-0.82742	0.0355582	0.850431	0.971752	0.212845	-0.82742	0.354563	0.551542	0.742213	0.0517157	-0.82742	0.0202942	0.886719	0.986343
chr1	109756514	109780804	SARS	.	+	221.276	229.97	223.977	203.195	211.672	207.479	192.917	216.275	205.114	213.304	214.519	223.658	0.0849211	7.73936	1.47151	0.225107	0.423048	0.136513	7.73936	3.80851	0.0509929	0.203317	0.0515919	7.73936	0.544972	0.46038	0.846643	-0.0188767	7.73936	0.0727655	0.787352	0.931929	0.0660444	7.73936	0.892077	0.344915	0.544344	0.117636	7.73936	2.83466	0.0922501	0.265205
chr1	109792640	109818378	CELSR2	.	+	0.188	0.166826	0.203924	0.211515	0.197898	0	0.233321	0.218725	0.173619	0.142702	0.296883	0.393141	0.393385	-1.86113	0.610253	0.434693	0.629806	-0.140551	-1.86113	0.0678211	0.794536	0.930211	-0.533936	-1.86113	1.09604	0.295136	0.71569	0.618193	-1.86113	1.15555	0.282391	0.530018	1.01158	-1.86113	3.46524	0.0626713	0.183994	0.477642	-1.86113	0.671765	0.412437	0.628778
chr1	109822175	109825790	PSRC1	.	-	4.7752	5.04649	6.35564	8.84836	7.71804	9.30138	8.51621	6.47426	5.90306	6.38593	5.7256	5.42534	-0.249258	2.76265	2.5789	0.108297	0.254276	-0.362948	2.76265	5.42679	0.0198301	0.108144	-0.11369	2.76265	0.517023	0.472115	0.854541	-0.311142	2.76265	4.3237	0.0375851	0.168676	-0.5604	2.76265	13.5988	0.000226329	0.00236578	-0.67409	2.76265	19.5222	9.94357e-06	0.0001917
chr1	109834986	109849663	MYBPHL	.	-	0	0	0.0679748	0	0.0395797	0.0343224	0	0	0	0	0.0424119	0	1.91195	-3.45194	1.36528	0.242624	0.423048	2.63746	-3.45194	2.57404	0.10863	0.318675	0.725506	-3.45194	0.264768	0.606864	0.92279	-2.61386	-3.45194	2.53462	0.111374	0.322975	-0.701909	-3.45194	0.246926	0.619248	0.796212	0.0235968	-3.45194	0.000415123	0.983745	1
chr1	109852187	109940563	SORT1	.	-	5.7152	5.63038	5.9138	5.53463	5.462	4.63353	5.09417	4.59322	4.96551	6.99241	5.64078	6.84064	0.411919	2.5011	10.1195	0.00146712	0.00879298	0.234767	2.5011	3.20829	0.073266	0.257791	-0.177152	2.5011	1.98105	0.15928	0.645396	-0.0881377	2.5011	0.443508	0.505434	0.745465	0.323782	2.5011	6.49353	0.0108268	0.051865	0.14663	2.5011	1.29994	0.254224	0.461431
chr1	109941652	109969108	PSMA5	.	-	118.628	119.364	109.711	129.588	130.534	120.918	131.165	147.771	137.715	113.448	99.0317	105.637	-0.388551	6.93114	23.775	1.0828e-06	1.69168e-05	-0.260995	6.93114	10.7891	0.00102097	0.0126709	0.127556	6.93114	2.55534	0.109922	0.543165	0.128766	6.93114	2.63986	0.104213	0.31378	-0.259785	6.93114	10.6368	0.00110857	0.00864551	-0.132229	6.93114	2.77023	0.0960326	0.270638
chr1	110009099	110024764	SYPL2	.	+	4.8504	3.58676	4.14646	3.84252	3.95797	3.46657	3.65536	3.4996	2.95153	4.13837	3.85948	3.97072	0.251675	1.96459	2.84151	0.0918577	0.232965	0.326076	1.96459	4.90441	0.0267882	0.132967	0.0744007	1.96459	0.270427	0.603046	0.920525	-0.160221	1.96459	1.15353	0.282811	0.530543	0.0914543	1.96459	0.398219	0.52801	0.72389	0.165855	1.96459	1.34731	0.24575	0.455338
chr1	110026560	110035420	ATXN7L2	.	+	5.5648	5.96404	6.01577	4.82959	5.81822	7.24203	7.54404	7.04294	7.60452	5.20863	5.42872	4.83563	-0.522248	2.62474	13.702	0.000214223	0.00170936	-0.340245	2.62474	6.04234	0.0139667	0.0848345	0.182003	2.62474	1.59522	0.206582	0.667326	0.310561	2.62474	5.09849	0.0239467	0.124709	-0.211687	2.62474	2.18501	0.13936	0.31407	-0.0296837	2.62474	0.0446422	0.832663	0.948591
chr1	110036657	110043063	CYB561D1	.	+	13.2352	14.9727	14.2407	12.9024	13.18	16.5434	14.3881	14.7421	13.4729	13.8778	12.2994	12.8164	-0.124571	3.80382	1.20438	0.272447	0.455562	-0.00453807	3.80382	0.00162684	0.967827	1	0.120033	3.80382	1.12363	0.289139	0.709736	-0.00399966	3.80382	0.00127274	0.971541	1	-0.12857	3.80382	1.29774	0.254627	0.4426	-0.00853773	3.80382	0.00582637	0.939156	1
chr1	110049445	110052336	AMIGO1	.	-	1.0528	1.04266	0.951647	1.12808	1.02907	1.33857	0.97217	1.18111	1.18061	0.856214	1.22994	1.45462	0.0733526	0.254542	0.101684	0.749818	0.880819	-0.133298	0.254542	0.320681	0.571199	0.789496	-0.206651	0.254542	0.786469	0.37517	0.783972	-0.07523	0.254542	0.110502	0.739574	0.900981	-0.00187745	0.254542	7.09693e-05	0.993278	1	-0.208528	0.254542	0.82726	0.363066	0.579261
chr1	110091185	110138454	GNAI3	.	+	193.114	189.431	176.123	206.403	199.798	187.263	176.546	191.603	187.752	204.492	182.074	190.909	0.0552353	7.57391	0.528244	0.467346	0.662479	0.00706347	7.57391	0.00863826	0.925949	1	-0.0481718	7.57391	0.402171	0.52597	0.889152	-0.0943449	7.57391	1.54441	0.213963	0.490154	-0.0391096	7.57391	0.265703	0.606229	0.787271	-0.0872814	7.57391	1.32311	0.250035	0.456274
chr1	110141514	110141589	MIR197	.	+	0	0.0417066	0.0339874	0	0	0	0.0777736	0	0	0	0.0424119	0	-0.78159	-3.45024	0.299055	0.584475	0.754471	-0.0413014	-3.45024	0.00100271	0.974739	1	0.740289	-3.45024	0.269681	0.603546	0.920917	2.6947	-3.45024	2.76705	0.0962234	0.300325	1.91311	-3.45024	1.42746	0.232179	0.432861	2.6534	-3.45024	2.70225	0.100207	0.274425
chr1	110145888	110155705	GNAT2	.	-	0.1128	0	0	0.0705049	0.0791594	0.0343224	0.11666	0.08749	0.0694477	0.0713511	0.0424119	0	-1.12446	-2.91633	1.62595	0.202264	0.400282	-1.17265	-2.91633	1.77856	0.182326	0.443563	-0.0481872	-2.91633	0.00211139	0.96335	1	0.547413	-2.91633	0.482217	0.48742	0.729631	-0.57705	-2.91633	0.371868	0.541988	0.734701	-0.625237	-2.91633	0.438919	0.507645	0.719698
chr1	110162434	110174677	AMPD2	.	+	90.2776	94.6322	106.143	73.5366	76.4284	83.4721	87.1842	78.4348	80.0385	84.5868	108.744	94.9434	0.23005	6.46395	5.71373	0.0168327	0.0643787	0.244854	6.46395	6.48299	0.0108912	0.0711076	0.0148044	6.46395	0.0238419	0.877288	1	0.0735708	6.46395	0.582339	0.445397	0.69551	0.303621	6.46395	9.95388	0.0016051	0.0117353	0.318425	6.46395	10.9651	0.000928441	0.00922647
chr1	110198697	110208123	GSTM4	.	+	8.3096	8.96691	9.65242	7.05049	7.24308	7.44797	6.84408	7.30541	7.15311	8.91889	8.5672	10.0644	0.372058	3.03605	10.9214	0.000950609	0.00611507	0.340432	3.03605	9.17699	0.00245077	0.0245738	-0.0316256	3.03605	0.08474	0.770974	0.984882	-0.0302943	3.03605	0.0693757	0.792248	0.935209	0.341764	3.03605	9.45025	0.0021112	0.0147094	0.310138	3.03605	7.81192	0.00519028	0.0352801
chr1	110210643	110226619	GSTM2	.	+	21.6576	21.6874	20.7663	17.5205	16.8214	18.0193	15.8269	19.1166	18.9939	18.694	20.1456	20.7971	0.144117	4.26643	2.24475	0.134068	0.297794	0.248858	4.26643	6.79741	0.00912903	0.063009	0.10474	4.26643	1.22268	0.268836	0.688906	0.0418114	4.26643	0.187417	0.665075	0.854324	0.185929	4.26643	3.76153	0.0524444	0.161553	0.290669	4.26643	9.33657	0.00224626	0.0183816
chr1	110230417	110236367	GSTM1	.	+	23.4248	21.3538	21.9219	20.4112	23.4312	19.2549	19.6378	20.0789	19.7926	22.5113	21.7573	22.3697	0.163857	4.4198	3.14861	0.0759915	0.201318	0.165183	4.4198	3.21668	0.0728914	0.256976	0.00132628	4.4198	0.000210977	0.988411	1	-0.0825441	4.4198	0.800426	0.370966	0.623796	0.0813126	4.4198	0.790149	0.374055	0.574179	0.0826388	4.4198	0.820501	0.365034	0.581129
chr1	110254863	110260890	GSTM5	.	+	4.5872	5.58868	4.72425	3.631	3.44343	3.6725	3.92757	5.07442	4.13214	4.13837	4.07154	5.3074	0.0478617	2.14742	0.102252	0.749144	0.88029	0.184042	2.14742	1.56311	0.21121	0.486702	0.13618	2.14742	0.863775	0.352684	0.764047	0.28103	2.14742	3.37709	0.0661087	0.240421	0.328892	2.14742	4.66872	0.0307168	0.111687	0.465072	2.14742	9.65472	0.00188866	0.0161225
chr1	110276553	110283660	GSTM3	.	-	30.644	28.7358	27.8017	27.8494	30.793	28.1444	32.2372	35.8709	34.1683	25.9361	22.9872	27.2053	-0.424187	4.87967	21.6523	3.26817e-06	4.52081e-05	-0.230083	4.87967	6.50267	0.0107713	0.0705352	0.194103	4.87967	4.48119	0.0342698	0.334823	0.237156	4.87967	6.93104	0.00847122	0.0601492	-0.18703	4.87967	4.17409	0.0410466	0.136489	0.007073	4.87967	0.00608941	0.9378	1
chr1	110453232	110473616	CSF1	.	+	82.7576	84.0804	90.0326	53.8305	57.1135	56.2201	119.149	116.493	115.075	76.5241	87.835	80.3579	-0.519766	6.40984	46.865	7.60485e-12	3.3361e-10	-0.448843	6.40984	35.1553	3.04435e-09	2.65868e-07	0.0709236	6.40984	0.864845	0.352386	0.764047	1.06912	6.40984	192.159	1.07404e-43	2.99324e-41	0.549356	6.40984	50.4207	1.24081e-12	6.97762e-11	0.62028	6.40984	64.5258	9.52763e-16	1.02956e-13
chr1	110527386	110566364	AHCYL1	.	+	109.604	109.813	108.488	117.708	117.473	110.209	109.972	114.043	111.012	114.483	105.097	109.411	-0.0257281	6.80114	0.132409	0.715948	0.856669	-0.0309032	6.80114	0.191308	0.66183	0.846891	-0.00517512	6.80114	0.00536101	0.941632	1	-0.0439476	6.80114	0.388464	0.533108	0.764372	-0.0696757	6.80114	0.975656	0.323274	0.520239	-0.0748508	6.80114	1.12759	0.28829	0.501965
chr1	110574198	110597263	STRIP1	.	+	43.0896	45.0014	47.1065	39.5885	39.9359	39.4021	43.0866	40.6391	40.5922	40.3134	39.6975	40.3755	-0.0462276	5.38007	0.361389	0.547736	0.73416	0.121455	5.38007	2.53554	0.111309	0.323331	0.167683	5.38007	4.81455	0.0282205	0.302143	0.0640738	5.38007	0.698871	0.403163	0.65667	0.0178462	5.38007	0.054017	0.816215	0.938192	0.185529	5.38007	5.93292	0.0148606	0.0770517
chr1	110602996	110613322	ALX3	.	-	0.0376	0	0.0339874	0.0352524	0	0	0	0	0.0347239	0	0.0424119	0	0.00467634	-3.45193	9.5941e-06	0.997529	1	0.752022	-3.45193	0.307048	0.579497	0.794505	0.747345	-3.45193	0.302904	0.582068	0.91088	0.0704529	-3.45193	0.00226528	0.962039	1	0.0751293	-3.45193	0.00256963	0.959571	1	0.822474	-3.45193	0.37436	0.540637	0.746693
chr1	110655061	110656569	UBL4B	.	+	0.0376	0	0	0	0	0.0343224	0.0388868	0	0	0	0.0848237	0	0.824254	-3.45028	0.296888	0.58584	0.755563	-0.0353823	-3.45028	0.00048891	0.982359	1	-0.859636	-3.45028	0.325883	0.568094	0.90711	0.0818791	-3.45028	0.00248477	0.960244	1	0.906133	-3.45028	0.364217	0.546173	0.737869	0.0464967	-3.45028	0.000769441	0.97787	1
chr1	110693131	110744823	SLC6A17	.	+	0.6392	1.00096	0.985634	0.846059	0.435377	0.480514	0.894396	0.568685	0.729201	0.96324	1.27236	1.49393	0.744362	-0.100488	7.76908	0.00531481	0.0255183	0.248495	-0.100488	0.769515	0.380367	0.630761	-0.495867	-0.100488	3.74358	0.0530107	0.413759	0.312975	-0.100488	1.05795	0.303683	0.555243	1.05734	-0.100488	14.7928	0.00011999	0.00137647	0.56147	-0.100488	3.70018	0.0544067	0.185777
chr1	110753335	110776674	KCNC4	.	+	5.1136	4.87967	7.17134	3.94827	4.63082	5.31998	5.52193	5.2494	6.1114	5.20863	6.74349	5.5826	0.0480242	2.46808	0.084387	0.771438	0.896364	0.0274813	2.46808	0.0278095	0.867557	0.976601	-0.0205429	2.46808	0.0155899	0.900635	1	0.282521	2.46808	2.84267	0.0917914	0.295925	0.330545	2.46808	3.90601	0.0481137	0.152884	0.310002	2.46808	3.4567	0.0629957	0.204563
chr1	110828998	110881793	LOC440600	.	-	0.0752	0.0417066	0.169937	0.211515	0.118739	0.13729	0.272208	0.218725	0.208343	0.142702	0.0424119	0.117942	-1.12861	-2.16206	3.89735	0.0483624	0.143363	-1.18046	-2.16206	4.27973	0.0385695	0.170865	-0.0518451	-2.16206	0.00564868	0.940089	1	0.552972	-2.16206	1.17942	0.277473	0.524633	-0.57564	-2.16206	0.869374	0.351129	0.550793	-0.627485	-2.16206	1.03626	0.308692	0.524089
chr1	110881944	110889303	RBM15	.	+	14.852	15.348	15.0564	18.5075	18.642	20.0786	15.7103	14.3484	14.966	17.0529	16.9223	16.8264	0.173237	4.05342	3.68967	0.0547503	0.156558	0.00598401	4.05342	0.00433041	0.947532	1	-0.167253	4.05342	3.46673	0.0626151	0.45115	-0.345595	4.05342	15.2216	9.56026e-05	0.0018929	-0.172359	4.05342	3.88096	0.0488366	0.154476	-0.339611	4.05342	14.819	0.000118339	0.00165876
chr1	110905472	110933704	SLC16A4	.	-	7.4072	6.3394	6.79748	10.1527	9.34081	8.03145	6.4941	7.21792	7.39618	7.56322	4.32601	5.70054	-0.255463	2.87019	2.48149	0.115193	0.266438	-0.0384011	2.87019	0.0576846	0.810194	0.938049	0.217062	2.87019	1.79401	0.180439	0.667326	-0.381738	2.87019	5.94358	0.014771	0.0896333	-0.637201	2.87019	16.099	6.01146e-05	0.000772884	-0.42014	2.87019	7.20833	0.00725658	0.0455363
chr1	110943876	110950546	LAMTOR5	.	-	60.9872	57.2631	55.4334	59.2594	55.6886	57.696	71.0851	79.6159	72.434	52.7642	49.0705	49.575	-0.558262	5.91042	48.5589	3.20511e-12	1.47133e-10	-0.360983	5.91042	20.6119	5.62464e-06	0.000186025	0.197279	5.91042	6.00158	0.0142931	0.215145	0.369186	5.91042	21.6073	3.34569e-06	0.00010814	-0.189075	5.91042	5.5256	0.0187401	0.0781568	0.00820388	5.91042	0.0105427	0.918219	1
chr1	110993787	110999976	PROK1	.	+	0	0	0	0	0	0	0	0	0	0	0.0424119	0	1.91028	-3.66468	1.37145	0.241563	0.423048	0	-3.66468	0	1	1	-1.91028	-3.66468	1.40443	0.235983	0.667326	0	-3.66468	0	1	1	1.91028	-3.66468	1.43874	0.230344	0.432097	0	-3.66468	0	1	1
chr1	111059838	111061797	KCNA10	.	-	0	0.0417066	0	0	0	0	0	0	0	0	0	0	0	-3.66477	0	1	1	1.87206	-3.66477	1.33579	0.247777	0.491312	1.87206	-3.66477	1.33173	0.248498	0.667326	0	-3.66477	0	1	1	0	-3.66477	0	1	1	1.87206	-3.66477	1.40187	0.236411	0.455338
chr1	111214309	111217655	KCNA3	.	-	0.0752	0	0.101962	0.317272	0.197898	0.205935	0.0388868	0.131235	0	0.107027	0.0848237	0.0393141	0.549744	-2.42969	0.410652	0.521639	0.711273	0.252602	-2.42969	0.0803256	0.776857	0.920157	-0.297142	-2.42969	0.132396	0.715961	0.96332	-2.12624	-2.42969	10.567	0.00115125	0.0137736	-1.5765	-2.42969	6.96502	0.00831186	0.0427457	-1.87364	-2.42969	9.11133	0.00254031	0.0202871
chr1	111489811	111506566	LRIF1	.	-	14.3256	16.766	12.3714	18.9658	17.6525	16.0286	13.727	13.8234	13.6465	15.6972	14.5473	14.4283	0.117975	3.92986	1.06683	0.301664	0.490589	0.0732406	3.92986	0.410945	0.52149	0.757706	-0.0447341	3.92986	0.155157	0.693655	0.955584	-0.353582	3.92986	9.86697	0.00168272	0.018508	-0.235607	3.92986	4.43574	0.035194	0.123374	-0.280341	3.92986	6.27587	0.0122393	0.0669399
chr1	111659953	111682838	DRAM2	.	-	23.5752	21.9376	18.795	26.0868	24.7373	22.4812	25.6264	28.5655	29.0639	22.8324	18.3219	21.5048	-0.408157	4.567	14.3451	0.000152174	0.00127717	-0.374064	4.567	12.117	0.000499633	0.00717858	0.0340935	4.567	0.0980997	0.754122	0.978459	0.184037	4.567	2.98522	0.084028	0.280207	-0.224121	4.567	4.30813	0.0379306	0.129707	-0.190027	4.567	3.1144	0.0776029	0.23606
chr1	111682248	111727724	CEPT1	.	+	25.2296	24.8571	22.3297	30.3524	30.8326	28.316	24.9264	26.1158	25.1401	27.1491	24.5141	25.9866	0.0292909	4.72185	0.112911	0.736854	0.872103	-0.0739511	4.72185	0.715683	0.397564	0.646382	-0.103242	4.72185	1.39912	0.23687	0.667326	-0.232421	4.72185	7.29834	0.00690183	0.0522962	-0.20313	4.72185	5.59233	0.0180393	0.0759189	-0.306372	4.72185	12.6465	0.000376261	0.00443164
chr1	111728590	111747160	DENND2D	.	-	2.1432	2.00191	2.78697	2.46767	2.05814	2.78012	3.14983	2.09976	2.67374	2.42594	2.37506	2.43747	-0.137215	1.33872	0.567038	0.451438	0.646603	-0.189209	1.33872	1.07994	0.29871	0.545362	-0.0519936	1.33872	0.0789426	0.778735	0.985738	0.117856	1.33872	0.430225	0.511879	0.750754	-0.0193588	1.33872	0.0112432	0.915556	1	-0.0713524	1.33872	0.152934	0.695747	0.853681
chr1	111770280	111786062	CHI3L2	.	+	3.8352	3.54506	3.90855	2.8907	2.41436	2.36825	2.68319	4.33075	3.36821	4.20972	3.47777	3.97072	0.179782	1.80333	1.18902	0.275527	0.459477	0.131829	1.80333	0.639674	0.423829	0.670673	-0.047953	1.80333	0.0876488	0.767188	0.984081	0.425483	1.80333	6.03563	0.0140199	0.086068	0.605265	1.80333	12.6521	0.000375149	0.00361436	0.557312	1.80333	10.7304	0.0010539	0.0101126
chr1	111889194	111895639	PIFO	.	+	0.0752	0.0834131	0.101962	0.0352524	0	0.0343224	0	0.043745	0.0694477	0	0.0848237	0.0786281	0.38109	-2.98714	0.147556	0.700882	0.84609	1.08425	-2.98714	1.51231	0.218788	0.491312	0.703156	-2.98714	0.717953	0.396816	0.803083	0.59034	-2.98714	0.27414	0.600568	0.813225	0.97143	-2.98714	0.82987	0.36231	0.562492	1.67459	-2.98714	3.10969	0.0778278	0.236392
chr1	111927140	111932473	PGCP1	.	-	0	0	0	0	0	0	0	0	0	0	0.0424119	0.0393141	2.70389	-3.60786	2.7033	0.100141	0.244763	0	-3.60786	0	1	1	-2.70389	-3.60786	2.76797	0.0961683	0.536752	0	-3.60786	0	1	1	2.70389	-3.60786	2.83525	0.0922162	0.241099	0	-3.60786	0	1	1
chr1	111956936	111970399	OVGP1	.	-	6.6176	4.75455	5.40399	6.34544	6.88687	7.00178	6.99962	7.61163	7.4309	5.31566	4.91978	5.34671	-0.49763	2.6545	14.5861	0.000133896	0.00114714	-0.389812	2.6545	9.22855	0.0023827	0.0240439	0.107818	2.6545	0.645712	0.42165	0.822849	0.123048	2.6545	0.971325	0.32435	0.578468	-0.374582	2.6545	8.23044	0.00411935	0.0250131	-0.266763	2.6545	4.30525	0.0379949	0.147708
chr1	111982511	111991830	WDR77	.	-	78.1704	76.4481	80.1083	75.0877	74.8452	77.0538	76.7237	76.4225	75.4897	72.5641	72.4819	74.2249	-0.0602398	6.24561	0.738445	0.390159	0.586074	0.0383407	6.24561	0.301424	0.582991	0.797248	0.0985805	6.24561	1.98627	0.158732	0.643862	0.0102315	6.24561	0.0214688	0.883509	0.991093	-0.0500083	6.24561	0.511261	0.474594	0.676802	0.0485721	6.24561	0.486003	0.485716	0.699612
chr1	111991742	112004525	ATP5F1	.	+	218.155	212.537	197.399	239.681	243.217	224.64	223.055	248.996	240.324	199.462	183.346	195.587	-0.30031	7.77441	15.9881	6.37418e-05	0.000605803	-0.18172	7.77441	5.87556	0.0153525	0.0907784	0.11859	7.77441	2.49161	0.114455	0.554045	0.00982525	7.77441	0.017242	0.895531	0.996716	-0.290485	7.77441	14.9798	0.00010867	0.00127237	-0.171895	7.77441	5.26448	0.0217649	0.0998226
chr1	112016603	112021134	C1orf162	.	+	0.8272	0.291946	0.679748	0.669797	0.593695	0.411869	0.777736	0.743665	0.868096	0.535133	0.551354	0.668339	-0.451751	-0.490843	2.34533	0.125659	0.28464	-0.3867	-0.490843	1.786	0.181414	0.442183	0.0650519	-0.490843	0.0438907	0.834057	1	0.522406	-0.490843	3.17357	0.0748386	0.260019	0.0706547	-0.490843	0.0503361	0.822479	0.941687	0.135707	-0.490843	0.193034	0.660403	0.829817
chr1	112025969	112106597	ADORA3	.	-	0.0376	0	0	0	0.0395797	0.0343224	0	0.043745	0	0	0.0848237	0	0.80189	-3.40051	0.310433	0.577415	0.74903	-0.0469225	-3.40051	0.000807137	0.977335	1	-0.848812	-3.40051	0.349323	0.554497	0.900451	-0.701462	-3.40051	0.241576	0.62307	0.825259	0.100428	-3.40051	0.00568597	0.939892	1	-0.748384	-3.40051	0.275924	0.599385	0.785194
chr1	112141628	112150940	LOC100129269	.	-	0.2632	0.0834131	0.407849	0.246767	0.474956	0.377547	0.466642	0.08749	0.45141	0.249729	0.254471	0.117942	-0.716711	-1.43428	1.83962	0.174996	0.360053	-0.40277	-1.43428	0.637668	0.424557	0.671432	0.313941	-1.43428	0.326121	0.567952	0.90711	-0.0796237	-1.43428	0.027708	0.867797	0.982826	-0.796335	-1.43428	2.34232	0.125902	0.292829	-0.482394	-1.43428	0.943874	0.331283	0.54676
chr1	112162404	112256101	RAP1A	.	+	59.5208	57.6802	50.1654	63.4897	62.4568	57.9363	52.6138	64.7863	62.7807	56.6885	48.6888	53.4671	-0.180942	5.84796	3.39664	0.0653293	0.179247	-0.10684	5.84796	1.18937	0.275457	0.521288	0.0741021	5.84796	0.568767	0.450749	0.84041	-0.0294024	5.84796	0.0906506	0.763352	0.917179	-0.210344	5.84796	4.60863	0.0318114	0.114534	-0.136242	5.84796	1.94198	0.163453	0.374647
chr1	112264685	112298419	FAM212B	.	-	9.8888	9.75933	9.21058	7.22675	8.94501	7.51661	10.655	10.4988	10.1394	7.49187	7.46449	6.60476	-0.535974	3.14682	22.4396	2.16851e-06	3.12751e-05	-0.117216	3.14682	1.16326	0.280789	0.527116	0.418758	3.14682	13.5513	0.000232135	0.0131676	0.404598	3.14682	13.3293	0.000261291	0.00425405	-0.131376	3.14682	1.28249	0.257436	0.444768	0.287382	3.14682	6.65368	0.0098951	0.0571938
chr1	112282462	112290420	LOC100506343	.	+	0.7896	0.291946	0.543798	0.387777	0.593695	0.274579	0.583302	0.34996	0.277791	0.249729	0.169647	0.235884	-0.852062	-1.08192	3.34447	0.0674313	0.183447	0.443455	-1.08192	1.29613	0.254921	0.49758	1.29552	-1.08192	8.76198	0.00307575	0.0853419	-0.0393726	-1.08192	0.00931999	0.923092	1	-0.891435	-1.08192	3.78162	0.0518186	0.160523	0.404082	-1.08192	1.11572	0.290842	0.504421
chr1	112298189	112310199	DDX20	.	+	25.7184	24.8571	24.7768	31.4804	29.9618	29.2427	23.5265	25.1971	25.6609	28.1837	22.3935	23.9029	0.0040199	4.71812	0.00180298	0.966131	1	0.0184009	4.71812	0.0379557	0.845532	0.962796	0.014381	4.71812	0.0231996	0.878939	1	-0.28561	4.71812	9.35767	0.00222054	0.0229793	-0.281591	4.71812	9.10311	0.00255175	0.0171223	-0.267209	4.71812	8.23781	0.00410265	0.0295596
chr1	112318453	112531777	KCND3	.	-	0.0376	0	0.0679748	0.0705049	0	0	0.0388868	0	0	0	0.0424119	0.0393141	0.802459	-3.30997	0.328019	0.566828	0.745306	1.24845	-3.30997	0.898894	0.343078	0.59257	0.445992	-3.30997	0.142198	0.706105	0.959659	-0.70756	-3.30997	0.258576	0.6111	0.817791	0.094899	-3.30997	0.00552109	0.940768	1	0.540891	-3.30997	0.210775	0.646161	0.819913
chr1	112533189	112541463	LOC643355	.	+	0	0	0.0339874	0	0	0	0	0	0	0	0	0	0	-3.66589	0	1	1	1.85921	-3.66589	1.32707	0.249327	0.491312	1.85921	-3.66589	1.32303	0.250049	0.667326	0	-3.66589	0	1	1	0	-3.66589	0	1	1	1.85921	-3.66589	1.39285	0.237924	0.455338
chr1	112938799	113003786	CTTNBP2NL	.	+	64.0704	64.3949	57.2687	58.7306	56.5594	53.8862	50.2417	61.5929	58.7875	54.9404	47.8406	53.4671	-0.12595	5.83012	1.81862	0.177478	0.363609	0.122221	5.83012	1.73124	0.188252	0.452852	0.248171	5.83012	7.09967	0.00770981	0.155435	0.012006	5.83012	0.0166643	0.897286	0.997681	-0.113944	5.83012	1.49365	0.221651	0.432097	0.134227	5.83012	2.09526	0.147757	0.350455
chr1	113010039	113063910	WNT2B	.	+	4.7752	4.58772	5.26804	3.98353	4.35377	4.39327	5.0164	4.85569	4.61827	4.5308	4.41083	3.65621	-0.198561	2.20583	2.231	0.135267	0.300063	0.020179	2.20583	0.0245558	0.875479	0.981844	0.21874	2.20583	2.75178	0.0971461	0.536752	0.185454	2.20583	2.0006	0.157237	0.403766	-0.0131066	2.20583	0.00952687	0.922245	1	0.205633	2.20583	2.50073	0.113793	0.29372
chr1	113066140	113162040	ST7L	.	-	16.356	16.6409	15.3283	17.591	18.8399	17.5044	14.1159	16.3169	16.5286	17.4454	16.8799	18.5169	0.170336	4.08017	3.10482	0.0780608	0.205978	0.0397021	4.08017	0.16707	0.682729	0.859357	-0.130634	4.08017	1.84575	0.174279	0.667326	-0.198544	4.08017	4.27967	0.0385708	0.171004	-0.028208	4.08017	0.0881743	0.766511	0.902582	-0.158842	4.08017	2.76891	0.0961115	0.270638
chr1	113162074	113214241	CAPZA1	.	+	454.171	433.164	396.939	491.137	479.745	443.377	426.394	484.476	469.814	436.312	378.187	408.709	-0.174547	8.78772	4.86567	0.0273961	0.0939869	-0.104467	8.78772	1.74495	0.186513	0.450673	0.0700794	8.78772	0.784418	0.375793	0.784583	-0.0346736	8.78772	0.192503	0.660841	0.851019	-0.20922	8.78772	6.99512	0.00817321	0.0422505	-0.139141	8.78772	3.09771	0.0784027	0.237691
chr1	113217047	113243368	MOV10	.	+	29.0648	29.8202	32.5939	28.7307	28.537	27.9041	29.2818	29.7028	29.0639	29.6107	33.9295	30.6256	0.0958504	4.90593	1.26555	0.260603	0.441031	0.0564832	4.90593	0.44023	0.507011	0.745096	-0.0393672	4.90593	0.215508	0.642484	0.937386	0.0477315	4.90593	0.312926	0.57589	0.797028	0.143582	4.90593	2.85318	0.0911933	0.240162	0.104215	4.90593	1.50578	0.219785	0.455338
chr1	113243748	113250025	RHOC	.	-	636.155	627.35	671.795	581.313	601.572	612.896	669.242	647.644	648.051	550.367	591.518	562.073	-0.205668	9.26852	10.904	0.000959565	0.00614764	-0.0218591	9.26852	0.123505	0.725263	0.888156	0.183808	9.26852	8.71277	0.00315989	0.0870394	0.129874	9.26852	4.35658	0.0368662	0.166678	-0.0757935	9.26852	1.4816	0.223524	0.432097	0.108015	9.26852	3.01449	0.0825236	0.245974
chr1	113252615	113257950	PPM1J	.	-	1.6168	1.2929	1.42747	0.987069	1.06865	1.6818	1.78879	1.48733	1.66674	1.24864	1.35718	1.25805	-0.361745	0.56878	2.92996	0.0869498	0.224006	-0.189154	0.56878	0.855123	0.355107	0.605163	0.172591	0.56878	0.640845	0.423405	0.824165	0.39644	0.56878	3.59573	0.0579283	0.220929	0.0346946	0.56878	0.0247574	0.874973	0.978555	0.207286	0.56878	0.944341	0.331164	0.54668
chr1	113263188	113269856	FAM19A3	.	+	0.0376	0.0834131	0.0679748	0.0705049	0.0395797	0.0686449	0.11666	0.043745	0.138895	0.0356756	0.0424119	0.0393141	-1.3079	-2.81866	2.33243	0.126704	0.286039	-0.685293	-2.81866	0.800106	0.371062	0.620762	0.622612	-2.81866	0.432447	0.510791	0.882114	0.730978	-2.81866	0.913307	0.339238	0.593806	-0.576927	-2.81866	0.371775	0.542038	0.734701	0.045685	-2.81866	0.00290226	0.957037	1
chr1	113454469	113498975	SLC16A1	.	-	150.738	156.566	150.428	148.096	145.891	139.555	122.182	132.46	125.874	170.279	159.087	168.461	0.388093	7.205	28.7749	8.12967e-08	1.66019e-06	0.266651	7.205	13.5787	0.000228768	0.00392398	-0.121441	7.205	2.84659	0.0915679	0.532887	-0.188385	7.205	6.77745	0.00923166	0.0639201	0.199707	7.205	7.6907	0.0055506	0.031475	0.0782664	7.205	1.1799	0.277377	0.489053
chr1	113465971	113467295	AKR7A2P1	.	+	0	0	0	0	0	0	0	0.043745	0	0	0	0	-1.90803	-3.66453	1.36465	0.242733	0.423048	-1.90803	-3.66453	1.40172	0.236435	0.491312	0	-3.66453	0	1	1	1.90803	-3.66453	1.43598	0.230791	0.492464	0	-3.66453	0	1	1	0	-3.66453	0	1	1
chr1	113615830	113667342	LRIG2	.	+	9.4752	9.25886	9.10862	8.74261	9.85534	8.2717	7.58293	7.04294	7.5698	8.06268	9.20337	8.64909	0.218357	3.11173	3.7685	0.0522264	0.151545	0.32426	3.11173	8.54441	0.00346585	0.0313593	0.105903	3.11173	0.947603	0.33033	0.746137	-0.270134	3.11173	5.92306	0.014944	0.0902784	-0.0517768	3.11173	0.226269	0.634304	0.808712	0.0541262	3.11173	0.254346	0.614031	0.796071
chr1	113933474	114228545	MAGI3	.	+	13.0848	13.221	14.3427	16.7802	15.8715	15.0332	12.716	12.861	13.0909	15.1621	13.9959	15.2539	0.200569	3.8442	4.27054	0.0387785	0.122666	0.0732781	3.8442	0.56417	0.452585	0.694601	-0.127291	3.8442	1.75176	0.185655	0.667326	-0.301654	3.8442	9.91869	0.00163609	0.0181531	-0.101085	3.8442	1.14647	0.284289	0.47643	-0.228376	3.8442	5.79108	0.0161077	0.081576
chr1	114239823	114301777	PHTF1	.	-	20.5296	18.8931	18.965	26.6509	24.4603	22.8587	20.4545	23.2723	21.2857	24.9729	18.9157	20.4826	-0.0105716	4.45215	0.00967417	0.921649	1	-0.153815	4.45215	2.03207	0.154011	0.398489	-0.143244	4.45215	1.76253	0.184309	0.667326	-0.187234	4.45215	3.09593	0.0784882	0.268184	-0.197805	4.45215	3.45556	0.0630394	0.184903	-0.341049	4.45215	10.1863	0.00141485	0.0128229
chr1	114304453	114355070	RSBN1	.	-	17.9352	19.6438	16.212	18.7543	20.7002	17.985	15.0103	17.7605	17.1883	17.8021	16.4982	16.3546	0.0215506	4.14802	0.0420174	0.837587	0.943143	0.104658	4.14802	1.00306	0.31657	0.565441	0.0831077	4.14802	0.633995	0.425894	0.825887	-0.200525	4.14802	3.73216	0.0533743	0.20968	-0.178974	4.14802	2.9802	0.0842888	0.227803	-0.0958662	4.14802	0.865812	0.352117	0.567719
chr1	114356432	114414375	PTPN22	.	-	3.3464	2.91946	3.2288	2.60868	2.37478	2.16231	2.37209	3.14964	3.02098	2.78269	2.54471	2.55541	-0.110847	1.50135	0.487103	0.485222	0.678794	0.157579	1.50135	1.0719	0.300516	0.547235	0.268426	1.50135	3.01571	0.0824616	0.512324	0.256118	1.50135	2.57182	0.108783	0.320658	0.145271	1.50135	0.801974	0.370504	0.570127	0.413697	1.50135	7.08883	0.00775658	0.0476946
chr1	114399256	114443859	AP4B1-AS1	.	+	0	0	0	0.0352524	0	0	0.0777736	0	0.0347239	0.0356756	0.0424119	0	-0.503328	-3.40239	0.196779	0.657333	0.813124	-3.20135	-3.40239	4.25679	0.0390937	0.172185	-2.69803	-3.40239	2.84724	0.0915308	0.532887	1.37161	-3.40239	1.1844	0.276462	0.523588	0.86828	-3.40239	0.414956	0.519465	0.716833	-1.82975	-3.40239	1.35222	0.244891	0.455338
chr1	114419435	114430169	BCL2L15	.	-	0.1504	0.12512	0.0679748	0.176262	0.395797	0.171612	0.233321	0.17498	0.173619	0.178378	0.0848237	0.157256	-0.429107	-2.00414	0.600027	0.438568	0.633566	-0.760375	-2.00414	1.71989	0.189707	0.454447	-0.331268	-2.00414	0.282094	0.595332	0.916757	-0.311095	-2.00414	0.418833	0.51752	0.75617	-0.740202	-2.00414	2.0426	0.152948	0.335516	-1.07147	-2.00414	3.90585	0.0481184	0.17144
chr1	114437370	114447741	AP4B1	.	-	21.6952	22.0628	20.2225	23.6896	21.5314	21.6575	19.5212	20.6039	19.3412	21.7264	18.7885	20.7971	0.0471132	4.3955	0.26492	0.60676	0.773088	0.105424	4.3955	1.34114	0.246833	0.491312	0.0583104	4.3955	0.412639	0.520633	0.88632	-0.171034	4.3955	3.57312	0.0587219	0.222844	-0.123921	4.3955	1.88659	0.169587	0.360701	-0.0656102	4.3955	0.534823	0.464586	0.679612
chr1	114447914	114456708	DCLRE1B	.	+	20.7552	20.6447	21.4121	26.8624	24.6977	23.1333	20.0267	20.9101	22.0149	23.1178	22.6903	24.3354	0.155302	4.49999	3.04078	0.081197	0.212625	-0.00354641	4.49999	0.00156834	0.96841	1	-0.158849	4.49999	3.19718	0.0737655	0.487763	-0.245665	4.49999	7.75222	0.00536466	0.0438214	-0.0903631	4.49999	1.0663	0.301783	0.495238	-0.249212	4.49999	8.0181	0.00463122	0.0324219
chr1	114471995	114520491	HIPK1	.	+	59.8216	56.7209	55.6373	65.1818	64.792	62.2952	49.114	54.5062	53.822	63.7166	59.8431	62.5487	0.241825	5.88451	9.54938	0.00200017	0.0114517	0.129113	5.88451	2.71466	0.0994304	0.307609	-0.112711	5.88451	2.09608	0.147678	0.627357	-0.288306	5.88451	13.6651	0.000218473	0.00367046	-0.0464813	5.88451	0.360225	0.548381	0.739598	-0.159192	5.88451	4.21045	0.0401756	0.153254
chr1	114522029	114524875	OLFML3	.	+	44.1048	48.1294	47.5483	34.3711	38.2736	35.2835	33.4038	37.5769	34.5502	54.4052	56.1109	57.2019	0.669168	5.44247	65.5425	5.68731e-16	4.21016e-14	0.406416	5.44247	23.9702	9.784e-07	4.23325e-05	-0.262752	5.44247	10.4593	0.00122035	0.0464035	-0.0326925	5.44247	0.152181	0.69646	0.876402	0.636476	5.44247	59.9074	9.94259e-15	6.97859e-13	0.373723	5.44247	20.4764	6.03722e-06	0.00012436
chr1	114935398	115053781	TRIM33	.	-	40.42	41.1644	35.7547	43.8188	43.4189	40.1572	34.4926	37.7519	38.6129	41.4193	39.6551	39.2354	0.118172	5.31231	1.89534	0.1686	0.350766	0.0805187	5.31231	0.880394	0.348094	0.59762	-0.0376536	5.31231	0.194039	0.659576	0.944591	-0.200039	5.31231	5.49014	0.0191241	0.108069	-0.0818665	5.31231	0.927014	0.33564	0.534586	-0.11952	5.31231	1.97664	0.159745	0.369012
chr1	115110180	115124265	BCAS2	.	-	40.3072	38.9122	35.7547	43.6425	41.4004	40.3975	37.9924	46.2822	44.2729	38.4939	35.1594	38.7243	-0.192849	5.32866	4.49017	0.0340904	0.110871	-0.161161	5.32866	3.15042	0.0759074	0.263852	0.0316872	5.32866	0.120528	0.728463	0.968389	0.0348157	5.32866	0.14853	0.699945	0.878454	-0.158033	5.32866	3.02684	0.0818973	0.22309	-0.126346	5.32866	1.94371	0.163267	0.374357
chr1	115127195	115212732	DENND2C	.	-	10.152	8.50814	9.21058	6.66271	8.35132	7.07042	9.29394	11.2425	10.2435	8.74051	7.54931	8.72772	-0.294529	3.15157	5.72576	0.0167178	0.0640272	-0.139703	3.15157	1.3251	0.24968	0.491705	0.154826	3.15157	1.56548	0.210865	0.667326	0.480081	3.15157	15.0169	0.000106555	0.00206053	0.185552	3.15157	2.15872	0.141762	0.318047	0.340378	3.15157	7.46957	0.00627505	0.0407999
chr1	115215719	115238239	AMPD1	.	-	0.1504	0.166826	0	0.0352524	0.0395797	0.0686449	0.0388868	0	0.104172	0.0356756	0	0.0393141	-0.86193	-2.91701	0.543767	0.460876	0.655759	0.943213	-2.91701	0.990819	0.319542	0.568125	1.80514	-2.91701	2.90585	0.0882589	0.528135	0.0692291	-2.91701	0.00454985	0.946221	1	-0.792701	-2.91701	0.460069	0.497592	0.698283	1.01244	-2.91701	1.15211	0.283108	0.495986
chr1	115247084	115259515	NRAS	.	-	175.066	167.577	151.856	183.348	172.29	167.596	164.997	208.139	201.225	168.353	147.339	155.762	-0.284519	7.42658	9.50972	0.00204386	0.0116583	-0.216067	7.42658	5.49578	0.0190624	0.105015	0.0684524	7.42658	0.550074	0.458287	0.845091	0.1344	7.42658	2.13122	0.144326	0.381841	-0.150119	7.42658	2.64928	0.103597	0.259794	-0.0816665	7.42658	0.785441	0.375482	0.592082
chr1	115259533	115300671	CSDE1	.	-	681.688	662.384	617.891	685.836	678.831	630.503	602.979	675.816	655.829	680.832	600.934	636.494	-0.0121354	9.34632	0.0288924	0.865028	0.963509	0.020226	9.34632	0.0802931	0.776901	0.920157	0.0323614	9.34632	0.205538	0.650287	0.940804	-0.0444641	9.34632	0.388192	0.533252	0.764372	-0.0565994	9.34632	0.628967	0.427735	0.630179	-0.0242381	9.34632	0.1154	0.734079	0.882674
chr1	115312104	115323308	SIKE1	.	-	33.2008	32.3643	31.1664	37.0856	34.6718	36.1758	33.7149	40.3766	37.7101	33.2496	29.7731	32.67	-0.222672	5.10528	6.36032	0.0116701	0.047812	-0.208411	5.10528	5.59704	0.0179909	0.100732	0.0142612	5.10528	0.0258223	0.872335	1	0.0495962	5.10528	0.321717	0.570578	0.792401	-0.173076	5.10528	3.85767	0.049519	0.155938	-0.158815	5.10528	3.26295	0.0708617	0.222187
chr1	115590632	115632121	TSPAN2	.	-	0.2256	0.12512	0.0679748	0.28202	0.0791594	0.13729	0.155547	0.131235	0.277791	0.392431	0.424119	0.353826	0.988862	-1.75401	5.15136	0.0232281	0.0827281	-0.481432	-1.75401	0.757164	0.384217	0.63437	-1.47029	-1.75401	9.86107	0.00168813	0.0581668	0.191715	-1.75401	0.134574	0.713736	0.883534	1.18058	-1.75401	7.1429	0.00752614	0.039674	-0.289717	-1.75401	0.265515	0.606356	0.789818
chr1	115828536	115880857	NGF	.	-	12.408	11.3859	13.357	10.2937	10.172	12.4247	12.8715	10.7175	11.9797	14.6627	16.1589	16.4333	0.406498	3.67965	12.819	0.000343123	0.00257118	0.0632162	3.67965	0.301335	0.583047	0.797267	-0.343282	3.67965	9.26429	0.00233665	0.0718848	0.113004	3.67965	0.949202	0.329922	0.584661	0.519502	3.67965	20.902	4.83401e-06	8.59374e-05	0.17622	3.67965	2.33842	0.126217	0.314771
chr1	116184573	116240845	VANGL1	.	+	41.4352	41.2478	42.4163	48.4721	50.8203	47.5709	34.9981	35.9584	36.0086	48.6258	47.5437	49.1033	0.441742	5.45155	34.2033	4.96446e-09	1.32137e-07	0.226201	5.45155	8.87192	0.0028959	0.0275919	-0.215542	5.45155	8.34269	0.00387243	0.100392	-0.456796	5.45155	36.857	1.27121e-09	8.92251e-08	-0.0150533	5.45155	0.0415297	0.838519	0.953215	-0.230595	5.45155	9.62419	0.00192031	0.0163046
chr1	116242625	116311426	CASQ2	.	-	0	0	0	0	0	0	0	0	0.0347239	0	0.0424119	0	0.0162346	-3.60855	7.50295e-05	0.993089	1	-1.89382	-3.60855	1.39279	0.237935	0.491312	-1.91006	-3.60855	1.40529	0.23584	0.667326	1.89382	-3.60855	1.42691	0.232269	0.492464	1.91006	-3.60855	1.43962	0.230201	0.432097	0	-3.60855	0	1	1
chr1	116378998	116383747	NHLH2	.	-	0	0	0	0	0	0	0	0.043745	0.0347239	0	0.0424119	0	-0.783852	-3.55333	0.31302	0.575833	0.748453	-2.69369	-3.55333	2.75629	0.0968725	0.305122	-1.90984	-3.55333	1.40611	0.235703	0.667326	2.69369	-3.55333	2.82344	0.0928971	0.295925	1.90984	-3.55333	1.44047	0.230063	0.432097	0	-3.55333	0	1	1
chr1	116519118	116612675	SLC22A15	.	+	1.7296	2.04362	2.14121	2.71444	2.05814	2.36825	3.03317	2.27474	2.70846	2.06918	1.61165	1.72982	-0.563823	1.19264	9.8501	0.00169822	0.00996687	-0.442274	1.19264	6.35203	0.0117247	0.0747627	0.121549	1.19264	0.413224	0.520338	0.886052	0.16761	1.19264	0.99183	0.319296	0.572034	-0.396213	1.19264	4.77392	0.028894	0.106677	-0.274664	1.19264	2.40574	0.120891	0.306326
chr1	116654375	116677861	MAB21L3	.	+	4.2112	3.75359	4.01051	4.68858	5.54116	4.90811	4.43309	4.46199	4.89606	4.35242	3.90189	4.08866	-0.160227	2.17461	1.48575	0.222877	0.423048	-0.204864	2.17461	2.4345	0.118692	0.336373	-0.0446373	2.17461	0.110929	0.739089	0.973606	-0.126744	2.17461	1.02043	0.312418	0.565107	-0.286971	2.17461	5.0212	0.0250388	0.0958413	-0.331608	2.17461	6.72264	0.00951966	0.0555954
chr1	116915794	116947396	ATP1A1	.	+	377.542	392.334	392.18	343.077	340.425	317.448	297.445	305.865	298.695	438.524	403.634	408.041	0.471101	8.49055	48.9937	2.56781e-12	1.20751e-10	0.365519	8.49055	29.5232	5.525e-08	3.63432e-06	-0.105582	8.49055	2.48264	0.115109	0.555495	-0.150156	8.49055	4.98326	0.0255937	0.130501	0.320945	8.49055	22.8607	1.74178e-06	3.44915e-05	0.215363	8.49055	10.2982	0.00133162	0.0122028
chr1	116935486	116961244	ATP1A1OS	.	-	0.564	0.500479	0.64576	0.493534	0.554116	0.720771	0.622189	0.69992	0.590306	0.463782	0.721002	0.629025	-0.0841486	-0.56645	0.0800165	0.777275	0.900816	-0.138655	-0.56645	0.217321	0.641089	0.832884	-0.0545065	-0.56645	0.0325695	0.856783	1	0.0968606	-0.56645	0.109318	0.740922	0.901902	0.0127121	-0.56645	0.00182477	0.965927	1	-0.0417944	-0.56645	0.0197503	0.888237	0.987445
chr1	117057155	117113715	CD58	.	-	6.8056	6.25598	5.81184	6.41595	7.12435	6.48694	8.08845	8.92398	8.4379	6.4216	5.81042	5.54328	-0.513024	2.79034	19.1977	1.17855e-05	0.000139505	-0.43139	2.79034	13.9435	0.000188392	0.00332269	0.0816348	2.79034	0.452125	0.501328	0.877011	0.346122	2.79034	9.21871	0.00239554	0.0243682	-0.166902	2.79034	1.94048	0.163616	0.351792	-0.0852673	2.79034	0.520362	0.470687	0.685099
[truncated: 17,930 more rows]

## Sheet: Sheet 2 
Sheet 2. Differential Expression of T3SS1-specific genes
[truncated: 399 more rows]

## Sheet: Sheet 3
Sheet 3. IPA Canonical Pathway Analysis of Differential Expression Data
[truncated: 233 more rows]

[truncated: 1 more sheets: Sheet 4]
