# Supplementary material for: Manipulation of IRE1-Dependent MAPK Signaling by a Vibrio Agonist-Antagonist Effector Pair
Source: mSystems. 2021 Feb 9;6(1):e00872-20. doi: 10.1128/mSystems.00872-20 (PMC7883537; doi:10.1128/mSystems.00872-20)
Supplement: TABLE S3 [file mSystems.00872-20-st003.xlsx]

## Sheet: VopQ_synteny
Table S3. SyntTax VopQ and VopS cooccurence in Vibrio genomes with T3SS1 Synteny
SyntTax Report
10/09/2018 20:02:58
http://archaea.u-psud.fr/SyntTax
Protein query:
MRVLGIETSCDETGIAIYDDEKGLLANQLYSQVKLHADYGGVVPELASRDHVRKTVPLIQAALKESGLTAKDIDAVAYTAGPGLVGALLVGATVGRSLAFAWDVPAIPVHHMEGHLLAPMLEDNPPEFPFVALLVSGGHTQLISVTGIGQYELLGESIDDAAGEAFDKTAKLLGLDYPGGPLLSKMAAQGTAGRFVFPRPMTDRPGLDFSFSGLKTFAANTIRDNGTDDQTRADIARAFEDAVVDTLMIKCKRALDQTGFKRLVMAGGVSANRTLRAKLAEMMKKRRGEVFYARPEFCTDNGAMIAYAGMVRFKAGATADLGVSVRPRWPLAELPAA
Genome/chromosome;Score;Gene start;Gene stop;Orientation;Gene name;Gene code;Coding;GI;Definition;Orthology
Vibrio_parahaemolyticus_FDAARGOS_191_aa20737752_C1;95.50
;;64724;65350;>;A6J30_00310;A6J30_00310;CDS;undefined;YopR family type III secretion effector;0
;;65359;65703;>;A6J30_00315;A6J30_00315;CDS;undefined;EscI/YscI/HrpB family type III secretion system inner rod protein;1
;;65703;66449;>;A6J30_00320;A6J30_00320;CDS;undefined;EscJ/YscJ/HrcJ family type III secretion inner membrane ring protein;2
;;66394;67107;>;A6J30_00325;A6J30_00325;CDS;undefined;type III secretion protein;3
;;67086;67724;>;A6J30_00330;A6J30_00330;CDS;undefined;HrpE/YscL family type III secretion apparatus protein;4
;;67938;68366;>;A6J30_00335;A6J30_00335;CDS;undefined;type III chaperone;5
;;68370;69533;>;A6J30_00340;A6J30_00340;CDS;undefined;adenosine monophosphate-protein transferase VopS;6
;;69535;69708;<;A6J30_24840;A6J30_24840;CDS;undefined;hypothetical protein;7
;;69725;70225;>;A6J30_00345;A6J30_00345;CDS;undefined;type III secretion chaperone CesT;8
;;70235;71212;>;A6J30_00350;A6J30_00350;CDS;undefined;hypothetical protein;9
;;71340;71447;<;A6J30_24845;A6J30_24845;CDS;undefined;hypothetical protein;10
;;71440;71898;>;A6J30_00355;A6J30_00355;CDS;undefined;CesT family type III secretion system chaperone;11
;;71908;73386;>;A6J30_00360;A6J30_00360;CDS;undefined;cation transporter;12
;;73457;74089;<;A6J30_00365;A6J30_00365;CDS;undefined;hypothetical protein;13
;;74171;75109;<;A6J30_00370;A6J30_00370;CDS;undefined;alpha/beta hydrolase;14
;;75178;76197;<;A6J30_00375;A6J30_00375;CDS;undefined;alpha/beta hydrolase;14
;;76221;77138;>;A6J30_00380;A6J30_00380;CDS;undefined;LysR family transcriptional regulator;16
;;77249;78304;<;A6J30_00385;A6J30_00385;CDS;undefined;EscU/YscU/HrcU family type III secretion system export apparatus switch protein;17
;;78320;79105;<;A6J30_00390;A6J30_00390;CDS;undefined;EscT/YscT/HrcT family type III secretion system export apparatus protein;18
;;79102;79368;<;A6J30_00395;A6J30_00395;CDS;undefined;EscS/YscS/HrcS family type III secretion system export apparatus protein;19
;;79382;80032;<;A6J30_00400;A6J30_00400;CDS;undefined;EscR/YscR/HrcR family type III secretion system export apparatus protein;20
;;80029;81015;<;A6J30_00405;A6J30_00405;CDS;undefined;YscQ/HrcQ family type III secretion apparatus protein;21
Vibrio_parahaemolyticus_RIMD_2210633_O3_K6_substr_RIMD_2210633_aa1960951_C1;95.50
;;1787842;1788828;>;VP1671;undefined;CDS;28806662;putative translocation protein in type III secretion;21
;;1788825;1789475;>;VP1672;undefined;CDS;28806663;translocation protein in type III secretion;20
;;1789489;1789755;>;VP1673;undefined;CDS;28806664;translocation protein in type III secretion;19
;;1789752;1790537;>;VP1674;undefined;CDS;28806665;translocation protein in type III secretion;18
;;1790553;1791608;>;VP1675;undefined;CDS;28806666;translocation protein in type III secretion;17
;;1791719;1792636;<;VP1676;undefined;CDS;28806667;putative transcriptional regulator;16
;;1792660;1793679;>;VP1677;undefined;CDS;28806668;hypothetical protein;14
;;1793748;1794686;>;VP1678;undefined;CDS;28806669;putative dienelactone hydrolase and related enzymes;14
;;1794768;1795400;>;VP1679;undefined;CDS;28806670;hypothetical protein;13
;;1795471;1796949;<;VP1680;undefined;CDS;28806671;hypothetical protein;12
;;1796959;1797417;<;VP1682;undefined;CDS;28806672;hypothetical protein;11
;;1797410;1797517;>;VP1681;undefined;CDS;28806673;hypothetical protein;10
;;1797645;1798622;<;VP1683;undefined;CDS;28806674;hypothetical protein;9
;;1798632;1799132;<;VP1684;undefined;CDS;28806675;hypothetical protein;8
;;1799149;1799322;>;VP1685;undefined;CDS;28806676;hypothetical protein;7
;;1799324;1800487;<;VP1686;undefined;CDS;28806677;hypothetical protein;6
;;1800491;1800919;<;VP1687;undefined;CDS;28806678;putative type III chaperone;5
;;1801133;1801771;<;VP1688;undefined;CDS;28806680;putative type III secretion protein;4
;;1801750;1802463;<;VP1689;undefined;CDS;28806681;putative type III secretion protein;3
;;1802408;1803154;<;VP1690;undefined;CDS;28806682;putative type III secretion lipoprotein;2
;;1803154;1803498;<;VP1691;undefined;CDS;28806683;type III export protein;1
;;1803507;1804133;<;VP1692;undefined;CDS;28806684;putative type III export protein;0
Vibrio_parahaemolyticus_FORC_008_aa12443151_C1;94.91
;;1478930;1479556;>;FORC8_1332;FORC8_1332;CDS;911832813;Type III secretion effector protein (YopR	encoded by YscH);0
;;1479565;1479909;>;FORC8_1333;FORC8_1333;CDS;911832814;Type III secretion cytoplasmic protein (YscI);1
;;1479909;1480655;>;FORC8_1334;FORC8_1334;CDS;911832815;Type III secretion bridge between inner and outermembrane lipoprotein (YscJ	HrcJ	EscJ	PscJ);2
;;1480648;1481313;>;FORC8_1335;FORC8_1335;CDS;911832816;Type III secretion cytoplasmic protein (YscK);3
;;1481292;1481930;>;FORC8_1336;FORC8_1336;CDS;911832817;Type III secretion cytoplasmic protein (YscL);4
;;1482143;1482571;>;FORC8_1337;FORC8_1337;CDS;911832818;putative type III chaperone;5
;;1482575;1483738;>;FORC8_1338;FORC8_1338;CDS;911832819;hypothetical protein;6
;;1483981;1484430;>;FORC8_1339;FORC8_1339;CDS;911832820;hypothetical protein;8
;;1484441;1485418;>;FORC8_1340;FORC8_1340;CDS;911832821;hypothetical protein;9
;;1485645;1486103;>;FORC8_1341;FORC8_1341;CDS;911832822;hypothetical protein;11
;;1486113;1487591;>;FORC8_1342;FORC8_1342;CDS;911832823;hypothetical protein;12
;;1487653;1488291;<;FORC8_1343;FORC8_1343;CDS;911832824;hypothetical protein;13
;;1488379;1489317;<;FORC8_1344;FORC8_1344;CDS;911832825;Dienelactone hydrolase;14
;;1489389;1490303;<;FORC8_1345;FORC8_1345;CDS;911832826;Dienelactone hydrolase;14
;;1490519;1491349;>;FORC8_1346;FORC8_1346;CDS;911832827;Putative LysR-family transcriptional regulator;16
;;1491460;1492515;<;FORC8_1347;FORC8_1347;CDS;911832828;Type III secretion inner membrane protein (VscU	SpaS	EscU	HrcU	SsaU);17
;;1492531;1493316;<;FORC8_1348;FORC8_1348;CDS;911832829;Type III secretion inner membrane protein (VscT	HrcT	SpaR	EscT	EpaR1);18
;;1493313;1493579;<;FORC8_1349;FORC8_1349;CDS;911832830;Type III secretion inner membrane protein (VscS);19
;;1493593;1494243;<;FORC8_1350;FORC8_1350;CDS;911832831;Type III secretion inner membrane protein (YscR	SpaR	HrcR	EscR);20
;;1494240;1495205;<;FORC8_1351;FORC8_1351;CDS;911832832;Type III secretion inner membrane protein (VscQ);21
Vibrio_parahaemolyticus_FORC_018_aa18870551_C1;94.91
;;1486321;1486947;>;FORC18_1332;FORC18_1332;CDS;1108632036;Type III secretion effector protein (YopR	encoded by YscH);0
;;1486956;1487300;>;FORC18_1333;FORC18_1333;CDS;1108632037;Type III secretion cytoplasmic protein (YscI);1
;;1487300;1488046;>;FORC18_1334;FORC18_1334;CDS;1108632038;Type III secretion bridge between inner and outermembrane lipoprotein (YscJ	HrcJ	EscJ	PscJ);2
;;1488039;1488704;>;FORC18_1335;FORC18_1335;CDS;1108632039;Type III secretion cytoplasmic protein (YscK);3
;;1488683;1489321;>;FORC18_1336;FORC18_1336;CDS;1108632040;Type III secretion cytoplasmic protein (YscL);4
;;1489534;1489962;>;FORC18_1337;FORC18_1337;CDS;1108632041;putative type III chaperone;5
;;1489966;1491129;>;FORC18_1338;FORC18_1338;CDS;1108632042;hypothetical protein;6
;;1491372;1491821;>;FORC18_1339;FORC18_1339;CDS;1108632043;hypothetical protein;8
;;1491832;1492809;>;FORC18_1340;FORC18_1340;CDS;1108632044;hypothetical protein;9
;;1493036;1493494;>;FORC18_1341;FORC18_1341;CDS;1108632045;hypothetical protein;11
;;1493504;1494982;>;FORC18_1342;FORC18_1342;CDS;1108632046;hypothetical protein;12
;;1495044;1495682;<;FORC18_1343;FORC18_1343;CDS;1108632047;hypothetical protein;13
;;1495770;1496708;<;FORC18_1344;FORC18_1344;CDS;1108632048;Dienelactone hydrolase-related enzyme;14
;;1496780;1497694;<;FORC18_1345;FORC18_1345;CDS;1108632049;Dienelactone hydrolase-related enzyme;14
;;1497910;1498740;>;FORC18_1346;FORC18_1346;CDS;1108632050;Putative LysR-family transcriptional regulator;16
;;1498851;1499906;<;FORC18_1347;FORC18_1347;CDS;1108632051;preprotein translocase;17
;;1499922;1500707;<;FORC18_1348;FORC18_1348;CDS;1108632052;preprotein translocase T;18
;;1500704;1500970;<;FORC18_1349;FORC18_1349;CDS;1108632053;preprotein translocase S;19
;;1500984;1501634;<;FORC18_1350;FORC18_1350;CDS;1108632054;type III secretion system protein SsaR;20
;;1501631;1502596;<;FORC18_1351;FORC18_1351;CDS;1108632055;type III secretion system protein;21
Vibrio_parahaemolyticus_FORC_022_aa18795851_C1;94.91
;;1832858;1833823;>;FORC22_1656;FORC22_1656;CDS;1102807627;type III secretion apparatus protein	YscQ/HrcQ family;21
;;1833820;1834470;>;FORC22_1657;FORC22_1657;CDS;1102807628;type III secretion system protein SsaR;20
;;1834484;1834750;>;FORC22_1658;FORC22_1658;CDS;1102807629;preprotein translocase S;19
;;1834747;1835532;>;FORC22_1659;FORC22_1659;CDS;1102807630;type III secretion apparatus protein SpaR/YscT/HrcT;18
;;1835548;1836603;>;FORC22_1660;FORC22_1660;CDS;1102807631;preprotein translocase U;17
;;1836714;1837544;<;FORC22_1661;FORC22_1661;CDS;1102807632;LysR-family transcriptional regulator;16
;;1837760;1838674;>;FORC22_1662;FORC22_1662;CDS;1102807633;Dienelactone hydrolase-related enzyme;14
;;1838746;1839684;>;FORC22_1663;FORC22_1663;CDS;1102807634;Dienelactone hydrolase-related enzyme;14
;;1839772;1840398;>;FORC22_1664;FORC22_1664;CDS;1102807635;hypothetical protein;13
;;1840471;1841949;<;FORC22_1665;FORC22_1665;CDS;1102807636;hypothetical protein;12
;;1841959;1842417;<;FORC22_1666;FORC22_1666;CDS;1102807637;hypothetical protein;11
;;1842443;1842613;<;FORC22_1667;FORC22_1667;CDS;1102807638;hypothetical protein;-1
;;1842645;1843622;<;FORC22_1668;FORC22_1668;CDS;1102807639;hypothetical protein;9
;;1843633;1844082;<;FORC22_1669;FORC22_1669;CDS;1102807640;hypothetical protein;8
;;1844150;1844308;>;FORC22_1670;FORC22_1670;CDS;1102807641;hypothetical protein;7
;;1844327;1845490;<;FORC22_1671;FORC22_1671;CDS;1102807642;hypothetical protein;6
;;1845494;1845922;<;FORC22_1672;FORC22_1672;CDS;1102807643;type III chaperone;5
;;1846136;1846774;<;FORC22_1673;FORC22_1673;CDS;1102807644;Type III secretion cytoplasmic protein (YscL);4
;;1846753;1847418;<;FORC22_1674;FORC22_1674;CDS;1102807645;Type III secretion cytoplasmic protein (YscK);3
;;1847411;1848157;<;FORC22_1675;FORC22_1675;CDS;1102807646;Type III secretion bridge between inner and outermembrane lipoprotein (YscJ	HrcJ	EscJ	PscJ);2
;;1848157;1848501;<;FORC22_1676;FORC22_1676;CDS;1102807647;Type III secretion cytoplasmic protein (YscI);1
;;1848510;1849136;<;FORC22_1677;FORC22_1677;CDS;1102807648;Type III secretion effector protein YopR	encoded by YscH;0
Vibrio_parahaemolyticus_FORC_006_aa13047751_C1;94.91
;;1525940;1526566;>;FORC6_1316;FORC6_1316;CDS;932132489;Type III secretion effector protein (YopR	encoded by YscH);0
;;1526575;1526919;>;FORC6_1317;FORC6_1317;CDS;932132490;Type III secretion cytoplasmic protein (YscI);1
;;1526919;1527665;>;FORC6_1318;FORC6_1318;CDS;932132491;Type III secretion bridge between inner and outermembrane lipoprotein (YscJ	HrcJ	EscJ	PscJ);2
;;1527658;1528323;>;FORC6_1319;FORC6_1319;CDS;932132492;Type III secretion cytoplasmic protein (YscK);3
;;1528302;1528940;>;FORC6_1320;FORC6_1320;CDS;932132493;Type III secretion cytoplasmic protein (YscL);4
;;1529153;1529581;>;FORC6_1321;FORC6_1321;CDS;932132494;putative type III chaperone;5
;;1529585;1530748;>;FORC6_1322;FORC6_1322;CDS;932132495;hypothetical protein;6
;;1530991;1531440;>;FORC6_1323;FORC6_1323;CDS;932132496;hypothetical protein;8
;;1531450;1532427;>;FORC6_1324;FORC6_1324;CDS;932132497;hypothetical protein;9
;;1532654;1533112;>;FORC6_1325;FORC6_1325;CDS;932132498;hypothetical protein;11
;;1533122;1534600;>;FORC6_1326;FORC6_1326;CDS;932132499;hypothetical protein;12
;;1534673;1535299;<;FORC6_1327;FORC6_1327;CDS;932132500;hypothetical protein;13
;;1535387;1536325;<;FORC6_1328;FORC6_1328;CDS;932132501;Dienelactone hydrolase;14
;;1536397;1537311;<;FORC6_1329;FORC6_1329;CDS;932132502;Dienelactone hydrolase;14
;;1537527;1538357;>;FORC6_1330;FORC6_1330;CDS;932132503;Putative LysR-family transcriptional regulator;16
;;1538468;1539523;<;FORC6_1331;FORC6_1331;CDS;932132504;Type III secretion inner membrane protein YscU	SpaS	EscU	HrcU	SsaU;17
;;1539539;1540225;<;FORC6_1332;FORC6_1332;CDS;932132505;type III secretion apparatus protein SpaR/YscT/HrcT;18
;;1540321;1540587;<;FORC6_1333;FORC6_1333;CDS;932132506;Type III secretion inner membrane protein YscS;19
;;1540601;1541251;<;FORC6_1334;FORC6_1334;CDS;932132507;Type III secretion inner membrane protein YscR	SpaR	HrcR	EscR;20
;;1541248;1542213;<;FORC6_1335;FORC6_1335;CDS;932132508;Type III secretion inner membrane protein YscQ;21
Vibrio_parahaemolyticus_MAVP_R_aa22209853_C1;94.81
;;2244304;2245290;>;BSG32_11125;BSG32_11125;CDS;undefined;YscQ/HrcQ family type III secretion apparatus protein;21
;;2245287;2245937;>;BSG32_11130;BSG32_11130;CDS;undefined;EscR/YscR/HrcR family type III secretion system export apparatus protein;20
;;2245951;2246217;>;BSG32_11135;BSG32_11135;CDS;undefined;EscS/YscS/HrcS family type III secretion system export apparatus protein;19
;;2246214;2246999;>;BSG32_11140;BSG32_11140;CDS;undefined;EscT/YscT/HrcT family type III secretion system export apparatus protein;18
;;2247015;2248070;>;BSG32_11145;BSG32_11145;CDS;undefined;EscU/YscU/HrcU family type III secretion system export apparatus switch protein;17
;;2248181;2249098;<;BSG32_11150;BSG32_11150;CDS;undefined;LysR family transcriptional regulator;16
;;2249122;2250141;>;BSG32_11155;BSG32_11155;CDS;undefined;alpha/beta hydrolase;14
;;2250213;2251151;>;BSG32_11160;BSG32_11160;CDS;undefined;alpha/beta hydrolase;14
;;2251233;2251865;>;BSG32_11165;BSG32_11165;CDS;undefined;hypothetical protein;13
;;2251938;2253416;<;BSG32_11170;BSG32_11170;CDS;undefined;cation transporter;12
;;2253426;2253884;<;BSG32_11175;BSG32_11175;CDS;undefined;CesT family type III secretion system chaperone;11
;;2253877;2253984;>;BSG32_11180;BSG32_11180;CDS;undefined;hypothetical protein;10
;;2254111;2255088;<;BSG32_11185;BSG32_11185;CDS;undefined;hypothetical protein;9
;;2255099;2255548;<;BSG32_11190;BSG32_11190;CDS;undefined;type III secretion chaperone CesT;8
;;2255616;2255789;>;BSG32_11195;BSG32_11195;CDS;undefined;hypothetical protein;7
;;2255791;2256954;<;BSG32_11200;BSG32_11200;CDS;undefined;effector protein;6
;;2256958;2257386;<;BSG32_11205;BSG32_11205;CDS;undefined;type III chaperone;5
;;2257599;2258237;<;BSG32_11210;BSG32_11210;CDS;undefined;HrpE/YscL family type III secretion apparatus protein;4
;;2258216;2258929;<;BSG32_11215;BSG32_11215;CDS;undefined;type III secretion protein;3
;;2258874;2259620;<;BSG32_11220;BSG32_11220;CDS;undefined;EscJ/YscJ/HrcJ family type III secretion inner membrane ring protein;2
;;2259620;2259964;<;BSG32_11225;BSG32_11225;CDS;undefined;EscI/YscI/HrpB family type III secretion system inner rod protein;1
;;2259973;2260599;<;BSG32_11230;BSG32_11230;CDS;undefined;YopR family type III secretion effector;0
Vibrio_parahaemolyticus_aa16821751_C1;94.81
;;1515336;1515962;>;AB831_07335;AB831_07335;CDS;1042795968;type III export protein;0
;;1515971;1516315;>;AB831_07340;AB831_07340;CDS;1042795969;type III export protein;1
;;1516318;1517061;>;AB831_07345;AB831_07345;CDS;1042797621;preproteins translocase J;2
;;1517054;1517719;>;AB831_07350;AB831_07350;CDS;1042797622;type III secretion protein;3
;;1517698;1518336;>;AB831_07355;AB831_07355;CDS;1042795970;type III secretion system protein;4
;;1518549;1518977;>;AB831_07360;AB831_07360;CDS;1042795971;type III chaperone;5
;;1518981;1520144;>;AB831_07365;AB831_07365;CDS;1042795972;effector protein;6
;;1520387;1520836;>;AB831_07370;AB831_07370;CDS;1042795973;type III secretion chaperone CesT;8
;;1520847;1521824;>;AB831_07375;AB831_07375;CDS;1042795974;hypothetical protein;9
;;1522051;1522509;>;AB831_07380;AB831_07380;CDS;1042795975;type III secretion chaperone CesT;11
;;1522519;1523997;>;AB831_07385;AB831_07385;CDS;1042795976;cation transporter;12
;;1524070;1524696;<;AB831_07390;AB831_07390;CDS;1042795977;hypothetical protein;13
;;1524784;1525722;<;AB831_07395;AB831_07395;CDS;1042795978;alpha/beta hydrolase;14
;;1525794;1526708;<;AB831_07400;AB831_07400;CDS;1042795979;hypothetical protein;14
;;1526837;1527754;>;AB831_07405;AB831_07405;CDS;1042795980;transcriptional regulator;16
;;1527865;1528920;<;AB831_07410;AB831_07410;CDS;1042795981;preprotein translocase U;17
;;1528936;1529721;<;AB831_07415;AB831_07415;CDS;1042795982;preprotein translocase T;18
;;1529718;1529984;<;AB831_07420;AB831_07420;CDS;1042795983;preprotein translocase S;19
;;1529998;1530648;<;ssaR;AB831_07425;CDS;1042795984;type III secretion system protein SsaR;20
;;1530645;1531610;<;AB831_07430;AB831_07430;CDS;1042795985;type III secretion system protein;21
Vibrio_parahaemolyticus_MAVP_Q_aa22097252_C1;94.81
;;1515338;1515964;>;BGM07_016735;BGM07_016735;CDS;undefined;YopR family type III secretion effector;0
;;1515973;1516317;>;BGM07_016740;BGM07_016740;CDS;undefined;EscI/YscI/HrpB family type III secretion system inner rod protein;1
;;1516317;1517063;>;BGM07_016745;BGM07_016745;CDS;undefined;EscJ/YscJ/HrcJ family type III secretion inner membrane ring protein;2
;;1517008;1517721;>;BGM07_016750;BGM07_016750;CDS;undefined;type III secretion protein;3
;;1517700;1518338;>;BGM07_016755;BGM07_016755;CDS;undefined;type III secretion system protein;4
;;1518551;1518979;>;BGM07_016760;BGM07_016760;CDS;undefined;type III chaperone;5
;;1518983;1520146;>;BGM07_016765;BGM07_016765;CDS;undefined;effector protein;6
;;1520389;1520838;>;BGM07_016770;BGM07_016770;CDS;undefined;type III secretion chaperone CesT;8
;;1520849;1521826;>;BGM07_016775;BGM07_016775;CDS;undefined;hypothetical protein;9
;;1522053;1522511;>;BGM07_016780;BGM07_016780;CDS;undefined;Tir chaperone family protein;11
;;1522521;1523999;>;BGM07_016785;BGM07_016785;CDS;undefined;cation transporter;12
;;1524072;1524704;<;BGM07_016790;BGM07_016790;CDS;undefined;hypothetical protein;13
;;1524786;1525724;<;BGM07_016795;BGM07_016795;CDS;undefined;alpha/beta hydrolase;14
;;1525796;1526815;<;BGM07_016800;BGM07_016800;CDS;undefined;alpha/beta hydrolase;14
;;1526839;1527756;>;BGM07_016805;BGM07_016805;CDS;undefined;LysR family transcriptional regulator;16
;;1527867;1528922;<;BGM07_016810;BGM07_016810;CDS;undefined;EscU/YscU/HrcU family type III secretion system export apparatus switch protein;17
;;1528938;1529723;<;BGM07_016815;BGM07_016815;CDS;undefined;EscT/YscT/HrcT family type III secretion system export apparatus protein;18
;;1529720;1529986;<;BGM07_016820;BGM07_016820;CDS;undefined;EscS/YscS/HrcS family type III secretion system export apparatus protein;19
;;1530000;1530650;<;BGM07_016825;BGM07_016825;CDS;undefined;EscR/YscR/HrcR family type III secretion system export apparatus protein;20
;;1530647;1531633;<;BGM07_016830;BGM07_016830;CDS;undefined;type III secretion system protein;21
Vibrio_parahaemolyticus_ATCC_17802_aa15584952_C1;94.71
;;2349452;2350078;>;AL464_11185;AL464_11185;CDS;undefined;YopR family type III secretion effector;0
;;2350087;2350431;>;AL464_11190;AL464_11190;CDS;undefined;EscI/YscI/HrpB family type III secretion system inner rod protein;1
;;2350431;2351177;>;AL464_11195;AL464_11195;CDS;undefined;EscJ/YscJ/HrcJ family type III secretion inner membrane ring protein;2
;;2351122;2351835;>;AL464_11200;AL464_11200;CDS;undefined;type III secretion protein;3
;;2351814;2352452;>;AL464_11205;AL464_11205;CDS;undefined;HrpE/YscL family type III secretion apparatus protein;4
;;2352665;2353093;>;AL464_11210;AL464_11210;CDS;undefined;type III chaperone;5
;;2353097;2354260;>;AL464_11215;AL464_11215;CDS;undefined;effector protein;6
;;2354245;2354418;<;AL464_24710;AL464_24710;CDS;undefined;hypothetical protein;7
;;2354486;2354935;>;AL464_11220;AL464_11220;CDS;undefined;type III secretion chaperone CesT;8
;;2354946;2355923;>;AL464_11225;AL464_11225;CDS;undefined;hypothetical protein;9
;;2356050;2356157;<;AL464_24715;AL464_24715;CDS;undefined;hypothetical protein;10
;;2356150;2356608;>;AL464_11230;AL464_11230;CDS;undefined;Tir chaperone family protein;11
;;2356618;2358096;>;AL464_11235;AL464_11235;CDS;undefined;cation transporter;12
;;2358156;2358647;<;AL464_11240;AL464_11240;CDS;undefined;N-acetyltransferase;-1
;;2358678;2359595;<;AL464_11245;AL464_11245;CDS;undefined;hypothetical protein;-1
;;2359588;2360592;>;AL464_11250;AL464_11250;CDS;undefined;LysR family transcriptional regulator;16
;;2360699;2361343;<;AL464_11255;AL464_11255;CDS;undefined;hypothetical protein;13
;;2361425;2362363;<;AL464_11260;AL464_11260;CDS;undefined;alpha/beta hydrolase;14
;;2362435;2363454;<;AL464_11265;AL464_11265;CDS;undefined;hypothetical protein;14
;;2363478;2364395;>;AL464_11270;AL464_11270;CDS;undefined;LysR family transcriptional regulator;16
;;2364506;2365561;<;AL464_11275;AL464_11275;CDS;undefined;EscU/YscU/HrcU family type III secretion system export apparatus switch protein;17
Vibrio_parahaemolyticus_FORC_014_aa16360351_C1;94.71
;;1950848;1951813;>;FORC14_1742;FORC14_1742;CDS;1024768118;Yop proteins translocation protein Q;21
;;1951810;1952460;>;FORC14_1743;FORC14_1743;CDS;1024768117;Flagellar biosynthetic protein FliP precursor;20
;;1952474;1952740;>;FORC14_1744;FORC14_1744;CDS;1024768116;flagellar biosynthesis protein FliQ;19
;;1952737;1953522;>;FORC14_1745;FORC14_1745;CDS;1024768115;flagellar biosynthesis protein FliR;18
;;1953538;1954593;>;FORC14_1746;FORC14_1746;CDS;1024768114;Yop proteins translocation protein U;17
;;1954704;1955621;<;FORC14_1747;FORC14_1747;CDS;1024768113;HTH-type transcriptional regulator DmlR;16
;;1955750;1956664;>;FORC14_1748;FORC14_1748;CDS;1024768112;Alpha/beta hydrolase family protein;14
;;1956736;1957674;>;FORC14_1749;FORC14_1749;CDS;1024768111;Alpha/beta hydrolase family protein;14
;;1957762;1958388;>;FORC14_1750;FORC14_1750;CDS;1024768110;flavodoxin;13
;;1958461;1959939;<;FORC14_1751;FORC14_1751;CDS;1024768109;hypothetical protein;12
;;1959949;1960407;<;FORC14_1752;FORC14_1752;CDS;1024768108;Tir chaperone protein (CesT);11
;;1960634;1961611;<;FORC14_1753;FORC14_1753;CDS;1024768107;hypothetical protein;9
;;1961622;1962071;<;FORC14_1754;FORC14_1754;CDS;1024768106;Tir chaperone protein (CesT);8
;;1962314;1963477;<;FORC14_1755;FORC14_1755;CDS;1024768105;Adenosine monophosphate-protein transferase VopS;6
;;1963481;1963909;<;FORC14_1756;FORC14_1756;CDS;1024768104;Tir chaperone protein (CesT);5
;;1964122;1964760;<;FORC14_1757;FORC14_1757;CDS;1024768103;Yop proteins translocation protein L;4
;;1964739;1965404;<;FORC14_1758;FORC14_1758;CDS;1024768102;Yop proteins translocation protein K;3
;;1965397;1966143;<;FORC14_1759;FORC14_1759;CDS;1024768101;Yop proteins translocation lipoprotein J precursor;2
;;1966143;1966487;<;FORC14_1760;FORC14_1760;CDS;1024768100;Yop proteins translocation protein I;1
;;1966496;1967122;<;FORC14_1761;FORC14_1761;CDS;1024768099;YopR Core;0
Vibrio_parahaemolyticus_BB22OP_aa3284051_C1;94.71
;;1735279;1736244;>;VPBB_1531;VPBB_1531;CDS;432508493;Type III secretion inner membrane protein (YscQ flagellar export protein-like protein);21
;;1736241;1736891;>;VPBB_1532;VPBB_1532;CDS;432508494;Type III secretion inner membrane protein (YscR	SpaR	HrcR	EscR	flagellar export protein-like;20
;;1736905;1737171;>;VPBB_1533;VPBB_1533;CDS;432508495;Type III secretion inner membrane protein (YscS	flagellar export protein-like protein);19
;;1737168;1737953;>;VPBB_1534;VPBB_1534;CDS;432508496;Type III secretion inner membrane protein (YscT	HrcT	SpaR	EscT	EpaR1 flagellar export protein-like;18
;;1737969;1739024;>;VPBB_1535;VPBB_1535;CDS;432508497;Type III secretion inner membrane protein (YscU	SpaS	EscU	HrcU	SsaU	flagellar export protein-like;17
;;1739135;1740052;<;VPBB_1536;VPBB_1536;CDS;432508498;Putative LysR-family transcriptional regulator;16
;;1740181;1741095;>;VPBB_1537;VPBB_1537;CDS;432508499;Dienelactone hydrolase-related enzyme;14
;;1741166;1742104;>;VPBB_1538;VPBB_1538;CDS;432508500;Dienelactone hydrolase-related enzyme;14
;;1742192;1742818;>;VPBB_1539;VPBB_1539;CDS;432508501;hypothetical protein;13
;;1742891;1744369;<;VPBB_1540;VPBB_1540;CDS;432508502;hypothetical protein;12
;;1744379;1744837;<;VPBB_1541;VPBB_1541;CDS;432508503;hypothetical protein;11
;;1745064;1746041;<;VPBB_1542;VPBB_1542;CDS;432508504;hypothetical protein;9
;;1746051;1746500;<;VPBB_1543;VPBB_1543;CDS;432508505;hypothetical protein;8
;;1746743;1747906;<;VPBB_1544;VPBB_1544;CDS;432508506;hypothetical protein;6
;;1747910;1748338;<;VPBB_1545;VPBB_1545;CDS;432508507;putative type III chaperone;5
;;1748551;1749189;<;VPBB_1546;VPBB_1546;CDS;432508508;Type III secretion cytoplasmic protein (YscL);4
;;1749168;1749833;<;VPBB_1547;VPBB_1547;CDS;432508509;Type III secretion cytoplasmic protein (YscK);3
;;1749826;1750572;<;VPBB_1548;VPBB_1548;CDS;432508510;Type III secretion bridge between inner and outermembrane lipoprotein (YscJ	HrcJ	EscJ	PscJ);2
;;1750572;1750916;<;VPBB_1549;VPBB_1549;CDS;432508511;Type III secretion cytoplasmic protein (YscI);1
;;1750925;1751551;<;VPBB_1550;VPBB_1550;CDS;432508512;Type III secretion effector protein (YopR	encoded by YscH);0
Vibrio_parahaemolyticus_O1_K33_str_CDC_K4557_aa4304251_C1;94.71
;;1115100;1115726;>;M636_13620;M636_13620;CDS;523834415;type III export protein;0
;;1115735;1116079;>;M636_13625;M636_13625;CDS;523834416;type III export protein;1
;;1116770;1117483;>;M636_13630;M636_13630;CDS;523836571;type III secretion protein;3
;;1117462;1118100;>;M636_13635;M636_13635;CDS;523834417;type III secretion system protein;4
;;1118313;1118741;>;M636_13640;M636_13640;CDS;523834418;type III chaperone;5
;;1118745;1119908;>;M636_13645;M636_13645;CDS;523834419;multidrug DMT transporter permease;6
;;1120151;1120600;>;M636_13650;M636_13650;CDS;523836234;type III secretion chaperone	CesT family;8
;;1120611;1121588;>;M636_13655;M636_13655;CDS;523834420;hypothetical protein;9
;;1121815;1122273;>;M636_13660;M636_13660;CDS;523834421;type III secretion chaperone	CesT family;11
;;1122283;1123761;>;M636_13665;M636_13665;CDS;523834422;cation transporter;12
;;1123832;1124464;<;M636_13670;M636_13670;CDS;523834423;hypothetical protein;13
;;1124546;1125484;<;M636_13675;M636_13675;CDS;523834424;alpha/beta hydrolase;14
;;1125556;1126470;<;M636_13680;M636_13680;CDS;523834425;alpha/beta hydrolase;14
;;1126599;1127516;>;M636_13685;M636_13685;CDS;523834426;transcriptional regulator;16
;;1127627;1128682;<;M636_13690;M636_13690;CDS;523834427;preprotein translocase U;17
;;1128698;1129483;<;M636_13695;M636_13695;CDS;523834428;preprotein translocase T;18
;;1129480;1129746;<;M636_13700;M636_13700;CDS;523834429;preprotein translocase S;19
;;1129760;1130410;<;ssaR;M636_13705;CDS;523834430;flagellar biosynthesis protein FliP;20
;;1130407;1131372;<;M636_13710;M636_13710;CDS;523836235;type III secretion system protein;21
Vibrio_parahaemolyticus_FORC_023_aa17586051_C1;94.61
;;1520481;1521107;>;FORC23_1326;FORC23_1326;CDS;1078273741;type III export protein;0
;;1521116;1521460;>;FORC23_1327;FORC23_1327;CDS;1078273742;Type III export protein;1
;;1521460;1522206;>;FORC23_1328;FORC23_1328;CDS;1078273743;Type III secretion bridge between inner and outermembrane lipoprotein (YscJ	HrcJ	EscJ	PscJ);2
;;1522199;1522864;>;FORC23_1329;FORC23_1329;CDS;1078273744;Type III secretion protein;3
;;1522843;1523481;>;FORC23_1330;FORC23_1330;CDS;1078273745;Type III secretion system protein;4
;;1523694;1524122;>;FORC23_1331;FORC23_1331;CDS;1078273746;Type III chaperone;5
;;1524126;1525289;>;FORC23_1332;FORC23_1332;CDS;1078273747;Effector protein;6
;;1525532;1525981;>;FORC23_1333;FORC23_1333;CDS;1078273748;type III secretion chaperone CesT;8
;;1525991;1526968;>;FORC23_1334;FORC23_1334;CDS;1078273749;hypothetical protein;9
;;1527195;1527653;>;FORC23_1335;FORC23_1335;CDS;1078273750;Type III secretion chaperone	CesT family;11
;;1527663;1529141;>;FORC23_1336;FORC23_1336;CDS;1078273751;cation transporter;12
;;1529187;1529840;<;FORC23_1337;FORC23_1337;CDS;1078273752;hypothetical protein;13
;;1529928;1530866;<;FORC23_1338;FORC23_1338;CDS;1078273753;Alpha/beta hydrolase;14
;;1530938;1531852;<;FORC23_1339;FORC23_1339;CDS;1078273754;hypothetical protein;14
;;1531981;1532898;>;FORC23_1340;FORC23_1340;CDS;1078273755;Transcriptional regulator;16
;;1533009;1534064;<;FORC23_1341;FORC23_1341;CDS;1078273756;Preprotein translocase U;17
;;1534080;1534865;<;FORC23_1342;FORC23_1342;CDS;1078273757;Type III secretion inner membrane protein;18
;;1534862;1535128;<;FORC23_1343;FORC23_1343;CDS;1078273758;Preprotein translocase S;19
;;1535142;1535792;<;FORC23_1344;FORC23_1344;CDS;1078273759;Type III secretion apparatus protein	YscR/HrcR family;20
;;1535789;1536754;<;FORC23_1345;FORC23_1345;CDS;1078273760;Type III secretion system protein;21
Vibrio_parahaemolyticus_UCM_V493_aa5684951_C1;94.61
;;1882638;1883603;>;VPUCM_1752;VPUCM_1752;CDS;584470490;Type III secretion inner membrane protein (YscQ	flagellar export components);21
;;1883600;1884250;>;VPUCM_1753;VPUCM_1753;CDS;584470491;Type III secretion inner membrane protein (YscR	SpaR	HrcR	EscR	flagellar export components);20
;;1884264;1884530;>;VPUCM_1754;VPUCM_1754;CDS;584470492;Type III secretion inner membrane protein (YscS	flagellar export components);19
;;1884527;1885312;>;VPUCM_1755;VPUCM_1755;CDS;584470493;Type III secretion inner membrane protein (YscT	HrcT	SpaR	EscT	EpaR1	flagellar export components);18
;;1885328;1886383;>;VPUCM_1756;VPUCM_1756;CDS;584470494;Type III secretion inner membrane protein (YscU	SpaS	EscU	HrcU	SsaU	flagellar export components);17
;;1886494;1887324;<;VPUCM_1757;VPUCM_1757;CDS;584470495;Putative LysR-family transcriptional regulator;16
;;1887540;1888454;>;VPUCM_1758;VPUCM_1758;CDS;584470496;Dienelactone hydrolase-related enzyme;14
;;1888526;1889464;>;VPUCM_1759;VPUCM_1759;CDS;584470497;Dienelactone hydrolase-related enzyme;14
;;1889552;1890178;>;VPUCM_1760;VPUCM_1760;CDS;584470498;hypothetical protein;13
;;1890251;1891729;<;VPUCM_1761;VPUCM_1761;CDS;584470499;hypothetical protein;12
;;1891739;1892197;<;VPUCM_1762;VPUCM_1762;CDS;584470500;hypothetical protein;11
;;1892424;1893401;<;VPUCM_1763;VPUCM_1763;CDS;584470501;hypothetical protein;9
;;1893412;1893861;<;VPUCM_1764;VPUCM_1764;CDS;584470502;hypothetical protein;8
;;1894104;1895267;<;VPUCM_1765;VPUCM_1765;CDS;584470503;hypothetical protein;6
;;1895271;1895699;<;VPUCM_1766;VPUCM_1766;CDS;584470504;putative type III chaperone;5
;;1895913;1896551;<;VPUCM_1767;VPUCM_1767;CDS;584470505;Type III secretion cytoplasmic protein (YscL);4
;;1896530;1897195;<;VPUCM_1768;VPUCM_1768;CDS;584470506;Type III secretion cytoplasmic protein (YscK);3
;;1897188;1897934;<;VPUCM_1769;VPUCM_1769;CDS;584470507;Type III secretion bridge between inner and outermembrane lipoprotein (YscJ	HrcJ	EscJ	PscJ);2
;;1897934;1898278;<;VPUCM_1770;VPUCM_1770;CDS;584470508;Type III secretion cytoplasmic protein (YscI);1
;;1898287;1898913;<;VPUCM_1771;VPUCM_1771;CDS;584470509;Type III secretion effector protein (YopR	encoded by YscH);0
Vibrio_parahaemolyticus_HA2_aa25041851_C1;94.61
;;2646395;2647021;>;CO725_21365;CO725_21365;CDS;undefined;YopR family type III secretion effector;0
;;2647030;2647374;>;CO725_21370;CO725_21370;CDS;undefined;EscI/YscI/HrpB family type III secretion system inner rod protein;1
;;2647374;2648120;>;CO725_21375;CO725_21375;CDS;undefined;EscJ/YscJ/HrcJ family type III secretion inner membrane ring protein;2
;;2648065;2648778;>;CO725_21380;CO725_21380;CDS;undefined;type III secretion protein;3
;;2648757;2649395;>;CO725_21385;CO725_21385;CDS;undefined;HrpE/YscL family type III secretion apparatus protein;4
;;2649608;2650036;>;CO725_21390;CO725_21390;CDS;undefined;type III chaperone;5
;;2650040;2651203;>;CO725_21395;CO725_21395;CDS;undefined;effector protein;6
;;2651446;2651895;>;CO725_21400;CO725_21400;CDS;undefined;type III secretion chaperone CesT;8
;;2651905;2652882;>;CO725_21405;CO725_21405;CDS;undefined;hypothetical protein;9
;;2653110;2653568;>;CO725_21410;CO725_21410;CDS;undefined;Tir chaperone family protein;11
;;2653578;2655056;>;CO725_21415;CO725_21415;CDS;undefined;cation transporter;12
;;2655323;2656336;>;CO725_21420;CO725_21420;CDS;undefined;HlyD family secretion protein;-1
;;2656342;2657895;>;CO725_21425;CO725_21425;CDS;undefined;MFS transporter;18
;;2657939;2658541;<;CO725_21430;CO725_21430;CDS;undefined;TetR/AcrR family transcriptional regulator;-1
;;2658822;2659877;<;CO725_21435;CO725_21435;CDS;undefined;EscU/YscU/HrcU family type III secretion system export apparatus switch protein;17
;;2659893;2660678;<;CO725_21440;CO725_21440;CDS;undefined;EscT/YscT/HrcT family type III secretion system export apparatus protein;18
;;2660675;2660941;<;CO725_21445;CO725_21445;CDS;undefined;EscS/YscS/HrcS family type III secretion system export apparatus protein;19
;;2660955;2661605;<;CO725_21450;CO725_21450;CDS;undefined;EscR/YscR/HrcR family type III secretion system export apparatus protein;20
;;2661602;2662588;<;CO725_21455;CO725_21455;CDS;undefined;YscQ/HrcQ family type III secretion apparatus protein;21
Vibrio_parahaemolyticus_1682_aa19511151_C1;94.51
;;1595528;1596514;>;BMI84_07580;BMI84_07580;CDS;1131362220;type III secretion system protein;21
;;1596511;1597161;>;BMI84_07585;BMI84_07585;CDS;1131362221;EscR/YscR/HrcR family type III secretion system export apparatus protein;20
;;1597175;1597441;>;BMI84_07590;BMI84_07590;CDS;1131362222;EscS/YscS/HrcS family type III secretion system export apparatus protein;19
;;1597438;1598223;>;BMI84_07595;BMI84_07595;CDS;1131362223;EscT/YscT/HrcT family type III secretion system export apparatus protein;18
;;1598239;1599294;>;BMI84_07600;BMI84_07600;CDS;1131362224;EscU/YscU/HrcU family type III secretion system export apparatus switch protein;17
;;1599405;1600322;<;BMI84_07605;BMI84_07605;CDS;1131362225;LysR family transcriptional regulator;16
;;1600346;1601365;>;BMI84_07610;BMI84_07610;CDS;1131362226;hypothetical protein;14
;;1601437;1602375;>;BMI84_07615;BMI84_07615;CDS;1131362227;alpha/beta hydrolase;14
;;1602457;1603089;>;BMI84_07620;BMI84_07620;CDS;1131362228;hypothetical protein;13
;;1603160;1604638;<;BMI84_07625;BMI84_07625;CDS;1131362229;cation transporter;12
;;1604648;1605106;<;BMI84_07630;BMI84_07630;CDS;1131362230;Tir chaperone family protein;11
;;1605333;1606310;<;BMI84_07635;BMI84_07635;CDS;1131362231;hypothetical protein;9
;;1606321;1606770;<;BMI84_07640;BMI84_07640;CDS;1131362232;type III secretion chaperone CesT;8
;;1607013;1608176;<;BMI84_07645;BMI84_07645;CDS;1131362233;effector protein;6
;;1608180;1608608;<;BMI84_07650;BMI84_07650;CDS;1131362234;type III chaperone;5
;;1608821;1609459;<;BMI84_07655;BMI84_07655;CDS;1131362235;type III secretion system protein;4
;;1609438;1610142;<;BMI84_07660;BMI84_07660;CDS;1131362236;type III secretion protein;3
;;1610096;1610842;<;BMI84_07665;BMI84_07665;CDS;1131362237;EscJ/YscJ/HrcJ family type III secretion inner membrane ring protein;2
;;1610842;1611186;<;BMI84_07670;BMI84_07670;CDS;1131362238;EscI/YscI/HrpB family type III secretion system inner rod protein;1
;;1611195;1611821;<;BMI84_07675;BMI84_07675;CDS;1131362239;type III secretion effector	YopR family;0
Vibrio_parahaemolyticus_10329_aa11881852_C1;94.51
;;1999186;1999812;>;RK51_010500;RK51_010500;CDS;undefined;YopR family type III secretion effector;0
;;1999821;2000165;>;RK51_010505;RK51_010505;CDS;undefined;EscI/YscI/HrpB family type III secretion system inner rod protein;1
;;2000165;2000911;>;RK51_010510;RK51_010510;CDS;undefined;EscJ/YscJ/HrcJ family type III secretion inner membrane ring protein;2
;;2000856;2001569;>;RK51_010515;RK51_010515;CDS;undefined;type III secretion protein;3
;;2001548;2002186;>;RK51_010520;RK51_010520;CDS;undefined;HrpE/YscL family type III secretion apparatus protein;4
;;2002400;2002828;>;RK51_010525;RK51_010525;CDS;undefined;type III chaperone;5
;;2002832;2003995;>;RK51_010530;RK51_010530;CDS;undefined;effector protein;6
;;2003997;2004170;<;RK51_010535;RK51_010535;CDS;undefined;hypothetical protein;7
;;2004238;2004687;>;RK51_010540;RK51_010540;CDS;undefined;type III secretion chaperone CesT;8
;;2004698;2005675;>;RK51_010545;RK51_010545;CDS;undefined;hypothetical protein;9
;;2005802;2005909;<;RK51_010550;RK51_010550;CDS;undefined;hypothetical protein;10
;;2005902;2006360;>;RK51_010555;RK51_010555;CDS;undefined;Tir chaperone family protein;11
;;2006370;2007848;>;RK51_010560;RK51_010560;CDS;undefined;cation transporter;12
;;2008115;2009128;>;RK51_010565;RK51_010565;CDS;undefined;HlyD family secretion protein;-1
;;2009134;2010666;>;RK51_010570;RK51_010570;CDS;undefined;MFS transporter;18
;;2010731;2011333;<;RK51_010575;RK51_010575;CDS;undefined;TetR/AcrR family transcriptional regulator;-1
;;2011613;2012668;<;RK51_010580;RK51_010580;CDS;undefined;EscU/YscU/HrcU family type III secretion system export apparatus switch protein;17
;;2012684;2013469;<;RK51_010585;RK51_010585;CDS;undefined;EscT/YscT/HrcT family type III secretion system export apparatus protein;18
;;2013466;2013732;<;RK51_010590;RK51_010590;CDS;undefined;EscS/YscS/HrcS family type III secretion system export apparatus protein;19
;;2013746;2014396;<;RK51_010595;RK51_010595;CDS;undefined;EscR/YscR/HrcR family type III secretion system export apparatus protein;20
;;2014393;2015379;<;RK51_010600;RK51_010600;CDS;undefined;YscQ/HrcQ family type III secretion apparatus protein;21
Vibrio_parahaemolyticus_R13_aa31193751_C1;94.51
;;1406454;1407080;>;C7Y67_07300;C7Y67_07300;CDS;undefined;YopR family type III secretion effector;0
;;1407089;1407433;>;C7Y67_07305;C7Y67_07305;CDS;undefined;EscI/YscI/HrpB family type III secretion system inner rod protein;1
;;1407433;1408179;>;C7Y67_07310;C7Y67_07310;CDS;undefined;EscJ/YscJ/HrcJ family type III secretion inner membrane ring protein;2
;;1408124;1408837;>;C7Y67_07315;C7Y67_07315;CDS;undefined;type III secretion protein;3
;;1408816;1409454;>;C7Y67_07320;C7Y67_07320;CDS;undefined;HrpE/YscL family type III secretion apparatus protein;4
;;1409667;1410095;>;C7Y67_07325;C7Y67_07325;CDS;undefined;type III chaperone;5
;;1410099;1411262;>;C7Y67_07330;C7Y67_07330;CDS;undefined;effector protein;6
;;1411264;1411437;<;C7Y67_07335;C7Y67_07335;CDS;undefined;hypothetical protein;7
;;1411505;1411954;>;C7Y67_07340;C7Y67_07340;CDS;undefined;type III secretion chaperone CesT;8
;;1411965;1412942;>;C7Y67_07345;C7Y67_07345;CDS;undefined;hypothetical protein;9
;;1413069;1413176;<;C7Y67_07350;C7Y67_07350;CDS;undefined;hypothetical protein;10
;;1413169;1413627;>;C7Y67_07355;C7Y67_07355;CDS;undefined;CesT family type III secretion system chaperone;11
;;1413637;1415115;>;C7Y67_07360;C7Y67_07360;CDS;undefined;cation transporter;12
;;1415382;1416395;>;C7Y67_07365;C7Y67_07365;CDS;undefined;HlyD family secretion protein;-1
;;1416401;1417954;>;C7Y67_07370;C7Y67_07370;CDS;undefined;MFS transporter;18
;;1417998;1418600;<;C7Y67_07375;C7Y67_07375;CDS;undefined;TetR/AcrR family transcriptional regulator;-1
;;1418881;1419936;<;C7Y67_07380;C7Y67_07380;CDS;undefined;EscU/YscU/HrcU family type III secretion system export apparatus switch protein;17
;;1419952;1420737;<;C7Y67_07385;C7Y67_07385;CDS;undefined;EscT/YscT/HrcT family type III secretion system export apparatus protein;18
;;1420734;1421000;<;C7Y67_07390;C7Y67_07390;CDS;undefined;EscS/YscS/HrcS family type III secretion system export apparatus protein;19
;;1421014;1421664;<;C7Y67_07395;C7Y67_07395;CDS;undefined;EscR/YscR/HrcR family type III secretion system export apparatus protein;20
;;1421661;1422647;<;C7Y67_07400;C7Y67_07400;CDS;undefined;YscQ/HrcQ family type III secretion apparatus protein;21
Vibrio_parahaemolyticus_CHN25_aa17008351_C1;94.51
;;1913829;1914794;>;VpaChn25_1662;VpaChn25_1662;CDS;1050210123;type III secretion system protein;21
;;1914791;1915441;>;VpaChn25_1663;VpaChn25_1663;CDS;1050210124;type III secretion system protein;20
;;1915455;1915721;>;VpaChn25_1664;VpaChn25_1664;CDS;1050210125;translocation protein in type III secretion;19
;;1915718;1916503;>;VpaChn25_1665;VpaChn25_1665;CDS;1050210126;translocation protein in type III secretion;18
;;1916519;1917574;>;VpaChn25_1666;VpaChn25_1666;CDS;1050210127;translocation protein in type III secretion;17
;;1917685;1918515;<;VpaChn25_1667;VpaChn25_1667;CDS;1050210128;transcriptional regulator;16
;;1918731;1919645;>;VpaChn25_1668;VpaChn25_1668;CDS;1050210129;hypothetical protein;14
;;1919717;1920655;>;VpaChn25_1669;VpaChn25_1669;CDS;1050210130;dienelactone hydrolase;14
;;1920743;1921369;>;VpaChn25_1670;VpaChn25_1670;CDS;1050210131;hypothetical protein;13
;;1921442;1922920;<;VpaChn25_1671;VpaChn25_1671;CDS;1050210132;hypothetical protein;12
;;1922930;1923388;<;VpaChn25_1672;VpaChn25_1672;CDS;1050210133;hypothetical protein;11
;;1923616;1924593;<;VpaChn25_1673;VpaChn25_1673;CDS;1050210134;hypothetical protein;9
;;1924604;1925053;<;VpaChn25_1674;VpaChn25_1674;CDS;1050210135;hypothetical protein;8
;;1925296;1926459;<;VpaChn25_1675;VpaChn25_1675;CDS;1050210136;effector protein;6
;;1926463;1926891;<;VpaChn25_1676;VpaChn25_1676;CDS;1050210137;type III chaperone;5
;;1927104;1927460;<;VpaChn25_1677;VpaChn25_1677;CDS;1050210138;type III secretion system protein;4
;;1927720;1928385;<;VpaChn25_1678;VpaChn25_1678;CDS;1050210139;type III secretion protein;3
;;1928378;1929124;<;VpaChn25_1679;VpaChn25_1679;CDS;1050210140;type III secretion lipoprotein;2
;;1929124;1929468;<;VpaChn25_1680;VpaChn25_1680;CDS;1050210141;type III export protein;1
;;1929477;1930103;<;VpaChn25_1681;VpaChn25_1681;CDS;1050210142;type III export protein;0
Vibrio_parahaemolyticus_FORC_004_aa14334151_C1;94.51
;;1816403;1817368;>;FORC4_1567;FORC4_1567;CDS;948518991;Type III secretion inner membrane protein YscQ;21
;;1817365;1818015;>;FORC4_1568;FORC4_1568;CDS;948518992;Type III secretion inner membrane protein YscR	SpaR	HrcR	EscR;20
;;1818029;1818295;>;FORC4_1569;FORC4_1569;CDS;948518993;Type III secretion inner membrane protein YscS;19
;;1818292;1819077;>;FORC4_1570;FORC4_1570;CDS;948518994;Type III secretion inner membrane protein YscT	HrcT	SpaR	EscT	EpaR1;18
;;1819093;1820148;>;FORC4_1571;FORC4_1571;CDS;948518995;Type III secretion inner membrane protein YscU	SpaS	EscU	HrcU	SsaU;17
;;1820429;1821031;>;FORC4_1572;FORC4_1572;CDS;948518996;Transcriptional regulator	TetR family;-1
;;1821075;1822628;<;FORC4_1573;FORC4_1573;CDS;948518997;Multidrug resistance protein B;18
;;1822634;1823647;<;FORC4_1574;FORC4_1574;CDS;948518998;Membrane fusion component of tripartite multidrug resistance system;-1
;;1823914;1825392;<;FORC4_1575;FORC4_1575;CDS;948518999;hypothetical protein;12
;;1825402;1825860;<;FORC4_1576;FORC4_1576;CDS;948519000;hypothetical protein;11
;;1826088;1827065;<;FORC4_1577;FORC4_1577;CDS;948519001;hypothetical protein;9
;;1827075;1827524;<;FORC4_1578;FORC4_1578;CDS;948519002;hypothetical protein;8
;;1827767;1828930;<;FORC4_1579;FORC4_1579;CDS;948519003;hypothetical protein;6
;;1828934;1829362;<;FORC4_1580;FORC4_1580;CDS;948519004;putative type III chaperone;5
;;1829576;1830214;<;FORC4_1581;FORC4_1581;CDS;948519005;Type III secretion cytoplasmic protein (YscL);4
;;1830193;1830858;<;FORC4_1582;FORC4_1582;CDS;948519006;Type III secretion cytoplasmic protein (YscK);3
;;1830851;1831597;<;FORC4_1583;FORC4_1583;CDS;948519007;Type III secretion bridge between inner and outermembrane lipoprotein (YscJ	HrcJ	EscJ	PscJ);2
;;1831597;1831941;<;FORC4_1584;FORC4_1584;CDS;948519008;Type III secretion cytoplasmic protein (YscI);1
;;1831950;1832576;<;FORC4_1585;FORC4_1585;CDS;948519009;Type III secretion effector protein (YopR	encoded by YscH);0
Vibrio_parahaemolyticus_R14_aa30768951_C1;94.51
;;1385836;1386462;>;C9I78_07180;C9I78_07180;CDS;undefined;YopR family type III secretion effector;0
;;1386471;1386815;>;C9I78_07185;C9I78_07185;CDS;undefined;EscI/YscI/HrpB family type III secretion system inner rod protein;1
;;1386815;1387561;>;C9I78_07190;C9I78_07190;CDS;undefined;EscJ/YscJ/HrcJ family type III secretion inner membrane ring protein;2
;;1387506;1388219;>;C9I78_07195;C9I78_07195;CDS;undefined;type III secretion protein;3
;;1388198;1388836;>;C9I78_07200;C9I78_07200;CDS;undefined;HrpE/YscL family type III secretion apparatus protein;4
;;1389049;1389477;>;C9I78_07205;C9I78_07205;CDS;undefined;type III chaperone;5
;;1389481;1390644;>;C9I78_07210;C9I78_07210;CDS;undefined;effector protein;6
;;1390646;1390819;<;C9I78_07215;C9I78_07215;CDS;undefined;hypothetical protein;7
;;1390887;1391336;>;C9I78_07220;C9I78_07220;CDS;undefined;type III secretion chaperone CesT;8
;;1391347;1392324;>;C9I78_07225;C9I78_07225;CDS;undefined;hypothetical protein;9
;;1392451;1392558;<;C9I78_07230;C9I78_07230;CDS;undefined;hypothetical protein;10
;;1392551;1393009;>;C9I78_07235;C9I78_07235;CDS;undefined;CesT family type III secretion system chaperone;11
;;1393019;1394497;>;C9I78_07240;C9I78_07240;CDS;undefined;cation transporter;12
;;1394764;1395777;>;C9I78_07245;C9I78_07245;CDS;undefined;HlyD family secretion protein;-1
;;1395783;1397336;>;C9I78_07250;C9I78_07250;CDS;undefined;MFS transporter;18
;;1397380;1397982;<;C9I78_07255;C9I78_07255;CDS;undefined;TetR/AcrR family transcriptional regulator;-1
;;1398263;1399318;<;C9I78_07260;C9I78_07260;CDS;undefined;EscU/YscU/HrcU family type III secretion system export apparatus switch protein;17
;;1399334;1400119;<;C9I78_07265;C9I78_07265;CDS;undefined;EscT/YscT/HrcT family type III secretion system export apparatus protein;18
;;1400116;1400382;<;C9I78_07270;C9I78_07270;CDS;undefined;EscS/YscS/HrcS family type III secretion system export apparatus protein;19
;;1400396;1401046;<;C9I78_07275;C9I78_07275;CDS;undefined;EscR/YscR/HrcR family type III secretion system export apparatus protein;20
;;1401043;1402029;<;C9I78_07280;C9I78_07280;CDS;undefined;YscQ/HrcQ family type III secretion apparatus protein;21
Vibrio_parahaemolyticus_20130629002S01_aa30857351_C1;94.31
;;1531606;1532232;>;yscH;Vp2S01_1465;CDS;undefined;type III export protein;0
;;1532241;1532585;>;yscI;Vp2S01_1466;CDS;undefined;type III export protein;1
;;1532585;1533331;>;yscJ;Vp2S01_1467;CDS;undefined;preproteins translocase J;2
;;1533324;1533989;>;yscK;Vp2S01_1468;CDS;undefined;type III secretion protein;3
;;1533968;1534606;>;yscL;Vp2S01_1469;CDS;undefined;type III secretion system protein;4
;;1534820;1535248;>;Vp2S01_1470;Vp2S01_1470;CDS;undefined;type III chaperone;5
;;1535252;1536415;>;Vp2S01_1471;Vp2S01_1471;CDS;undefined;effector protein;6
;;1536658;1537107;>;Vp2S01_1472;Vp2S01_1472;CDS;undefined;type III secretion chaperone	CesT family;8
;;1537118;1538095;>;Vp2S01_1473;Vp2S01_1473;CDS;undefined;hypothetical protein;9
;;1538322;1538780;>;Vp2S01_1474;Vp2S01_1474;CDS;undefined;tir chaperone family protein;11
;;1538790;1540268;>;Vp2S01_1475;Vp2S01_1475;CDS;undefined;cation transporter;12
;;1540341;1540967;<;Vp2S01_1476;Vp2S01_1476;CDS;undefined;hypothetical protein;13
;;1541055;1541993;<;Vp2S01_1477;Vp2S01_1477;CDS;undefined;alpha/beta hydrolase;14
;;1542065;1542979;<;Vp2S01_1478;Vp2S01_1478;CDS;undefined;hypothetical protein;14
;;1543195;1544025;>;Vp2S01_1479;Vp2S01_1479;CDS;undefined;bacterial regulatory helix-turn-helix	lysR family protein;16
;;1544136;1545191;<;yscU;Vp2S01_1480;CDS;undefined;preprotein translocase U;17
;;1545207;1545992;<;yscT;Vp2S01_1481;CDS;undefined;preprotein translocase T;18
;;1545989;1546255;<;yscS;Vp2S01_1482;CDS;undefined;preprotein translocase S;19
;;1546269;1546919;<;yscR;Vp2S01_1483;CDS;undefined;flagellar biosynthesis protein FliP;20
;;1546916;1547881;<;yscQ;Vp2S01_1484;CDS;undefined;type III secretion system protein;21
Vibrio_parahaemolyticus_O1_Kuk_str_FDA_R31_aa4304051_C1;94.31
;;1891379;1892005;>;M634_09035;M634_09035;CDS;523826999;type III export protein;0
;;1892014;1892358;>;M634_09040;M634_09040;CDS;523827000;type III export protein;1
;;1893049;1893762;>;M634_09045;M634_09045;CDS;523828627;type III secretion protein;3
;;1893741;1894379;>;M634_09050;M634_09050;CDS;523827001;type III secretion system protein;4
;;1894592;1895020;>;M634_09055;M634_09055;CDS;523827002;type III chaperone;5
;;1895024;1896187;>;M634_09060;M634_09060;CDS;523827003;multidrug DMT transporter permease;6
;;1896412;1896861;>;M634_09065;M634_09065;CDS;523828247;type III secretion chaperone	CesT family;8
;;1896872;1897849;>;M634_09070;M634_09070;CDS;523827004;hypothetical protein;9
;;1898076;1898534;>;M634_09075;M634_09075;CDS;523827005;type III secretion chaperone	CesT family;11
;;1898547;1900022;>;M634_09080;M634_09080;CDS;523827006;cation transporter;12
;;1900019;1900168;<;M634_09085;M634_09085;CDS;523828248;hypothetical protein;-1
;;1900424;1901479;<;M634_09090;M634_09090;CDS;523827007;preprotein translocase U;17
;;1901495;1902280;<;M634_09095;M634_09095;CDS;523827008;preprotein translocase T;18
;;1902277;1902543;<;M634_09100;M634_09100;CDS;523827009;preprotein translocase S;19
;;1902557;1903207;<;ssaR;M634_09105;CDS;523827010;flagellar biosynthesis protein FliP;20
;;1903204;1904169;<;M634_09110;M634_09110;CDS;523828249;type III secretion system protein;21
;;1904166;1905506;<;M634_09115;M634_09115;CDS;523827011;translocation protein in type III secretion;-1
;;1905516;1905977;<;M634_09120;M634_09120;CDS;523827012;type III secretion protein;-1
;;1905974;1907296;<;fliI;M634_09125;CDS;523827013;ATP synthase;-1
Vibrio_parahaemolyticus_PB1937_aa33518851_C1;94.31
Vibrio_parahaemolyticus_S107_1_aa30470851_C1;93.81
;;1806987;1807973;>;DA442_08740;DA442_08740;CDS;undefined;YscQ/HrcQ family type III secretion apparatus protein;21
;;1807970;1808620;>;DA442_08745;DA442_08745;CDS;undefined;EscR/YscR/HrcR family type III secretion system export apparatus protein;20
;;1808634;1808900;>;DA442_08750;DA442_08750;CDS;undefined;EscS/YscS/HrcS family type III secretion system export apparatus protein;19
;;1808897;1809682;>;DA442_08755;DA442_08755;CDS;undefined;EscT/YscT/HrcT family type III secretion system export apparatus protein;18
;;1809698;1810753;>;DA442_08760;DA442_08760;CDS;undefined;EscU/YscU/HrcU family type III secretion system export apparatus switch protein;17
;;1811033;1811635;>;DA442_08765;DA442_08765;CDS;undefined;TetR/AcrR family transcriptional regulator;-1
;;1811700;1813232;<;DA442_08770;DA442_08770;CDS;undefined;MFS transporter;18
;;1813238;1814251;<;DA442_08775;DA442_08775;CDS;undefined;HlyD family secretion protein;-1
;;1814518;1815996;<;DA442_08780;DA442_08780;CDS;undefined;cation transporter;12
;;1816006;1816464;<;DA442_08785;DA442_08785;CDS;undefined;Tir chaperone family protein;11
;;1816457;1816564;>;DA442_08790;DA442_08790;CDS;undefined;hypothetical protein;10
;;1816692;1817669;<;DA442_08795;DA442_08795;CDS;undefined;hypothetical protein;9
;;1817680;1818129;<;DA442_08800;DA442_08800;CDS;undefined;type III secretion chaperone CesT;8
;;1818197;1818370;>;DA442_08805;DA442_08805;CDS;undefined;hypothetical protein;7
;;1818372;1819535;<;DA442_08810;DA442_08810;CDS;undefined;effector protein;6
;;1819539;1819967;<;DA442_08815;DA442_08815;CDS;undefined;type III chaperone;5
;;1820181;1820819;<;DA442_08820;DA442_08820;CDS;undefined;HrpE/YscL family type III secretion apparatus protein;4
;;1820798;1821511;<;DA442_08825;DA442_08825;CDS;undefined;type III secretion protein;3
;;1821456;1822202;<;DA442_08830;DA442_08830;CDS;undefined;EscJ/YscJ/HrcJ family type III secretion inner membrane ring protein;2
;;1822202;1822546;<;DA442_08835;DA442_08835;CDS;undefined;EscI/YscI/HrpB family type III secretion system inner rod protein;1
;;1822555;1823181;<;DA442_08840;DA442_08840;CDS;undefined;YopR family type III secretion effector;0
Vibrio_diabolicus_FDAARGOS_105_aa29533951_C1;86.81
;;2761901;2762956;>;AL537_13350;AL537_13350;CDS;undefined;EscU/YscU/HrcU family type III secretion system export apparatus switch protein;17
;;2763242;2763844;>;AL537_13355;AL537_13355;CDS;undefined;TetR/AcrR family transcriptional regulator;-1
;;2763896;2765428;<;AL537_13360;AL537_13360;CDS;undefined;MFS transporter;18
;;2765434;2766446;<;AL537_13365;AL537_13365;CDS;undefined;multidrug transporter;-1
;;2766895;2767347;>;AL537_13370;AL537_13370;CDS;undefined;MarR family transcriptional regulator;-1
;;2767411;2768154;>;AL537_13375;AL537_13375;CDS;undefined;short-chain dehydrogenase;-1
;;2768751;2768954;>;AL537_13380;AL537_13380;CDS;undefined;hypothetical protein;-1
;;2769030;2770508;<;AL537_13385;AL537_13385;CDS;undefined;cation transporter;12
;;2770518;2770976;<;AL537_13390;AL537_13390;CDS;undefined;Tir chaperone family protein;11
;;2771207;2772181;<;AL537_13395;AL537_13395;CDS;undefined;hypothetical protein;9
;;2772192;2772617;<;AL537_13400;AL537_13400;CDS;undefined;type III secretion chaperone CesT;8
;;2772903;2774066;<;AL537_13405;AL537_13405;CDS;undefined;effector protein;6
;;2774070;2774501;<;AL537_13410;AL537_13410;CDS;undefined;type III chaperone;5
;;2774687;2775325;<;AL537_13415;AL537_13415;CDS;undefined;HrpE/YscL family type III secretion apparatus protein;4
;;2775304;2775969;<;AL537_13420;AL537_13420;CDS;undefined;type III secretion protein;3
;;2775962;2776708;<;AL537_13425;AL537_13425;CDS;undefined;EscJ/YscJ/HrcJ family type III secretion inner membrane ring protein;2
;;2776708;2777052;<;AL537_13430;AL537_13430;CDS;undefined;EscI/YscI/HrpB family type III secretion system inner rod protein;1
;;2777061;2777696;<;AL537_13435;AL537_13435;CDS;undefined;YopR family type III secretion effector;0
Vibrio_diabolicus_LMG_3418_aa29533551_C1;86.71
;;175945;176580;>;AL468_01570;AL468_01570;CDS;undefined;YopR family type III secretion effector;0
;;176589;176933;>;AL468_01575;AL468_01575;CDS;undefined;EscI/YscI/HrpB family type III secretion system inner rod protein;1
;;176933;177679;>;AL468_01580;AL468_01580;CDS;undefined;EscJ/YscJ/HrcJ family type III secretion inner membrane ring protein;2
;;177672;178337;>;AL468_01585;AL468_01585;CDS;undefined;type III secretion protein;3
;;178316;178954;>;AL468_01590;AL468_01590;CDS;undefined;HrpE/YscL family type III secretion apparatus protein;4
;;179140;179571;>;AL468_01595;AL468_01595;CDS;undefined;type III chaperone;5
;;179575;180738;>;AL468_01600;AL468_01600;CDS;undefined;effector protein;6
;;181024;181449;>;AL468_01605;AL468_01605;CDS;undefined;type III secretion chaperone CesT;8
;;181460;182434;>;AL468_01610;AL468_01610;CDS;undefined;hypothetical protein;9
;;182665;183123;>;AL468_01615;AL468_01615;CDS;undefined;Tir chaperone family protein;11
;;183133;184611;>;AL468_01620;AL468_01620;CDS;undefined;cation transporter;12
;;184687;184890;<;AL468_01625;AL468_01625;CDS;undefined;hypothetical protein;-1
;;185487;186230;<;AL468_01630;AL468_01630;CDS;undefined;KR domain-containing protein;-1
;;186294;186746;<;AL468_01635;AL468_01635;CDS;undefined;MarR family transcriptional regulator;-1
;;186882;187142;>;AL468_01640;AL468_01640;CDS;undefined;hypothetical protein;-1
;;187193;188206;>;AL468_01645;AL468_01645;CDS;undefined;multidrug transporter;-1
;;188212;189744;>;AL468_01650;AL468_01650;CDS;undefined;MFS transporter;18
;;189796;190398;<;AL468_01655;AL468_01655;CDS;undefined;TetR/AcrR family transcriptional regulator;-1
;;190683;191738;<;AL468_01660;AL468_01660;CDS;undefined;EscU/YscU/HrcU family type III secretion system export apparatus switch protein;17
Vibrio_diabolicus_FDAARGOS_96_aa29533351_C1;86.41
;;1350652;1351287;>;AL552_15365;AL552_15365;CDS;undefined;YopR family type III secretion effector;0
;;1351296;1351640;>;AL552_15370;AL552_15370;CDS;undefined;EscI/YscI/HrpB family type III secretion system inner rod protein;1
;;1351640;1352386;>;AL552_15375;AL552_15375;CDS;undefined;EscJ/YscJ/HrcJ family type III secretion inner membrane ring protein;2
;;1352379;1353044;>;AL552_15380;AL552_15380;CDS;undefined;type III secretion protein;3
;;1353023;1353661;>;AL552_15385;AL552_15385;CDS;undefined;HrpE/YscL family type III secretion apparatus protein;4
;;1353847;1354278;>;AL552_15390;AL552_15390;CDS;undefined;type III chaperone;5
;;1354282;1355445;>;AL552_15395;AL552_15395;CDS;undefined;effector protein;6
;;1355731;1356156;>;AL552_15400;AL552_15400;CDS;undefined;type III secretion chaperone CesT;8
;;1356167;1357141;>;AL552_15405;AL552_15405;CDS;undefined;hypothetical protein;9
;;1357372;1357830;>;AL552_15410;AL552_15410;CDS;undefined;Tir chaperone family protein;11
;;1357840;1359318;>;AL552_15415;AL552_15415;CDS;undefined;cation transporter;12
;;1359394;1359597;<;AL552_15420;AL552_15420;CDS;undefined;hypothetical protein;-1
;;1360194;1360937;<;AL552_15425;AL552_15425;CDS;undefined;KR domain-containing protein;-1
;;1361001;1361453;<;AL552_15430;AL552_15430;CDS;undefined;MarR family transcriptional regulator;-1
;;1361903;1362915;>;AL552_15435;AL552_15435;CDS;undefined;multidrug transporter;-1
;;1362921;1364453;>;AL552_15440;AL552_15440;CDS;undefined;MFS transporter;18
;;1364505;1365107;<;AL552_15445;AL552_15445;CDS;undefined;TetR/AcrR family transcriptional regulator;-1
;;1365392;1366447;<;AL552_15450;AL552_15450;CDS;undefined;EscU/YscU/HrcU family type III secretion system export apparatus switch protein;17
Vibrio_alginolyticus_ATCC_33787_aa14697351_C1;86.41
;;895503;896714;>;AT730_03970;AT730_03970;CDS;960938985;translocation protein in type III secretion;-1
;;896711;897679;>;AT730_03975;AT730_03975;CDS;960938986;type III secretion system protein;21
;;897676;898326;>;ssaR;AT730_03980;CDS;960938987;type III secretion system protein SsaR;20
;;898340;898606;>;AT730_03985;AT730_03985;CDS;960938988;preprotein translocase S;19
;;898603;899388;>;AT730_03990;AT730_03990;CDS;960938989;preprotein translocase T;18
;;899404;900453;>;AT730_03995;AT730_03995;CDS;960938990;preprotein translocase U;17
;;900556;901266;>;AT730_04000;AT730_04000;CDS;960938991;AraC family transcriptional regulator;-1
;;901379;902275;>;AT730_04005;AT730_04005;CDS;960938992;hypothetical protein;-1
;;902365;903843;<;AT730_04010;AT730_04010;CDS;960938993;cation transporter;12
;;903853;904311;<;AT730_04015;AT730_04015;CDS;960938994;type III secretion chaperone CesT;11
;;904542;905519;<;AT730_04020;AT730_04020;CDS;960938995;hypothetical protein;9
;;905530;905976;<;AT730_04025;AT730_04025;CDS;960938996;type III secretion chaperone CesT;8
;;906232;907395;<;AT730_04030;AT730_04030;CDS;960938997;effector protein;6
;;907399;907830;<;AT730_04035;AT730_04035;CDS;960938998;type III chaperone;5
;;908015;908653;<;AT730_04040;AT730_04040;CDS;960938999;type III secretion system protein;4
;;908632;909297;<;AT730_04045;AT730_04045;CDS;960939000;type III secretion protein;3
;;909290;910033;<;AT730_04050;AT730_04050;CDS;960939001;preprotein translocase J;2
;;910036;910380;<;AT730_04055;AT730_04055;CDS;960939002;type III export protein;1
;;910389;911024;<;AT730_04060;AT730_04060;CDS;960939003;type III export protein;0
Vibrio_antiquarius_EX25_aa248251_C1;86.31
;;1902938;1903573;>;VEA_003342;VEA_003342;CDS;262337707;putative type III export protein;0
;;1903582;1903926;>;VEA_003343;VEA_003343;CDS;262337708;type III secretion cytoplasmic protein (YscI);1
;;1903929;1904672;>;VEA_003344;VEA_003344;CDS;262337709;type III secretion bridge between inner and outermembrane lipoprotein (YscJ	HrcJ	EscJ PscJ);2
;;1904665;1905330;>;VEA_003345;VEA_003345;CDS;262337710;putative type III secretion protein;3
;;1905309;1905947;>;VEA_003346;VEA_003346;CDS;262337711;type III secretion cytoplasmic protein (YscL);4
;;1906134;1906565;>;VEA_003347;VEA_003347;CDS;262337712;putative type III chaperone;5
;;1906569;1907732;>;VEA_003348;VEA_003348;CDS;262337713;hypothetical protein;6
;;1908018;1908443;>;VEA_003349;VEA_003349;CDS;262337714;hypothetical protein;8
;;1908454;1909428;>;VEA_003350;VEA_003350;CDS;262337715;hypothetical protein;9
;;1909659;1910117;>;VEA_003351;VEA_003351;CDS;262337716;hypothetical protein;11
;;1910127;1911605;>;VEA_003352;VEA_003352;CDS;262337717;hypothetical protein;12
;;1911681;1911884;<;VEA_003353;VEA_003353;CDS;262337718;hypothetical protein;-1
;;1912482;1913225;<;VEA_003354;VEA_003354;CDS;262337719;short-chain dehydrogenase/reductase SDR;-1
;;1913289;1913741;<;VEA_003355;VEA_003355;CDS;262337720;MarR family transcriptional regulator;-1
;;1914386;1915201;>;VEA_003356;VEA_003356;CDS;262337721;multidrug resistance efflux pump;-1
;;1915207;1916739;>;VEA_003357;VEA_003357;CDS;262337722;hypothetical protein;18
;;1916791;1917546;<;VEA_003358;VEA_003358;CDS;262337723;transcriptional regulator;-1
;;1917678;1918733;<;VEA_003359;VEA_003359;CDS;262337724;type III secretion inner membrane protein HrpY;17
Vibrio_alginolyticus_K01M1_aa21195052_C1;86.21
;;1872567;1873778;>;K01M1_17150;K01M1_17150;CDS;undefined;hypothetical protein;-1
;;1873775;1874743;>;yscQ;K01M1_17160;CDS;undefined;Yop protein translocation protein Q;21
;;1874740;1875390;>;fliP_1;K01M1_17170;CDS;undefined;Flagellar biosynthetic protein FliP precursor;20
;;1875404;1875670;>;K01M1_17180;K01M1_17180;CDS;undefined;flagellar biosynthesis protein FliQ;19
;;1875766;1876452;>;K01M1_17190;K01M1_17190;CDS;undefined;flagellar biosynthesis protein FliR;18
;;1876468;1877517;>;yscU;K01M1_17200;CDS;undefined;Yop protein translocation protein U;17
;;1877620;1878330;>;araC;K01M1_17210;CDS;undefined;Arabinose operon regulatory protein;-1
;;1878443;1879339;>;K01M1_17220;K01M1_17220;CDS;undefined;putative DMT superfamily transporter inner membrane protein;-1
;;1879429;1880907;<;K01M1_17230;K01M1_17230;CDS;undefined;hypothetical protein;12
;;1880917;1881375;<;K01M1_17240;K01M1_17240;CDS;undefined;Tir chaperone protein (CesT);11
;;1881606;1882583;<;K01M1_17250;K01M1_17250;CDS;undefined;hypothetical protein;9
;;1882594;1883040;<;K01M1_17260;K01M1_17260;CDS;undefined;hypothetical protein;8
;;1883296;1884459;<;vopS;K01M1_17270;CDS;undefined;Adenosine monophosphate-protein transferase VopS;6
;;1884463;1884894;<;K01M1_17280;K01M1_17280;CDS;undefined;Tir chaperone protein (CesT);5
;;1885080;1885718;<;yscL;K01M1_17290;CDS;undefined;Yop protein translocation protein L;4
;;1885697;1886227;<;yscK;K01M1_17300;CDS;undefined;Yop protein translocation protein K;3
;;1886355;1887098;<;yscJ;K01M1_17310;CDS;undefined;Yop protein translocation lipoprotein J precursor;2
;;1887101;1887445;<;yscI;K01M1_17320;CDS;undefined;Yop protein translocation protein I;1
;;1887454;1888089;<;K01M1_17330;K01M1_17330;CDS;undefined;YopR Core;0
Vibrio_alginolyticus_K10K4_aa21195851_C1;86.21
;;1861398;1862609;>;K10K4_17030;K10K4_17030;CDS;undefined;hypothetical protein;-1
;;1862606;1863574;>;yscQ;K10K4_17040;CDS;undefined;Yop protein translocation protein Q;21
;;1863571;1864221;>;fliP_1;K10K4_17050;CDS;undefined;Flagellar biosynthetic protein FliP precursor;20
;;1864235;1864501;>;K10K4_17060;K10K4_17060;CDS;undefined;flagellar biosynthesis protein FliQ;19
;;1864597;1865283;>;K10K4_17070;K10K4_17070;CDS;undefined;flagellar biosynthesis protein FliR;18
;;1865299;1866348;>;yscU;K10K4_17080;CDS;undefined;Yop protein translocation protein U;17
;;1866451;1867161;>;araC;K10K4_17090;CDS;undefined;Arabinose operon regulatory protein;-1
;;1867274;1868170;>;K10K4_17100;K10K4_17100;CDS;undefined;putative DMT superfamily transporter inner membrane protein;-1
;;1868260;1869738;<;K10K4_17110;K10K4_17110;CDS;undefined;hypothetical protein;12
;;1869748;1870206;<;K10K4_17120;K10K4_17120;CDS;undefined;Tir chaperone protein (CesT);11
;;1870437;1871414;<;K10K4_17130;K10K4_17130;CDS;undefined;hypothetical protein;9
;;1871425;1871871;<;K10K4_17140;K10K4_17140;CDS;undefined;hypothetical protein;8
;;1872127;1873290;<;vopS;K10K4_17150;CDS;undefined;Adenosine monophosphate-protein transferase VopS;6
;;1873294;1873725;<;K10K4_17160;K10K4_17160;CDS;undefined;Tir chaperone protein (CesT);5
;;1873911;1874549;<;yscL;K10K4_17170;CDS;undefined;Yop protein translocation protein L;4
;;1874528;1875058;<;yscK;K10K4_17180;CDS;undefined;Yop protein translocation protein K;3
;;1875186;1875929;<;yscJ;K10K4_17190;CDS;undefined;Yop protein translocation lipoprotein J precursor;2
;;1875932;1876276;<;yscI;K10K4_17200;CDS;undefined;Yop protein translocation protein I;1
;;1876285;1876920;<;K10K4_17210;K10K4_17210;CDS;undefined;YopR Core;0
Vibrio_alginolyticus_J207_aa29535351_C1;86.21
;;1614695;1615906;>;AL541_15780;AL541_15780;CDS;undefined;type III secretion system needle length determinant;-1
;;1615903;1616871;>;AL541_15785;AL541_15785;CDS;undefined;YscQ/HrcQ family type III secretion apparatus protein;21
;;1616868;1617518;>;AL541_15790;AL541_15790;CDS;undefined;EscR/YscR/HrcR family type III secretion system export apparatus protein;20
;;1617532;1617798;>;AL541_15795;AL541_15795;CDS;undefined;EscS/YscS/HrcS family type III secretion system export apparatus protein;19
;;1617795;1618580;>;AL541_15800;AL541_15800;CDS;undefined;EscT/YscT/HrcT family type III secretion system export apparatus protein;18
;;1618596;1619645;>;AL541_15805;AL541_15805;CDS;undefined;EscU/YscU/HrcU family type III secretion system export apparatus switch protein;17
;;1619748;1620458;>;AL541_15810;AL541_15810;CDS;undefined;AraC family transcriptional regulator;-1
;;1620571;1621467;>;AL541_15815;AL541_15815;CDS;undefined;EamA family transporter;-1
;;1621557;1623035;<;AL541_15820;AL541_15820;CDS;undefined;cation transporter;12
;;1623045;1623503;<;AL541_15825;AL541_15825;CDS;undefined;Tir chaperone family protein;11
;;1623734;1624712;<;AL541_15830;AL541_15830;CDS;undefined;hypothetical protein;9
;;1624723;1625148;<;AL541_15835;AL541_15835;CDS;undefined;type III secretion chaperone CesT;8
;;1625425;1626588;<;AL541_15840;AL541_15840;CDS;undefined;effector protein;6
;;1626592;1627023;<;AL541_15845;AL541_15845;CDS;undefined;type III chaperone;5
;;1627206;1627844;<;AL541_15850;AL541_15850;CDS;undefined;HrpE/YscL family type III secretion apparatus protein;4
;;1627823;1628488;<;AL541_15855;AL541_15855;CDS;undefined;type III secretion protein;3
;;1628481;1629227;<;AL541_15860;AL541_15860;CDS;undefined;EscJ/YscJ/HrcJ family type III secretion inner membrane ring protein;2
;;1629227;1629571;<;AL541_15865;AL541_15865;CDS;undefined;EscI/YscI/HrpB family type III secretion system inner rod protein;1
;;1629580;1630215;<;AL541_15870;AL541_15870;CDS;undefined;YopR family type III secretion effector;0
Vibrio_alginolyticus_K04M3_aa21491051_C1;86.21
;;1880437;1881648;>;K04M3_17300;K04M3_17300;CDS;undefined;hypothetical protein;-1
;;1881645;1882613;>;yscQ;K04M3_17310;CDS;undefined;Yop protein translocation protein Q;21
;;1882610;1883260;>;fliP_1;K04M3_17320;CDS;undefined;Flagellar biosynthetic protein FliP precursor;20
;;1883274;1883540;>;K04M3_17330;K04M3_17330;CDS;undefined;flagellar biosynthesis protein FliQ;19
;;1883636;1884322;>;K04M3_17340;K04M3_17340;CDS;undefined;flagellar biosynthesis protein FliR;18
;;1884338;1885387;>;yscU;K04M3_17350;CDS;undefined;Yop protein translocation protein U;17
;;1885490;1886200;>;araC;K04M3_17360;CDS;undefined;Arabinose operon regulatory protein;-1
;;1886313;1887209;>;K04M3_17370;K04M3_17370;CDS;undefined;putative DMT superfamily transporter inner membrane protein;-1
;;1887299;1888777;<;K04M3_17380;K04M3_17380;CDS;undefined;hypothetical protein;12
;;1888787;1889245;<;K04M3_17390;K04M3_17390;CDS;undefined;Tir chaperone protein (CesT);11
;;1889476;1890453;<;K04M3_17400;K04M3_17400;CDS;undefined;hypothetical protein;9
;;1890464;1890910;<;K04M3_17410;K04M3_17410;CDS;undefined;hypothetical protein;8
;;1891166;1892329;<;vopS;K04M3_17420;CDS;undefined;Adenosine monophosphate-protein transferase VopS;6
;;1892333;1892764;<;K04M3_17430;K04M3_17430;CDS;undefined;Tir chaperone protein (CesT);5
;;1892950;1893588;<;yscL;K04M3_17440;CDS;undefined;Yop protein translocation protein L;4
;;1893567;1894097;<;yscK;K04M3_17450;CDS;undefined;Yop protein translocation protein K;3
;;1894225;1894968;<;yscJ;K04M3_17460;CDS;undefined;Yop protein translocation lipoprotein J precursor;2
;;1894971;1895315;<;yscI;K04M3_17470;CDS;undefined;Yop protein translocation protein I;1
;;1895324;1895959;<;K04M3_17480;K04M3_17480;CDS;undefined;YopR Core;0
Vibrio_alginolyticus_K04M5_aa21195451_C1;86.21
;;1853822;1855033;>;K04M5_16950;K04M5_16950;CDS;undefined;hypothetical protein;-1
;;1855030;1855998;>;yscQ;K04M5_16960;CDS;undefined;Yop protein translocation protein Q;21
;;1855995;1856645;>;fliP_1;K04M5_16970;CDS;undefined;Flagellar biosynthetic protein FliP precursor;20
;;1856659;1856925;>;K04M5_16980;K04M5_16980;CDS;undefined;flagellar biosynthesis protein FliQ;19
;;1857021;1857707;>;K04M5_16990;K04M5_16990;CDS;undefined;flagellar biosynthesis protein FliR;18
;;1857723;1858772;>;yscU;K04M5_17000;CDS;undefined;Yop protein translocation protein U;17
;;1858875;1859585;>;araC;K04M5_17010;CDS;undefined;Arabinose operon regulatory protein;-1
;;1859698;1860594;>;K04M5_17020;K04M5_17020;CDS;undefined;putative DMT superfamily transporter inner membrane protein;-1
;;1860684;1862162;<;K04M5_17030;K04M5_17030;CDS;undefined;hypothetical protein;12
;;1862172;1862630;<;K04M5_17040;K04M5_17040;CDS;undefined;Tir chaperone protein (CesT);11
;;1862861;1863838;<;K04M5_17050;K04M5_17050;CDS;undefined;hypothetical protein;9
;;1863849;1864295;<;K04M5_17060;K04M5_17060;CDS;undefined;hypothetical protein;8
;;1864551;1865714;<;vopS;K04M5_17070;CDS;undefined;Adenosine monophosphate-protein transferase VopS;6
;;1865718;1866149;<;K04M5_17080;K04M5_17080;CDS;undefined;Tir chaperone protein (CesT);5
;;1866335;1866973;<;yscL;K04M5_17090;CDS;undefined;Yop protein translocation protein L;4
;;1866952;1867482;<;yscK;K04M5_17100;CDS;undefined;Yop protein translocation protein K;3
;;1867610;1868353;<;yscJ;K04M5_17110;CDS;undefined;Yop protein translocation lipoprotein J precursor;2
;;1868356;1868700;<;yscI;K04M5_17120;CDS;undefined;Yop protein translocation protein I;1
;;1868709;1869344;<;K04M5_17130;K04M5_17130;CDS;undefined;YopR Core;0
Vibrio_alginolyticus_K06K5_aa21195651_C1;86.21
;;1875573;1876784;>;K06K5_17280;K06K5_17280;CDS;undefined;hypothetical protein;-1
;;1876781;1877749;>;yscQ;K06K5_17290;CDS;undefined;Yop protein translocation protein Q;21
;;1877746;1878396;>;fliP_1;K06K5_17300;CDS;undefined;Flagellar biosynthetic protein FliP precursor;20
;;1878410;1878676;>;K06K5_17310;K06K5_17310;CDS;undefined;flagellar biosynthesis protein FliQ;19
;;1878772;1879458;>;K06K5_17320;K06K5_17320;CDS;undefined;flagellar biosynthesis protein FliR;18
;;1879474;1880523;>;yscU;K06K5_17330;CDS;undefined;Yop protein translocation protein U;17
;;1880626;1881336;>;araC;K06K5_17340;CDS;undefined;Arabinose operon regulatory protein;-1
;;1881449;1882345;>;K06K5_17350;K06K5_17350;CDS;undefined;putative DMT superfamily transporter inner membrane protein;-1
;;1882435;1883913;<;K06K5_17360;K06K5_17360;CDS;undefined;hypothetical protein;12
;;1883923;1884381;<;K06K5_17370;K06K5_17370;CDS;undefined;Tir chaperone protein (CesT);11
;;1884612;1885589;<;K06K5_17380;K06K5_17380;CDS;undefined;hypothetical protein;9
;;1885600;1886046;<;K06K5_17390;K06K5_17390;CDS;undefined;hypothetical protein;8
;;1886302;1887465;<;vopS;K06K5_17400;CDS;undefined;Adenosine monophosphate-protein transferase VopS;6
;;1887469;1887900;<;K06K5_17410;K06K5_17410;CDS;undefined;Tir chaperone protein (CesT);5
;;1888086;1888724;<;yscL;K06K5_17420;CDS;undefined;Yop protein translocation protein L;4
;;1888703;1889233;<;yscK;K06K5_17430;CDS;undefined;Yop protein translocation protein K;3
;;1889361;1890104;<;yscJ;K06K5_17440;CDS;undefined;Yop protein translocation lipoprotein J precursor;2
;;1890107;1890451;<;yscI;K06K5_17450;CDS;undefined;Yop protein translocation protein I;1
;;1890460;1891095;<;K06K5_17460;K06K5_17460;CDS;undefined;YopR Core;0
Vibrio_alginolyticus_K09K1_aa21490651_C1;86.21
;;3293578;3294213;>;K09K1_48230;K09K1_48230;CDS;undefined;YopR Core;0
;;3294222;3294566;>;yscI;K09K1_48240;CDS;undefined;Yop protein translocation protein I;1
;;3294569;3295312;>;yscJ;K09K1_48250;CDS;undefined;Yop protein translocation lipoprotein J precursor;2
;;3295440;3295970;>;yscK;K09K1_48260;CDS;undefined;Yop protein translocation protein K;3
;;3295949;3296587;>;yscL;K09K1_48270;CDS;undefined;Yop protein translocation protein L;4
;;3296773;3297204;>;K09K1_48280;K09K1_48280;CDS;undefined;Tir chaperone protein (CesT);5
;;3297208;3298371;>;vopS;K09K1_48290;CDS;undefined;Adenosine monophosphate-protein transferase VopS;6
;;3298627;3299073;>;K09K1_48300;K09K1_48300;CDS;undefined;hypothetical protein;8
;;3299084;3300061;>;K09K1_48310;K09K1_48310;CDS;undefined;hypothetical protein;9
;;3300292;3300750;>;K09K1_48320;K09K1_48320;CDS;undefined;Tir chaperone protein (CesT);11
;;3300760;3302238;>;K09K1_48330;K09K1_48330;CDS;undefined;hypothetical protein;12
;;3302328;3303224;<;K09K1_48340;K09K1_48340;CDS;undefined;putative DMT superfamily transporter inner membrane protein;-1
;;3303337;3304047;<;araC;K09K1_48350;CDS;undefined;Arabinose operon regulatory protein;-1
;;3304150;3305199;<;yscU;K09K1_48360;CDS;undefined;Yop protein translocation protein U;17
;;3305215;3305901;<;K09K1_48370;K09K1_48370;CDS;undefined;flagellar biosynthesis protein FliR;18
;;3305997;3306263;<;K09K1_48380;K09K1_48380;CDS;undefined;flagellar biosynthesis protein FliQ;19
;;3306277;3306927;<;fliP_3;K09K1_48390;CDS;undefined;Flagellar biosynthetic protein FliP precursor;20
;;3306924;3307892;<;yscQ;K09K1_48400;CDS;undefined;Yop protein translocation protein Q;21
;;3307889;3309100;<;K09K1_48410;K09K1_48410;CDS;undefined;hypothetical protein;-1
Vibrio_alginolyticus_K08M3_aa21490851_C1;86.21
;;1871108;1872319;>;K08M3_17180;K08M3_17180;CDS;undefined;hypothetical protein;-1
;;1872316;1873284;>;yscQ;K08M3_17190;CDS;undefined;Yop protein translocation protein Q;21
;;1873281;1873931;>;fliP_1;K08M3_17200;CDS;undefined;Flagellar biosynthetic protein FliP precursor;20
;;1873945;1874211;>;K08M3_17210;K08M3_17210;CDS;undefined;flagellar biosynthesis protein FliQ;19
;;1874307;1874993;>;K08M3_17220;K08M3_17220;CDS;undefined;flagellar biosynthesis protein FliR;18
;;1875009;1876058;>;yscU;K08M3_17230;CDS;undefined;Yop protein translocation protein U;17
;;1876161;1876871;>;araC;K08M3_17240;CDS;undefined;Arabinose operon regulatory protein;-1
;;1876984;1877880;>;K08M3_17250;K08M3_17250;CDS;undefined;putative DMT superfamily transporter inner membrane protein;-1
;;1877970;1879448;<;K08M3_17260;K08M3_17260;CDS;undefined;hypothetical protein;12
;;1879458;1879916;<;K08M3_17270;K08M3_17270;CDS;undefined;Tir chaperone protein (CesT);11
;;1880147;1881124;<;K08M3_17280;K08M3_17280;CDS;undefined;hypothetical protein;9
;;1881135;1881581;<;K08M3_17290;K08M3_17290;CDS;undefined;hypothetical protein;8
;;1881837;1883000;<;vopS;K08M3_17300;CDS;undefined;Adenosine monophosphate-protein transferase VopS;6
;;1883004;1883435;<;K08M3_17310;K08M3_17310;CDS;undefined;Tir chaperone protein (CesT);5
;;1883621;1884259;<;yscL;K08M3_17320;CDS;undefined;Yop protein translocation protein L;4
;;1884238;1884768;<;yscK;K08M3_17330;CDS;undefined;Yop protein translocation protein K;3
;;1884896;1885639;<;yscJ;K08M3_17340;CDS;undefined;Yop protein translocation lipoprotein J precursor;2
;;1885642;1885986;<;yscI;K08M3_17350;CDS;undefined;Yop protein translocation protein I;1
;;1885995;1886630;<;K08M3_17360;K08M3_17360;CDS;undefined;YopR Core;0
Vibrio_alginolyticus_NBRC_15630_ATCC_17749_aa3541752_C1;86.11
;;832935;834140;>;N646_0738;N646_0738;CDS;541130681;putative translocation protein in type III secretion;-1
;;834137;835105;>;N646_0739;N646_0739;CDS;541130682;type III secretion protein;21
;;835102;835752;>;N646_0740;N646_0740;CDS;541130683;type III secretion system protein;20
;;835766;836032;>;N646_0741;N646_0741;CDS;541130684;translocation protein in type III secretion;19
;;836128;836814;>;N646_0742;N646_0742;CDS;541130685;translocation protein in type III secretion;18
;;836830;837879;>;N646_0743;N646_0743;CDS;541130686;translocation protein in type III secretion;17
;;838090;838692;>;N646_0744;N646_0744;CDS;541130687;AraC-type DNA-binding domain-containing protein;-1
;;838805;839701;>;N646_0745;N646_0745;CDS;541130688;hypothetical protein;-1
;;839791;841269;<;N646_0746;N646_0746;CDS;541130689;hypothetical protein;12
;;841279;841737;<;N646_0747;N646_0747;CDS;541130690;hypothetical protein;11
;;841968;842945;<;N646_0748;N646_0748;CDS;541130691;hypothetical protein;9
;;842956;843381;<;N646_0749;N646_0749;CDS;541130692;hypothetical protein;8
;;843539;843661;<;N646_0750;N646_0750;CDS;541130693;hypothetical protein;-1
;;843658;844782;<;N646_0751;N646_0751;CDS;541130694;hypothetical protein;6
;;844825;845256;<;N646_0752;N646_0752;CDS;541130695;putative type III chaperone;5
;;845439;846077;<;N646_0753;N646_0753;CDS;541130696;type III secretion protein;4
;;846056;846721;<;N646_0754;N646_0754;CDS;541130697;putative type III secretion protein;3
;;846714;847457;<;N646_0755;N646_0755;CDS;541130698;putative type III secretion lipoprotein;2
;;847460;847804;<;N646_0756;N646_0756;CDS;541130699;type III export protein;1
;;847813;848448;<;N646_0757;N646_0757;CDS;541130700;VscH;0
Vibrio_alginolyticus_FDAARGOS_114_aa29539751_C1;86.11
;;1489663;1490298;>;AL545_15760;AL545_15760;CDS;undefined;YopR family type III secretion effector;0
;;1490307;1490651;>;AL545_15765;AL545_15765;CDS;undefined;EscI/YscI/HrpB family type III secretion system inner rod protein;1
;;1490651;1491397;>;AL545_15770;AL545_15770;CDS;undefined;EscJ/YscJ/HrcJ family type III secretion inner membrane ring protein;2
;;1491390;1492055;>;AL545_15775;AL545_15775;CDS;undefined;type III secretion protein;3
;;1492034;1492672;>;AL545_15780;AL545_15780;CDS;undefined;HrpE/YscL family type III secretion apparatus protein;4
;;1492855;1493286;>;AL545_15785;AL545_15785;CDS;undefined;type III chaperone;5
;;1493290;1494453;>;AL545_15790;AL545_15790;CDS;undefined;effector protein;6
;;1494730;1495155;>;AL545_15795;AL545_15795;CDS;undefined;type III secretion chaperone CesT;8
;;1495166;1496143;>;AL545_15800;AL545_15800;CDS;undefined;hypothetical protein;9
;;1496374;1496832;>;AL545_15805;AL545_15805;CDS;undefined;Tir chaperone family protein;11
;;1496842;1498320;>;AL545_15810;AL545_15810;CDS;undefined;cation transporter;12
;;1498410;1499306;<;AL545_15815;AL545_15815;CDS;undefined;EamA family transporter;-1
;;1499419;1500129;<;AL545_15820;AL545_15820;CDS;undefined;AraC family transcriptional regulator;-1
;;1500232;1501281;<;AL545_15825;AL545_15825;CDS;undefined;EscU/YscU/HrcU family type III secretion system export apparatus switch protein;17
;;1501297;1502082;<;AL545_15830;AL545_15830;CDS;undefined;EscT/YscT/HrcT family type III secretion system export apparatus protein;18
;;1502079;1502345;<;AL545_15835;AL545_15835;CDS;undefined;EscS/YscS/HrcS family type III secretion system export apparatus protein;19
;;1502359;1503009;<;AL545_15840;AL545_15840;CDS;undefined;EscR/YscR/HrcR family type III secretion system export apparatus protein;20
;;1503006;1503974;<;AL545_15845;AL545_15845;CDS;undefined;YscQ/HrcQ family type III secretion apparatus protein;21
;;1503971;1505176;<;AL545_15850;AL545_15850;CDS;undefined;type III secretion system needle length determinant;-1
Vibrio_alginolyticus_ZJ_T_aa16797451_C1;86.01
;;1761370;1762575;>;BAU10_07820;BAU10_07820;CDS;1042043007;type III secretion system needle length determinant;-1
;;1762572;1763540;>;BAU10_07825;BAU10_07825;CDS;1042043008;type III secretion system protein;21
;;1763537;1764187;>;BAU10_07830;BAU10_07830;CDS;1042043009;EscR/YscR/HrcR family type III secretion system export apparatus protein;20
;;1764201;1764467;>;BAU10_07835;BAU10_07835;CDS;1042043010;EscS/YscS/HrcS family type III secretion system export apparatus protein;19
;;1764464;1765249;>;BAU10_07840;BAU10_07840;CDS;1042043011;EscT/YscT/HrcT family type III secretion system export apparatus protein;18
;;1765265;1766314;>;BAU10_07845;BAU10_07845;CDS;1042043012;EscU/YscU/HrcU family type III secretion system export apparatus switch protein;17
;;1766417;1767127;>;BAU10_07850;BAU10_07850;CDS;1042043013;AraC family transcriptional regulator;-1
;;1767240;1768136;>;BAU10_07855;BAU10_07855;CDS;1042043014;hypothetical protein;-1
;;1768226;1769704;<;BAU10_07860;BAU10_07860;CDS;1042043015;cation transporter;12
;;1769714;1770172;<;BAU10_07865;BAU10_07865;CDS;1042043016;type III secretion chaperone CesT;11
;;1770412;1770858;<;BAU10_07870;BAU10_07870;CDS;1042043017;type III secretion chaperone CesT;8
;;1771114;1772277;<;BAU10_07875;BAU10_07875;CDS;1042043018;effector protein;6
;;1772281;1772712;<;BAU10_07880;BAU10_07880;CDS;1042043019;type III chaperone;5
;;1772898;1773536;<;BAU10_07885;BAU10_07885;CDS;1042043020;type III secretion system protein;4
;;1773515;1774180;<;BAU10_07890;BAU10_07890;CDS;1042043021;type III secretion protein;3
;;1774173;1774916;<;BAU10_07895;BAU10_07895;CDS;1042043022;EscJ/YscJ/HrcJ family type III secretion inner membrane ring protein;2
;;1774919;1775263;<;BAU10_07900;BAU10_07900;CDS;1042043023;EscI/YscI/HrpB family type III secretion system inner rod protein;1
;;1775272;1775907;<;BAU10_07905;BAU10_07905;CDS;1042043024;type III secretion effector	YopR family;0
;;1775904;1776263;<;BAU10_07910;BAU10_07910;CDS;1042043025;type III secretion protein	YscG family;-1
;;1776267;1776515;<;BAU10_07915;BAU10_07915;CDS;1042043026;EscF/YscF/HrpA family type III secretion system needle major subunit;-1
Vibrio_alginolyticus_ATCC_33868_aa29535151_C1;85.91
;;723893;725098;>;AL539_12655;AL539_12655;CDS;undefined;type III secretion system needle length determinant;-1
;;725095;726063;>;AL539_12660;AL539_12660;CDS;undefined;YscQ/HrcQ family type III secretion apparatus protein;21
;;726060;726710;>;AL539_12665;AL539_12665;CDS;undefined;EscR/YscR/HrcR family type III secretion system export apparatus protein;20
;;726724;726990;>;AL539_12670;AL539_12670;CDS;undefined;EscS/YscS/HrcS family type III secretion system export apparatus protein;19
;;726987;727772;>;AL539_12675;AL539_12675;CDS;undefined;EscT/YscT/HrcT family type III secretion system export apparatus protein;18
;;727788;728837;>;AL539_12680;AL539_12680;CDS;undefined;EscU/YscU/HrcU family type III secretion system export apparatus switch protein;17
;;728940;729650;>;AL539_12685;AL539_12685;CDS;undefined;AraC family transcriptional regulator;-1
;;729763;730659;>;AL539_12690;AL539_12690;CDS;undefined;EamA family transporter;-1
;;730749;732227;<;AL539_12695;AL539_12695;CDS;undefined;cation transporter;12
;;732237;732695;<;AL539_12700;AL539_12700;CDS;undefined;Tir chaperone family protein;11
;;732926;733903;<;AL539_12705;AL539_12705;CDS;undefined;hypothetical protein;9
;;733914;734339;<;AL539_12710;AL539_12710;CDS;undefined;type III secretion chaperone CesT;8
;;734616;735779;<;AL539_12715;AL539_12715;CDS;undefined;effector protein;6
;;735783;736214;<;AL539_12720;AL539_12720;CDS;undefined;type III chaperone;5
;;736400;737038;<;AL539_12725;AL539_12725;CDS;undefined;HrpE/YscL family type III secretion apparatus protein;4
;;737017;737682;<;AL539_12730;AL539_12730;CDS;undefined;type III secretion protein;3
;;737675;738421;<;AL539_12735;AL539_12735;CDS;undefined;EscJ/YscJ/HrcJ family type III secretion inner membrane ring protein;2
;;738421;738765;<;AL539_12740;AL539_12740;CDS;undefined;EscI/YscI/HrpB family type III secretion system inner rod protein;1
;;738774;739409;<;AL539_12745;AL539_12745;CDS;undefined;YopR family type III secretion effector;0
Vibrio_harveyi_ATCC_33843_392_MAV_aa7701152_C1;81.42
;;1398310;1398975;>;LA59_06525;LA59_06525;CDS;701172585;type III secretion protein;3
;;1398954;1399589;>;LA59_06530;LA59_06530;CDS;701170686;type III secretion system protein;4
;;1399814;1400209;>;LA59_06535;LA59_06535;CDS;701170687;hypothetical protein;-1
;;1400213;1403104;>;LA59_06540;LA59_06540;CDS;701170688;hypothetical protein;-1
;;1403599;1404039;>;LA59_06545;LA59_06545;CDS;701170689;hypothetical protein;8
;;1404051;1405028;>;LA59_06550;LA59_06550;CDS;701170690;hypothetical protein;9
;;1405249;1405707;>;LA59_06555;LA59_06555;CDS;701170691;type III secretion chaperone CesT;11
;;1405719;1407197;>;LA59_06560;LA59_06560;CDS;701170692;cation transporter;12
;;1407363;1408415;<;LA59_06565;LA59_06565;CDS;701170693;preprotein translocase U;17
;;1408538;1409320;<;LA59_06570;LA59_06570;CDS;701170694;preprotein translocase T;18
;;1409317;1409583;<;LA59_06575;LA59_06575;CDS;701170695;preprotein translocase S;19
;;1409597;1410247;<;ssaR;LA59_06580;CDS;701170696;type III secretion system protein SsaR;20
;;1410244;1411209;<;LA59_06585;LA59_06585;CDS;701170697;type III secretion system protein;21
;;1411206;1412681;<;LA59_06590;LA59_06590;CDS;701170698;type III secretion system needle length determinant;-1
;;1412691;1413152;<;LA59_06595;LA59_06595;CDS;701170699;type III secretion protein;-1
;;1413149;1414471;<;fliI;LA59_06600;CDS;701170700;ATP synthase;-1
Vibrio_harveyi_QT520_aa19084352_C1;81.42
;;308947;309612;>;BG259_01415;BG259_01415;CDS;1120756504;type III secretion protein;3
;;309591;310226;>;BG259_01420;BG259_01420;CDS;1120753661;type III secretion system protein;4
;;310451;310846;>;BG259_01425;BG259_01425;CDS;1120753662;hypothetical protein;-1
;;310850;313741;>;BG259_01430;BG259_01430;CDS;1120753663;hypothetical protein;-1
;;314224;314664;>;BG259_01435;BG259_01435;CDS;1120753664;hypothetical protein;8
;;314676;315653;>;BG259_01440;BG259_01440;CDS;1120753665;hypothetical protein;9
;;315874;316332;>;BG259_01445;BG259_01445;CDS;1120753666;Tir chaperone family protein;11
;;316344;317822;>;BG259_01450;BG259_01450;CDS;1120753667;cation transporter;12
;;317973;319025;<;BG259_01455;BG259_01455;CDS;1120753668;EscU/YscU/HrcU family type III secretion system export apparatus switch protein;17
;;319148;319930;<;BG259_01460;BG259_01460;CDS;1120753669;EscT/YscT/HrcT family type III secretion system export apparatus protein;18
;;319927;320193;<;BG259_01465;BG259_01465;CDS;1120753670;EscS/YscS/HrcS family type III secretion system export apparatus protein;19
;;320207;320857;<;BG259_01470;BG259_01470;CDS;1120753671;EscR/YscR/HrcR family type III secretion system export apparatus protein;20
;;320854;321819;<;BG259_01475;BG259_01475;CDS;1120753672;type III secretion system protein;21
;;321816;323300;<;BG259_01480;BG259_01480;CDS;1120753673;type III secretion system needle length determinant;-1
;;323310;323771;<;BG259_01485;BG259_01485;CDS;1120753674;type III secretion protein;-1
;;323768;325090;<;BG259_01490;BG259_01490;CDS;1120753675;EscN/YscN/HrcN family type III secretion system ATPase;-1
Vibrio_harveyi_ATCC_43516_aa15584352_C1;81.42
;;3227428;3228093;>;AL538_15165;AL538_15165;CDS;undefined;type III secretion protein;3
;;3228072;3228707;>;AL538_15170;AL538_15170;CDS;undefined;HrpE/YscL family type III secretion apparatus protein;4
;;3228932;3229327;>;AL538_15175;AL538_15175;CDS;undefined;hypothetical protein;-1
;;3229331;3232222;>;AL538_15180;AL538_15180;CDS;undefined;hypothetical protein;-1
;;3232660;3233100;>;AL538_15185;AL538_15185;CDS;undefined;hypothetical protein;8
;;3233113;3234090;>;AL538_15190;AL538_15190;CDS;undefined;hypothetical protein;9
;;3234311;3234769;>;AL538_15195;AL538_15195;CDS;undefined;Tir chaperone family protein;11
;;3234781;3236259;>;AL538_15200;AL538_15200;CDS;undefined;cation transporter;12
;;3236425;3237477;<;AL538_15205;AL538_15205;CDS;undefined;EscU/YscU/HrcU family type III secretion system export apparatus switch protein;17
;;3237600;3238382;<;AL538_15210;AL538_15210;CDS;undefined;EscT/YscT/HrcT family type III secretion system export apparatus protein;18
;;3238379;3238645;<;AL538_15215;AL538_15215;CDS;undefined;EscS/YscS/HrcS family type III secretion system export apparatus protein;19
;;3238659;3239309;<;AL538_15220;AL538_15220;CDS;undefined;EscR/YscR/HrcR family type III secretion system export apparatus protein;20
;;3239306;3240271;<;AL538_15225;AL538_15225;CDS;undefined;YscQ/HrcQ family type III secretion apparatus protein;21
;;3240268;3241752;<;AL538_15230;AL538_15230;CDS;undefined;type III secretion system needle length determinant;-1
;;3241762;3242223;<;AL538_15235;AL538_15235;CDS;undefined;type III secretion protein;-1
;;3242220;3243542;<;AL538_15240;AL538_15240;CDS;undefined;EscN/YscN/HrcN family type III secretion system ATPase;-1
Vibrio_harveyi_345_aa28502951_C1;80.92
Vibrio_campbellii_LA16_V1_aa21426551_C1;79.92
;;2464841;2466163;>;CAY59_11590;CAY59_11590;CDS;undefined;EscN/YscN/HrcN family type III secretion system ATPase;-1
;;2466160;2466621;>;CAY59_11595;CAY59_11595;CDS;undefined;type III secretion protein;-1
;;2466631;2468001;>;CAY59_11600;CAY59_11600;CDS;undefined;type III secretion system needle length determinant;-1
;;2468001;2468966;>;CAY59_11605;CAY59_11605;CDS;undefined;type III secretion system protein;21
;;2468963;2469613;>;CAY59_11610;CAY59_11610;CDS;undefined;EscR/YscR/HrcR family type III secretion system export apparatus protein;20
;;2469627;2469893;>;CAY59_11615;CAY59_11615;CDS;undefined;EscS/YscS/HrcS family type III secretion system export apparatus protein;19
;;2469890;2470672;>;CAY59_11620;CAY59_11620;CDS;undefined;EscT/YscT/HrcT family type III secretion system export apparatus protein;18
;;2470691;2471740;>;CAY59_11625;CAY59_11625;CDS;undefined;EscU/YscU/HrcU family type III secretion system export apparatus switch protein;17
;;2471964;2473442;<;CAY59_11630;CAY59_11630;CDS;undefined;cation transporter;12
;;2473454;2473912;<;CAY59_11635;CAY59_11635;CDS;undefined;Tir chaperone family protein;11
;;2474254;2475414;<;CAY59_11640;CAY59_11640;CDS;undefined;effector protein;6
;;2475418;2475855;<;CAY59_11645;CAY59_11645;CDS;undefined;type III chaperone;5
;;2476138;2479041;<;CAY59_11650;CAY59_11650;CDS;undefined;hypothetical protein;-1
;;2479045;2479440;<;CAY59_11655;CAY59_11655;CDS;undefined;hypothetical protein;-1
;;2479667;2480302;<;CAY59_11660;CAY59_11660;CDS;undefined;type III secretion system protein;4
Vibrio_campbellii_LMB29_aa19693251_C1;79.92
;;2343847;2345169;>;BWP24_11215;BWP24_11215;CDS;1134506722;EscN/YscN/HrcN family type III secretion system ATPase;-1
;;2345166;2345627;>;BWP24_11220;BWP24_11220;CDS;1134506723;type III secretion protein;-1
;;2345637;2347025;>;BWP24_11225;BWP24_11225;CDS;1134506724;type III secretion system needle length determinant;-1
;;2347025;2347990;>;BWP24_11230;BWP24_11230;CDS;1134507812;type III secretion system protein;21
;;2347987;2348637;>;BWP24_11235;BWP24_11235;CDS;1134506725;EscR/YscR/HrcR family type III secretion system export apparatus protein;20
;;2348651;2348917;>;BWP24_11240;BWP24_11240;CDS;1134506726;EscS/YscS/HrcS family type III secretion system export apparatus protein;19
;;2348914;2349696;>;BWP24_11245;BWP24_11245;CDS;1134506727;EscT/YscT/HrcT family type III secretion system export apparatus protein;18
;;2349715;2350764;>;BWP24_11250;BWP24_11250;CDS;1134506728;EscU/YscU/HrcU family type III secretion system export apparatus switch protein;17
;;2350954;2352432;<;BWP24_11255;BWP24_11255;CDS;1134506729;cation transporter;12
;;2352444;2352902;<;BWP24_11260;BWP24_11260;CDS;1134506730;Tir chaperone family protein;11
;;2353245;2354405;<;BWP24_11265;BWP24_11265;CDS;1134506731;effector protein;6
;;2354409;2354846;<;BWP24_11270;BWP24_11270;CDS;1134506732;type III chaperone;5
;;2355130;2358033;<;BWP24_11275;BWP24_11275;CDS;1134506733;hypothetical protein;-1
;;2358037;2358432;<;BWP24_11280;BWP24_11280;CDS;1134506734;hypothetical protein;-1
;;2358659;2359294;<;BWP24_11285;BWP24_11285;CDS;1134506735;type III secretion system protein;4
Vibrio_campbellii_20130629003S01_aa21400551_C1;79.92
;;2423173;2424495;>;yscN;Vc3S01_2144;CDS;undefined;ATP synthase;-1
;;2424492;2424953;>;Vc3S01_2145;Vc3S01_2145;CDS;undefined;hypothetical protein;-1
;;2424963;2426351;>;Vc3S01_2146;Vc3S01_2146;CDS;undefined;hypothetical protein;-1
;;2426351;2427316;>;yscQ;Vc3S01_2147;CDS;undefined;type III secretion system protein;21
;;2427313;2427963;>;yscR;Vc3S01_2148;CDS;undefined;flagellar biosynthesis protein FliP;20
;;2427977;2428243;>;yscS;Vc3S01_2149;CDS;undefined;preprotein translocase S;19
;;2428300;2429022;>;yscT;Vc3S01_2150;CDS;undefined;preprotein translocase T;18
;;2429041;2430090;>;yscU;Vc3S01_2151;CDS;undefined;preprotein translocase U;17
;;2430273;2431751;<;Vc3S01_2152;Vc3S01_2152;CDS;undefined;cation transporter;12
;;2431763;2432221;<;Vc3S01_2153;Vc3S01_2153;CDS;undefined;type III secretion chaperone	CesT family;11
;;2432564;2433724;<;Vc3S01_2154;Vc3S01_2154;CDS;undefined;multidrug DMT transporter permease;6
;;2433728;2434165;<;Vc3S01_2155;Vc3S01_2155;CDS;undefined;type III chaperone;5
;;2434449;2437352;<;Vc3S01_2156;Vc3S01_2156;CDS;undefined;hypothetical protein;-1
;;2437356;2437751;<;Vc3S01_2157;Vc3S01_2157;CDS;undefined;hypothetical protein;-1
;;2437978;2438613;<;yscL;Vc3S01_2158;CDS;undefined;type III secretion system protein;4
Vibrio_jasicida_090810c_aa28876151_C1;79.82
Vibrio_campbellii_1114GL_aa19910551_C1;79.62
;;1003624;1004994;>;Vca1114GL_00901;Vca1114GL_00901;CDS;1143702440;hypothetical protein;-1
;;1004994;1005959;>;yscQ;Vca1114GL_00902;CDS;1143702441;Yop proteins translocation protein Q;21
;;1005956;1006606;>;fliP_1;Vca1114GL_00903;CDS;1143702442;Flagellar biosynthetic protein FliP precursor;20
;;1006620;1006886;>;fliQ_1;Vca1114GL_00904;CDS;1143702443;Flagellar biosynthetic protein FliQ;19
;;1006883;1007665;>;Vca1114GL_00905;Vca1114GL_00905;CDS;1143702444;flagellar biosynthesis protein FliR;18
;;1007684;1008736;>;yscU;Vca1114GL_00906;CDS;1143702445;Yop proteins translocation protein U;17
;;1008851;1009768;<;dmlR_3;Vca1114GL_00907;CDS;1143702446;HTH-type transcriptional regulator DmlR;16
;;1009879;1010805;>;Vca1114GL_00908;Vca1114GL_00908;CDS;1143702447;Alpha/beta hydrolase family protein;-1
;;1010946;1012424;<;Vca1114GL_00909;Vca1114GL_00909;CDS;1143702448;hypothetical protein;12
;;1012436;1012894;<;Vca1114GL_00910;Vca1114GL_00910;CDS;1143702449;Tir chaperone protein (CesT);11
;;1013236;1014396;<;vopS;Vca1114GL_00911;CDS;1143702450;Adenosine monophosphate-protein transferase VopS;6
;;1014400;1014837;<;Vca1114GL_00912;Vca1114GL_00912;CDS;1143702451;Tir chaperone protein (CesT);5
;;1015121;1018024;<;Vca1114GL_00913;Vca1114GL_00913;CDS;1143702452;ADP-ribosyltransferase exoenzyme;-1
;;1018028;1018423;<;Vca1114GL_00914;Vca1114GL_00914;CDS;1143702453;hypothetical protein;-1
;;1018650;1019285;<;yscL;Vca1114GL_00915;CDS;1143702454;Yop proteins translocation protein L;4
Vibrio_campbellii_151112C_aa28938651_C1;79.62
Vibrio_campbellii_BoB_90_aa29064551_C1;79.62
;;176523;177845;>;C1N51_00785;C1N51_00785;CDS;undefined;EscN/YscN/HrcN family type III secretion system ATPase;-1
;;177842;178303;>;C1N51_00790;C1N51_00790;CDS;undefined;type III secretion protein;-1
;;178313;179683;>;C1N51_00795;C1N51_00795;CDS;undefined;type III secretion system needle length determinant;-1
;;179683;180648;>;C1N51_00800;C1N51_00800;CDS;undefined;YscQ/HrcQ family type III secretion apparatus protein;21
;;180645;181295;>;C1N51_00805;C1N51_00805;CDS;undefined;EscR/YscR/HrcR family type III secretion system export apparatus protein;20
;;181309;181575;>;C1N51_00810;C1N51_00810;CDS;undefined;EscS/YscS/HrcS family type III secretion system export apparatus protein;19
;;181572;182354;>;C1N51_00815;C1N51_00815;CDS;undefined;EscT/YscT/HrcT family type III secretion system export apparatus protein;18
;;182373;183422;>;C1N51_00820;C1N51_00820;CDS;undefined;EscU/YscU/HrcU family type III secretion system export apparatus switch protein;17
;;183625;185103;<;C1N51_00825;C1N51_00825;CDS;undefined;cation transporter;12
;;185115;185573;<;C1N51_00830;C1N51_00830;CDS;undefined;Tir chaperone family protein;11
;;185915;187075;<;C1N51_00835;C1N51_00835;CDS;undefined;effector protein;6
;;187079;187516;<;C1N51_00840;C1N51_00840;CDS;undefined;type III chaperone;5
;;187800;190703;<;C1N51_00845;C1N51_00845;CDS;undefined;hypothetical protein;-1
;;190707;191102;<;C1N51_00850;C1N51_00850;CDS;undefined;hypothetical protein;-1
;;191329;191964;<;C1N51_00855;C1N51_00855;CDS;undefined;HrpE/YscL family type III secretion apparatus protein;4
Vibrio_campbellii_BoB_53_aa29064751_C1;79.22
;;2268157;2269479;>;C1N50_10860;C1N50_10860;CDS;undefined;EscN/YscN/HrcN family type III secretion system ATPase;-1
;;2269476;2269937;>;C1N50_10865;C1N50_10865;CDS;undefined;type III secretion protein;-1
;;2269947;2271335;>;C1N50_10870;C1N50_10870;CDS;undefined;type III secretion system needle length determinant;-1
;;2271335;2272300;>;C1N50_10875;C1N50_10875;CDS;undefined;YscQ/HrcQ family type III secretion apparatus protein;21
;;2272297;2272947;>;C1N50_10880;C1N50_10880;CDS;undefined;EscR/YscR/HrcR family type III secretion system export apparatus protein;20
;;2272961;2273227;>;C1N50_10885;C1N50_10885;CDS;undefined;EscS/YscS/HrcS family type III secretion system export apparatus protein;19
;;2273224;2274006;>;C1N50_10890;C1N50_10890;CDS;undefined;EscT/YscT/HrcT family type III secretion system export apparatus protein;18
;;2274025;2275074;>;C1N50_10895;C1N50_10895;CDS;undefined;EscU/YscU/HrcU family type III secretion system export apparatus switch protein;17
;;2275271;2276749;<;C1N50_10900;C1N50_10900;CDS;undefined;cation transporter;12
;;2276761;2277219;<;C1N50_10905;C1N50_10905;CDS;undefined;Tir chaperone family protein;11
;;2277561;2278721;<;C1N50_10910;C1N50_10910;CDS;undefined;effector protein;6
;;2278725;2279162;<;C1N50_10915;C1N50_10915;CDS;undefined;type III chaperone;5
;;2279446;2282349;<;C1N50_10920;C1N50_10920;CDS;undefined;hypothetical protein;-1
;;2282353;2282748;<;C1N50_10925;C1N50_10925;CDS;undefined;hypothetical protein;-1
;;2282974;2283609;<;C1N50_10930;C1N50_10930;CDS;undefined;HrpE/YscL family type III secretion apparatus protein;4
Vibrio_tubiashii_ATCC_19109_aa7721051_C1;74.73
;;1996716;1998038;>;fliI;IX91_09205;CDS;703561993;ATP synthase;-1
;;1998035;1998496;>;IX91_09210;IX91_09210;CDS;703561994;type III secretion protein;-1
;;1998505;1999641;>;IX91_09215;IX91_09215;CDS;703561995;translocation protein in type III secretion;-1
;;1999641;2000600;>;IX91_09220;IX91_09220;CDS;703561996;type III secretion system protein;21
;;2000602;2001252;>;ssaR;IX91_09225;CDS;703561997;type III secretion system protein SsaR;20
;;2001267;2001533;>;IX91_09230;IX91_09230;CDS;703561998;preprotein translocase S;19
;;2001530;2002321;>;IX91_09235;IX91_09235;CDS;703561999;preprotein translocase T;18
;;2002331;2003386;>;IX91_09240;IX91_09240;CDS;703562000;preprotein translocase U;17
;;2003441;2004916;<;IX91_09245;IX91_09245;CDS;703562001;cation transporter;12
;;2004928;2005386;<;IX91_09250;IX91_09250;CDS;703562002;type III secretion chaperone CesT;11
;;2005777;2008554;<;IX91_09255;IX91_09255;CDS;703562003;hypothetical protein;-1
;;2008569;2008952;<;IX91_09260;IX91_09260;CDS;703562004;hypothetical protein;-1
;;2009308;2009940;<;IX91_09265;IX91_09265;CDS;703562005;type III secretion system protein;4
;;2009919;2010584;<;IX91_09270;IX91_09270;CDS;703562006;type III secretion protein;3
;;2010577;2011320;<;IX91_09275;IX91_09275;CDS;703562007;preproteins translocase J;2
;;2011324;2011668;<;IX91_09280;IX91_09280;CDS;703562008;type III export protein;1
;;2011677;2012306;<;IX91_09285;IX91_09285;CDS;703562009;type III export protein;0
Vibrio_campbellii_ATCC_BAA_1116_aa177051_C1;61.74
;;1719123;1720283;>;VIBHAR_01713;VIBHAR_01713;CDS;156525596;hypothetical protein;6
;;1720348;1721127;<;VIBHAR_01714;VIBHAR_01714;CDS;156525597;hypothetical protein;-1
;;1721167;1721391;<;VIBHAR_01715;VIBHAR_01715;CDS;156525598;hypothetical protein;-1
;;1721839;1722822;>;VIBHAR_01716;VIBHAR_01716;CDS;156525599;hypothetical protein;-1
;;1722932;1723369;>;VIBHAR_01717;VIBHAR_01717;CDS;156525600;hypothetical protein;-1
;;1723393;1724403;>;VIBHAR_01718;VIBHAR_01718;CDS;156525601;hypothetical protein;-1
;;1724568;1725611;>;VIBHAR_01719;VIBHAR_01719;CDS;156525602;hypothetical protein;-1
;;1725608;1727272;>;VIBHAR_01720;VIBHAR_01720;CDS;156525603;hypothetical protein;12
;;1727413;1728339;<;VIBHAR_01721;VIBHAR_01721;CDS;156525604;hypothetical protein;-1
;;1728438;1729367;>;VIBHAR_01722;VIBHAR_01722;CDS;156525605;hypothetical protein;16
;;1729485;1730534;<;VIBHAR_01723;VIBHAR_01723;CDS;156525606;hypothetical protein;17
;;1730553;1731335;<;VIBHAR_01724;VIBHAR_01724;CDS;156525607;hypothetical protein;18
;;1731332;1731598;<;VIBHAR_01725;VIBHAR_01725;CDS;156525608;hypothetical protein;19
;;1731612;1732262;<;VIBHAR_01726;VIBHAR_01726;CDS;156525609;hypothetical protein;20
;;1732259;1733227;<;VIBHAR_01727;VIBHAR_01727;CDS;156525610;hypothetical protein;21
;;1733224;1734519;<;VIBHAR_01728;VIBHAR_01728;CDS;156525611;hypothetical protein;-1
Vibrio_campbellii_ATCC_BAA_1116_aa4644351_C1;61.74
;;992482;993777;>;M892_04525;M892_04525;CDS;538265079;T3SS/putative translocation protein VscP1;-1
;;993774;994742;>;M892_04530;M892_04530;CDS;538265080;T3SS/flagellar motor switch/secretory pathway protein VscQ1;21
;;994739;995389;>;M892_04535;M892_04535;CDS;538262962;T3SS/component VscR1;20
;;995403;995669;>;M892_04540;M892_04540;CDS;538265081;T3SS/component VscS1;19
;;995666;996448;>;M892_04545;M892_04545;CDS;538265082;T3SS/component VscT1;18
;;996467;997516;>;M892_04550;M892_04550;CDS;538265083;T3SS/component VscU1;17
;;997634;998551;<;M892_04555;M892_04555;CDS;538265084;transcriptional regulator;16
;;998845;999588;>;M892_04560;M892_04560;CDS;538265085;hypothetical protein;-1
;;999729;1001393;<;M892_04565;M892_04565;CDS;538265086;cation transporter;12
;;1001390;1002433;<;M892_04570;M892_04570;CDS;538265087;hypothetical protein;-1
;;1002598;1003608;<;M892_04575;M892_04575;CDS;538265088;integrase;-1
;;1004166;1004579;<;M892_04580;M892_04580;CDS;538265089;transposase;-1
;;1004632;1005093;>;M892_04585;M892_04585;CDS;538265090;transposase;-1
;;1005158;1006318;<;M892_04590;M892_04590;CDS;538265091;multidrug DMT transporter permease;6
;;1006322;1006759;<;M892_04595;M892_04595;CDS;538265092;type III chaperone;5
;;1007043;1009946;<;M892_04600;M892_04600;CDS;538265093;hypothetical protein;-1
Genomes without the synteny:
Vibrio_alginolyticus_K01M1_aa21195051_C1
Vibrio_alginolyticus_K08M4_aa21195251_C1
Vibrio_anguillarum_178_90_aa19897551_C1
Vibrio_anguillarum_261_91_aa19897751_C1
Vibrio_anguillarum_425_aa30312051_C1
Vibrio_anguillarum_4299_aa19896551_C1
Vibrio_anguillarum_4299_E1_R1_aa33912351_C1
Vibrio_anguillarum_51_82_2_aa19898551_C1
Vibrio_anguillarum_601_90_aa19900651_C1
Vibrio_anguillarum_6018_1_aa19900851_C1
Vibrio_anguillarum_775_aa2176751_C1
Vibrio_anguillarum_87_9_116_aa19899351_C1
Vibrio_anguillarum_87_9_116_aa22115051_C1
Vibrio_anguillarum_87_9_117_aa19897151_C1
Vibrio_anguillarum_90_11_286_aa16605051_C1
Vibrio_anguillarum_90_11_287_aa19900251_C1
Vibrio_anguillarum_9014_8_aa19899151_C1
Vibrio_anguillarum_91_8_178_aa19897351_C1
Vibrio_anguillarum_A023_aa19896751_C1
Vibrio_anguillarum_aa19900451_C1
Vibrio_anguillarum_ATCC_68554_aa22912651_C1
Vibrio_anguillarum_Ba35_aa19897951_C1
Vibrio_anguillarum_Ba35_E2_2_aa33911751_C1
Vibrio_anguillarum_Ba35_E2_R1_aa33911951_C1
Vibrio_anguillarum_Ba35_E2_R3_aa33911551_C1
Vibrio_anguillarum_Ba35_E2_R4_aa33912151_C1
Vibrio_anguillarum_CNEVA_NB11008_aa22120251_C1
Vibrio_anguillarum_DSM_21597_aa19899951_C1
Vibrio_anguillarum_HI610_aa19898351_C1
Vibrio_anguillarum_JLL237_aa22119851_C1
Vibrio_anguillarum_LMG12010_aa19898751_C1
Vibrio_anguillarum_M3_aa4629751_C1
Vibrio_anguillarum_MVAV6203_aa21637951
Vibrio_anguillarum_NB10_aa7864251_C1
Vibrio_anguillarum_PF4_aa28138351_C1
Vibrio_anguillarum_PF4_E1_1_aa33905151_C1
Vibrio_anguillarum_PF4_E1_2_aa33905751_C1
Vibrio_anguillarum_PF4_E1_3_aa33905951_C1
Vibrio_anguillarum_PF4_E1_4_aa33905351_C1
Vibrio_anguillarum_PF4_E1_5_aa33905551_C1
Vibrio_anguillarum_PF4_E2_2_aa33906551_C1
Vibrio_anguillarum_PF4_E2_3_aa33906351_C1
Vibrio_anguillarum_PF4_E2_5_aa33906951_C1
Vibrio_anguillarum_PF4_E2_6_aa33907151_C1
Vibrio_anguillarum_PF4_E2_R1_aa33906151_C1
Vibrio_anguillarum_PF4_E2_R4_aa33906751_C1
Vibrio_anguillarum_PF4_substr_R4_aa28137951_C1
Vibrio_anguillarum_PF4_substr_R6_aa28138551_C1
Vibrio_anguillarum_PF4_substr_R8_aa28138151_C1
Vibrio_anguillarum_PF430_3_aa19896951_C1
Vibrio_anguillarum_PF7_aa19972251_C1
Vibrio_anguillarum_S2_2_9_aa19898951_C1
Vibrio_anguillarum_S3_4_9_aa22120051_C1
Vibrio_anguillarum_T265_aa19898151_C1
Vibrio_anguillarum_VA1_aa19901051_C1
Vibrio_anguillarum_VIB_18_aa19988451_C1
Vibrio_anguillarum_VIB_93_aa19901251_C1
Vibrio_anguillarum_VIB12_aa23103351_C1
Vibrio_anguillarum_VIB43_aa22875451_C1
Vibrio_azureus_LC2_005_aa28498551_C1
Vibrio_breoganii_FF50_aa16772751_C1
Vibrio_campbellii_CAIM_519_NBRC_15631_ATCC_25920_CAIM_519T_aa21637551_C1
Vibrio_campbellii_DS40M4_aa33125851_C1
Vibrio_casei_DSM_22364_aa22180252_C1
Vibrio_cholerae_10432_62_aa9692651
Vibrio_cholerae_1154_74_aa9692351
Vibrio_cholerae_2012EL_2176_aa7654151_C1
Vibrio_cholerae_2012Env_9_aa7887152_C1
Vibrio_cholerae_2740_80_aa16834151_C1
Vibrio_cholerae_4295STDY6534216_aa9003244451_C1
Vibrio_cholerae_4295STDY6534232_aa9003244251_C1
Vibrio_cholerae_4295STDY6534248_aa9003244551_C1
Vibrio_cholerae_A1552_aa28928551_C1
Vibrio_cholerae_A1552_aa29972151_C1
Vibrio_cholerae_A1552_aa30976951_C1
Vibrio_cholerae_A19_aa12502352_C1
Vibrio_cholerae_C5_aa18873951_C1
Vibrio_cholerae_CRC1106_aa18874551_C1
Vibrio_cholerae_CRC711_aa18874351_C1
Vibrio_cholerae_E1162_aa18874951_C1
Vibrio_cholerae_E1320_aa18874151_C1
Vibrio_cholerae_E506_aa18874751_C1
Vibrio_cholerae_E7946_aa27496351_C1
Vibrio_cholerae_E9120_aa18876551_C1
Vibrio_cholerae_Env_390_aa18544251_C1
Vibrio_cholerae_FDAARGOS_223_aa20733351_C1
Vibrio_cholerae_FDAARGOS_223_aa20733352_C1
Vibrio_cholerae_FORC_055_aa23130251_C1
Vibrio_cholerae_ICDC_VC661_aa23130051_C1
Vibrio_cholerae_IEC224_aa2508551_C1
Vibrio_cholerae_LMA3984_4_aa1950651_C1
Vibrio_cholerae_M2140_aa18876351_C1
Vibrio_cholerae_M66_2_aa216051_C1
Vibrio_cholerae_MJ_1236_aa225851_C1
Vibrio_cholerae_MS6_aa8292151_C1
Vibrio_cholerae_N16961_aa30637851_C1
Vibrio_cholerae_NCTC5395_aa18875151_C1
Vibrio_cholerae_NCTC9420_aa18876151_C1
Vibrio_cholerae_O1_biovar_El_Tor_FJ147_aa9635551_C1
Vibrio_cholerae_O1_biovar_El_Tor_HC1037_aa29466551_C1
Vibrio_cholerae_O1_biovar_El_Tor_str_N16961_aa67451_C1
Vibrio_cholerae_O1_str_2010EL_1786_aa1664552_C1
Vibrio_cholerae_O1_str_KW3_aa13181851_C1
Vibrio_cholerae_O395_aa162451_C1
Vibrio_cholerae_O395_aa216251_C1
Vibrio_cholerae_Sa5Y_aa30638851_C1
Vibrio_cholerae_TSY216_aa10454151_C1
Vibrio_cholerae_Vibrio_cholerae_str_BC1071_aa9001859951_C1
Vibrio_coralliilyticus_58_aa16936151_C1
Vibrio_coralliilyticus_OCN014_aa7635352_C1
Vibrio_coralliilyticus_RE22_aa33913751_C1
Vibrio_coralliilyticus_RE98_aa7720651_C1
Vibrio_coralliilyticus_SNUTY_1_aa20739951_C1
Vibrio_fluvialis_12605_aa19529551_C1
Vibrio_fluvialis_AK_1296_A2_1_aa29533751_C1
Vibrio_fluvialis_ATCC_33809_aa15584151_C1
Vibrio_fluvialis_ATCC_33809_aa15584152_C1
Vibrio_furnissii_NCTC_11218_aa1843251_C1
Vibrio_gazogenes_ATCC_43942_aa21965151_C1
Vibrio_harveyi_ATCC_43516_aa15584351_C1
Vibrio_harveyi_QT520_aa19084351_C1
Vibrio_hyugaensis_090810a_aa29066551_C1
Vibrio_mimicus_ATCC_33654_aa15584751_C1
Vibrio_mimicus_ATCC_33654_aa15584752_C1
Vibrio_mimicus_SCCF01_aa17673551_C1
Vibrio_natriegens_CCUG_16371_aa16800451_C1
Vibrio_natriegens_CCUG_16373_aa16800651_C1
Vibrio_natriegens_CCUG_16374_aa16800851_C1
Vibrio_natriegens_NBRC_15636_ATCC_14048_DSM_759_aa14562551_C1
Vibrio_natriegens_NBRC_15636_ATCC_14048_DSM_759_aa16800251_C1
Vibrio_nigripulchritudo_SFn1_aa8012751_C1
Vibrio_owensii_051011B_aa28876551_C1
Vibrio_owensii_XSBZ03_aa20217551_C1
Vibrio_parahaemolyticus_ATCC_17802_aa15584951_C1
Vibrio_parahaemolyticus_FDAARGOS_191_aa20737751_C1
Vibrio_parahaemolyticus_MAVP_R_aa22209852_C1
Vibrio_qinghaiensis_Q67_aa22575451_C1
Vibrio_rotiferianus_B64D1_aa22143951_C1
Vibrio_rumoiensis_FERM_P_14531_aa22180452_C1
Vibrio_scophthalmi_VS_05_aa16878051_C1
Vibrio_scophthalmi_VS_12_aa16854651_C1
Vibrio_shilonii_QT6D1_aa22143451_C1
Vibrio_sp_2521_89_aa22166851_C1
Vibrio_sp_dhg_aa34437751_C1
Vibrio_sp_EJY3_aa2413851_C1
Vibrio_sp_Q67_aa22575451_C1
Vibrio_splendidus_BST398_aa33452951_C1
Vibrio_tapetis_subsp_tapetis_Vibrio_tapetis_CECT4600_aa9002330051_C1
Vibrio_tasmaniensis_LGP32_aa914651_C1
Vibrio_tritonius_JCM_16456_aa15479351_C1
Vibrio_vulnificus_93U204_aa7466651_C1
Vibrio_vulnificus_ATL_6_1306_aa15585151_C1
Vibrio_vulnificus_ATL_6_1306_aa15585152_C1
Vibrio_vulnificus_CECT_4999_aa22151351_C1
Vibrio_vulnificus_CMCP6_aa397651_C1
Vibrio_vulnificus_Env1_aa30471251_C1
Vibrio_vulnificus_FORC_009_aa14334351_C1
Vibrio_vulnificus_FORC_016_aa16537751_C1
Vibrio_vulnificus_FORC_017_aa16752451_C1
Vibrio_vulnificus_FORC_036_aa21172051_C1
Vibrio_vulnificus_FORC_037_aa22049151_C1
Vibrio_vulnificus_FORC_054_aa28637251_C1
Vibrio_vulnificus_MO6_24_O_aa1865851_C1
Vibrio_vulnificus_NBRC_15645_ATCC_27562_aa22242651_C1
Vibrio_vulnificus_VV2014DJH_aa28504551_C1
Vibrio_vulnificus_YJ016_aa97451_C1

## Sheet: VopS_synteny
SyntTax Report
08/09/2018 20:50:43
http://archaea.u-psud.fr/SyntTax
Protein query:
misfgnvsalqaampqarneilnegklsiggkeytinaatqeftranptsgavarffeatgklfregstqsvakaitkavfdneqgqaqrlqtsssvehgqmlfkdanlktpsdvlnafakldskmvkshaaelsqlaeramtevmletdsgknlkaligddavkslavrvvkdygggvaaaqknpevrinqmqavfdmevmhlkaaqrhieglastdlnqgvyaeglpedafnkagvtnnveraaawiinasnskgndaenitsllkeyatngkdllnmdnlkelharlvpnverdyrgpnisggtlpssiggegmlkqhiegflkenpvadkdlgkhlfagvigyhgftdgngrmgrmlyaiaelrndsfnplamnaenslhgik
Genome/chromosome;Score;Gene start;Gene stop;Orientation;Gene name;Gene code;Coding;GI;Definition;Orthology
Vibrio_parahaemolyticus_FDAARGOS_191_aa20737752_C1;100.00
;;60703;62601;>;A6J30_00285;A6J30_00285;CDS;undefined;EscC/YscC/HrcC family type III secretion system outer membrane ring protein;0
;;62607;63908;>;A6J30_00290;A6J30_00290;CDS;undefined;EscD/YscD/HrpQ family type III secretion system inner membrane ring protein;1
;;63895;64104;>;A6J30_00295;A6J30_00295;CDS;undefined;EscE/YscE/SsaE family type III secretion system needle protein co-chaperone;2
;;64116;64364;>;A6J30_00300;A6J30_00300;CDS;undefined;EscF/YscF/HrpA family type III secretion system needle major subunit;3
;;64368;64727;>;A6J30_00305;A6J30_00305;CDS;undefined;YscG family type III secretion protein;4
;;64724;65350;>;A6J30_00310;A6J30_00310;CDS;undefined;YopR family type III secretion effector;5
;;65359;65703;>;A6J30_00315;A6J30_00315;CDS;undefined;EscI/YscI/HrpB family type III secretion system inner rod protein;6
;;65703;66449;>;A6J30_00320;A6J30_00320;CDS;undefined;EscJ/YscJ/HrcJ family type III secretion inner membrane ring protein;7
;;66394;67107;>;A6J30_00325;A6J30_00325;CDS;undefined;type III secretion protein;8
;;67086;67724;>;A6J30_00330;A6J30_00330;CDS;undefined;HrpE/YscL family type III secretion apparatus protein;9
;;67938;68366;>;A6J30_00335;A6J30_00335;CDS;undefined;type III chaperone;10
;;68370;69533;>;A6J30_00340;A6J30_00340;CDS;undefined;adenosine monophosphate-protein transferase VopS;11
;;69535;69708;<;A6J30_24840;A6J30_24840;CDS;undefined;hypothetical protein;12
;;69725;70225;>;A6J30_00345;A6J30_00345;CDS;undefined;type III secretion chaperone CesT;13
;;70235;71212;>;A6J30_00350;A6J30_00350;CDS;undefined;hypothetical protein;14
;;71340;71447;<;A6J30_24845;A6J30_24845;CDS;undefined;hypothetical protein;15
;;71440;71898;>;A6J30_00355;A6J30_00355;CDS;undefined;CesT family type III secretion system chaperone;16
;;71908;73386;>;A6J30_00360;A6J30_00360;CDS;undefined;cation transporter;17
;;73457;74089;<;A6J30_00365;A6J30_00365;CDS;undefined;hypothetical protein;18
;;74171;75109;<;A6J30_00370;A6J30_00370;CDS;undefined;alpha/beta hydrolase;19
;;75178;76197;<;A6J30_00375;A6J30_00375;CDS;undefined;alpha/beta hydrolase;19
;;76221;77138;>;A6J30_00380;A6J30_00380;CDS;undefined;LysR family transcriptional regulator;21
Vibrio_parahaemolyticus_RIMD_2210633_O3_K6_substr_RIMD_2210633_aa1960951_C1;100.00
;;1791719;1792636;<;VP1676;undefined;CDS;28806667;putative transcriptional regulator;21
;;1792660;1793679;>;VP1677;undefined;CDS;28806668;hypothetical protein;19
;;1793748;1794686;>;VP1678;undefined;CDS;28806669;putative dienelactone hydrolase and related enzymes;19
;;1794768;1795400;>;VP1679;undefined;CDS;28806670;hypothetical protein;18
;;1795471;1796949;<;VP1680;undefined;CDS;28806671;hypothetical protein;17
;;1796959;1797417;<;VP1682;undefined;CDS;28806672;hypothetical protein;16
;;1797410;1797517;>;VP1681;undefined;CDS;28806673;hypothetical protein;15
;;1797645;1798622;<;VP1683;undefined;CDS;28806674;hypothetical protein;14
;;1798632;1799132;<;VP1684;undefined;CDS;28806675;hypothetical protein;13
;;1799149;1799322;>;VP1685;undefined;CDS;28806676;hypothetical protein;12
;;1799324;1800487;<;VP1686;undefined;CDS;28806677;hypothetical protein;11
;;1800491;1800919;<;VP1687;undefined;CDS;28806678;putative type III chaperone;10
;;1801133;1801771;<;VP1688;undefined;CDS;28806680;putative type III secretion protein;9
;;1801750;1802463;<;VP1689;undefined;CDS;28806681;putative type III secretion protein;8
;;1802408;1803154;<;VP1690;undefined;CDS;28806682;putative type III secretion lipoprotein;7
;;1803154;1803498;<;VP1691;undefined;CDS;28806683;type III export protein;6
;;1803507;1804133;<;VP1692;undefined;CDS;28806684;putative type III export protein;5
;;1804130;1804489;<;VP1693;undefined;CDS;28806685;putative type III secretion protein;4
;;1804493;1804741;<;VP1694;undefined;CDS;28806686;type III export protein YscF;3
;;1804949;1806250;<;VP1695;undefined;CDS;28806687;putative type III export protein PscD;1
;;1806256;1808154;<;VP1696;undefined;CDS;28806688;putative type III secretion protein YscC;0
Vibrio_parahaemolyticus_FORC_008_aa12443151_C1;99.75
;;1474921;1476807;>;FORC8_1327;FORC8_1327;CDS;911832808;Type III secretion outermembrane pore forming protein (YscC	MxiD	HrcC	InvG);0
;;1476813;1478114;>;FORC8_1328;FORC8_1328;CDS;911832809;Type III secretion inner membrane protein (YscD);1
;;1478101;1478310;>;FORC8_1329;FORC8_1329;CDS;911832810;Type III secretion protein (YscE);2
;;1478322;1478570;>;FORC8_1330;FORC8_1330;CDS;911832811;Type III secretion cytoplasmic protein (YscF);3
;;1478574;1478933;>;FORC8_1331;FORC8_1331;CDS;911832812;Type III secretion spans bacterial envelope protein (YscG);4
;;1478930;1479556;>;FORC8_1332;FORC8_1332;CDS;911832813;Type III secretion effector protein (YopR	encoded by YscH);5
;;1479565;1479909;>;FORC8_1333;FORC8_1333;CDS;911832814;Type III secretion cytoplasmic protein (YscI);6
;;1479909;1480655;>;FORC8_1334;FORC8_1334;CDS;911832815;Type III secretion bridge between inner and outermembrane lipoprotein (YscJ	HrcJ	EscJ	PscJ);7
;;1480648;1481313;>;FORC8_1335;FORC8_1335;CDS;911832816;Type III secretion cytoplasmic protein (YscK);8
;;1481292;1481930;>;FORC8_1336;FORC8_1336;CDS;911832817;Type III secretion cytoplasmic protein (YscL);9
;;1482143;1482571;>;FORC8_1337;FORC8_1337;CDS;911832818;putative type III chaperone;10
;;1482575;1483738;>;FORC8_1338;FORC8_1338;CDS;911832819;hypothetical protein;11
;;1483981;1484430;>;FORC8_1339;FORC8_1339;CDS;911832820;hypothetical protein;13
;;1484441;1485418;>;FORC8_1340;FORC8_1340;CDS;911832821;hypothetical protein;14
;;1485645;1486103;>;FORC8_1341;FORC8_1341;CDS;911832822;hypothetical protein;16
;;1486113;1487591;>;FORC8_1342;FORC8_1342;CDS;911832823;hypothetical protein;17
;;1487653;1488291;<;FORC8_1343;FORC8_1343;CDS;911832824;hypothetical protein;18
;;1488379;1489317;<;FORC8_1344;FORC8_1344;CDS;911832825;Dienelactone hydrolase;19
;;1489389;1490303;<;FORC8_1345;FORC8_1345;CDS;911832826;Dienelactone hydrolase;19
;;1490519;1491349;>;FORC8_1346;FORC8_1346;CDS;911832827;Putative LysR-family transcriptional regulator;21
Vibrio_parahaemolyticus_FORC_018_aa18870551_C1;99.75
;;1482312;1484198;>;FORC18_1327;FORC18_1327;CDS;1108632031;Type III secretion outermembrane pore forming protein (YscC	MxiD	HrcC	InvG);0
;;1484204;1485505;>;FORC18_1328;FORC18_1328;CDS;1108632032;type III secretion protein HrpQ;1
;;1485492;1485701;>;FORC18_1329;FORC18_1329;CDS;1108632033;Type III secretion protein (YscE);2
;;1485713;1485961;>;FORC18_1330;FORC18_1330;CDS;1108632034;Type III secretion cytoplasmic protein (YscF);3
;;1485965;1486324;>;FORC18_1331;FORC18_1331;CDS;1108632035;Type III secretion spans bacterial envelope protein (YscG);4
;;1486321;1486947;>;FORC18_1332;FORC18_1332;CDS;1108632036;Type III secretion effector protein (YopR	encoded by YscH);5
;;1486956;1487300;>;FORC18_1333;FORC18_1333;CDS;1108632037;Type III secretion cytoplasmic protein (YscI);6
;;1487300;1488046;>;FORC18_1334;FORC18_1334;CDS;1108632038;Type III secretion bridge between inner and outermembrane lipoprotein (YscJ	HrcJ	EscJ	PscJ);7
;;1488039;1488704;>;FORC18_1335;FORC18_1335;CDS;1108632039;Type III secretion cytoplasmic protein (YscK);8
;;1488683;1489321;>;FORC18_1336;FORC18_1336;CDS;1108632040;Type III secretion cytoplasmic protein (YscL);9
;;1489534;1489962;>;FORC18_1337;FORC18_1337;CDS;1108632041;putative type III chaperone;10
;;1489966;1491129;>;FORC18_1338;FORC18_1338;CDS;1108632042;hypothetical protein;11
;;1491372;1491821;>;FORC18_1339;FORC18_1339;CDS;1108632043;hypothetical protein;13
;;1491832;1492809;>;FORC18_1340;FORC18_1340;CDS;1108632044;hypothetical protein;14
;;1493036;1493494;>;FORC18_1341;FORC18_1341;CDS;1108632045;hypothetical protein;16
;;1493504;1494982;>;FORC18_1342;FORC18_1342;CDS;1108632046;hypothetical protein;17
;;1495044;1495682;<;FORC18_1343;FORC18_1343;CDS;1108632047;hypothetical protein;18
;;1495770;1496708;<;FORC18_1344;FORC18_1344;CDS;1108632048;Dienelactone hydrolase-related enzyme;19
;;1496780;1497694;<;FORC18_1345;FORC18_1345;CDS;1108632049;Dienelactone hydrolase-related enzyme;19
;;1497910;1498740;>;FORC18_1346;FORC18_1346;CDS;1108632050;Putative LysR-family transcriptional regulator;21
Vibrio_parahaemolyticus_20130629002S01_aa30857351_C1;99.75
;;1527609;1529483;>;yscC;Vp2S01_1460;CDS;undefined;type III secretion protein;0
;;1529489;1530790;>;yscD;Vp2S01_1461;CDS;undefined;type III secretion protein HrpQ;1
;;1530777;1530986;>;Vp2S01_1462;Vp2S01_1462;CDS;undefined;type III secretion system protein	YseE family;2
;;1530998;1531246;>;yscF;Vp2S01_1463;CDS;undefined;type III export protein pscF;3
;;1531250;1531609;>;yscG;Vp2S01_1464;CDS;undefined;type III secretion system protein;4
;;1531606;1532232;>;yscH;Vp2S01_1465;CDS;undefined;type III export protein;5
;;1532241;1532585;>;yscI;Vp2S01_1466;CDS;undefined;type III export protein;6
;;1532585;1533331;>;yscJ;Vp2S01_1467;CDS;undefined;preproteins translocase J;7
;;1533324;1533989;>;yscK;Vp2S01_1468;CDS;undefined;type III secretion protein;8
;;1533968;1534606;>;yscL;Vp2S01_1469;CDS;undefined;type III secretion system protein;9
;;1534820;1535248;>;Vp2S01_1470;Vp2S01_1470;CDS;undefined;type III chaperone;10
;;1535252;1536415;>;Vp2S01_1471;Vp2S01_1471;CDS;undefined;effector protein;11
;;1536658;1537107;>;Vp2S01_1472;Vp2S01_1472;CDS;undefined;type III secretion chaperone	CesT family;13
;;1537118;1538095;>;Vp2S01_1473;Vp2S01_1473;CDS;undefined;hypothetical protein;14
;;1538322;1538780;>;Vp2S01_1474;Vp2S01_1474;CDS;undefined;tir chaperone family protein;16
;;1538790;1540268;>;Vp2S01_1475;Vp2S01_1475;CDS;undefined;cation transporter;17
;;1540341;1540967;<;Vp2S01_1476;Vp2S01_1476;CDS;undefined;hypothetical protein;18
;;1541055;1541993;<;Vp2S01_1477;Vp2S01_1477;CDS;undefined;alpha/beta hydrolase;19
;;1542065;1542979;<;Vp2S01_1478;Vp2S01_1478;CDS;undefined;hypothetical protein;19
;;1543195;1544025;>;Vp2S01_1479;Vp2S01_1479;CDS;undefined;bacterial regulatory helix-turn-helix	lysR family protein;21
Vibrio_parahaemolyticus_FORC_006_aa13047751_C1;99.75
;;1521943;1523817;>;FORC6_1311;FORC6_1311;CDS;932132484;type III secretion protein;0
;;1523823;1525124;>;FORC6_1312;FORC6_1312;CDS;932132485;Type III secretion inner membrane protein YscD;1
;;1525111;1525320;>;FORC6_1313;FORC6_1313;CDS;932132486;Type III secretion protein (YscE);2
;;1525332;1525580;>;FORC6_1314;FORC6_1314;CDS;932132487;Type III secretion cytoplasmic protein (YscF);3
;;1525584;1525943;>;FORC6_1315;FORC6_1315;CDS;932132488;Type III secretion spans bacterial envelope protein (YscG);4
;;1525940;1526566;>;FORC6_1316;FORC6_1316;CDS;932132489;Type III secretion effector protein (YopR	encoded by YscH);5
;;1526575;1526919;>;FORC6_1317;FORC6_1317;CDS;932132490;Type III secretion cytoplasmic protein (YscI);6
;;1526919;1527665;>;FORC6_1318;FORC6_1318;CDS;932132491;Type III secretion bridge between inner and outermembrane lipoprotein (YscJ	HrcJ	EscJ	PscJ);7
;;1527658;1528323;>;FORC6_1319;FORC6_1319;CDS;932132492;Type III secretion cytoplasmic protein (YscK);8
;;1528302;1528940;>;FORC6_1320;FORC6_1320;CDS;932132493;Type III secretion cytoplasmic protein (YscL);9
;;1529153;1529581;>;FORC6_1321;FORC6_1321;CDS;932132494;putative type III chaperone;10
;;1529585;1530748;>;FORC6_1322;FORC6_1322;CDS;932132495;hypothetical protein;11
;;1530991;1531440;>;FORC6_1323;FORC6_1323;CDS;932132496;hypothetical protein;13
;;1531450;1532427;>;FORC6_1324;FORC6_1324;CDS;932132497;hypothetical protein;14
;;1532654;1533112;>;FORC6_1325;FORC6_1325;CDS;932132498;hypothetical protein;16
;;1533122;1534600;>;FORC6_1326;FORC6_1326;CDS;932132499;hypothetical protein;17
;;1534673;1535299;<;FORC6_1327;FORC6_1327;CDS;932132500;hypothetical protein;18
;;1535387;1536325;<;FORC6_1328;FORC6_1328;CDS;932132501;Dienelactone hydrolase;19
;;1536397;1537311;<;FORC6_1329;FORC6_1329;CDS;932132502;Dienelactone hydrolase;19
;;1537527;1538357;>;FORC6_1330;FORC6_1330;CDS;932132503;Putative LysR-family transcriptional regulator;21
Vibrio_parahaemolyticus_UCM_V493_aa5684951_C1;99.75
;;1886494;1887324;<;VPUCM_1757;VPUCM_1757;CDS;584470495;Putative LysR-family transcriptional regulator;21
;;1887540;1888454;>;VPUCM_1758;VPUCM_1758;CDS;584470496;Dienelactone hydrolase-related enzyme;19
;;1888526;1889464;>;VPUCM_1759;VPUCM_1759;CDS;584470497;Dienelactone hydrolase-related enzyme;19
;;1889552;1890178;>;VPUCM_1760;VPUCM_1760;CDS;584470498;hypothetical protein;18
;;1890251;1891729;<;VPUCM_1761;VPUCM_1761;CDS;584470499;hypothetical protein;17
;;1891739;1892197;<;VPUCM_1762;VPUCM_1762;CDS;584470500;hypothetical protein;16
;;1892424;1893401;<;VPUCM_1763;VPUCM_1763;CDS;584470501;hypothetical protein;14
;;1893412;1893861;<;VPUCM_1764;VPUCM_1764;CDS;584470502;hypothetical protein;13
;;1894104;1895267;<;VPUCM_1765;VPUCM_1765;CDS;584470503;hypothetical protein;11
;;1895271;1895699;<;VPUCM_1766;VPUCM_1766;CDS;584470504;putative type III chaperone;10
;;1895913;1896551;<;VPUCM_1767;VPUCM_1767;CDS;584470505;Type III secretion cytoplasmic protein (YscL);9
;;1896530;1897195;<;VPUCM_1768;VPUCM_1768;CDS;584470506;Type III secretion cytoplasmic protein (YscK);8
;;1897188;1897934;<;VPUCM_1769;VPUCM_1769;CDS;584470507;Type III secretion bridge between inner and outermembrane lipoprotein (YscJ	HrcJ	EscJ	PscJ);7
;;1897934;1898278;<;VPUCM_1770;VPUCM_1770;CDS;584470508;Type III secretion cytoplasmic protein (YscI);6
;;1898287;1898913;<;VPUCM_1771;VPUCM_1771;CDS;584470509;Type III secretion effector protein (YopR	encoded by YscH);5
;;1898910;1899269;<;VPUCM_1772;VPUCM_1772;CDS;584470510;Type III secretion spans bacterial envelope protein (YscG);4
;;1899273;1899521;<;VPUCM_1773;VPUCM_1773;CDS;584470511;Type III secretion cytoplasmic protein (YscF);3
;;1899533;1899742;<;VPUCM_1774;VPUCM_1774;CDS;584470512;Type III secretion protein (YscE);2
;;1899729;1901030;<;VPUCM_1775;VPUCM_1775;CDS;584470513;Type III secretion inner membrane protein (YscD	flagellar export components);1
;;1901036;1902922;<;VPUCM_1776;VPUCM_1776;CDS;584470514;Type III secretion outermembrane pore forming protein (YscC	MxiD	HrcC	InvG);0
Vibrio_parahaemolyticus_FORC_004_aa14334151_C1;99.62
;;1820429;1821031;>;FORC4_1572;FORC4_1572;CDS;948518996;Transcriptional regulator	TetR family;-1
;;1821075;1822628;<;FORC4_1573;FORC4_1573;CDS;948518997;Multidrug resistance protein B;-1
;;1822634;1823647;<;FORC4_1574;FORC4_1574;CDS;948518998;Membrane fusion component of tripartite multidrug resistance system;-1
;;1823914;1825392;<;FORC4_1575;FORC4_1575;CDS;948518999;hypothetical protein;17
;;1825402;1825860;<;FORC4_1576;FORC4_1576;CDS;948519000;hypothetical protein;16
;;1826088;1827065;<;FORC4_1577;FORC4_1577;CDS;948519001;hypothetical protein;14
;;1827075;1827524;<;FORC4_1578;FORC4_1578;CDS;948519002;hypothetical protein;13
;;1827767;1828930;<;FORC4_1579;FORC4_1579;CDS;948519003;hypothetical protein;11
;;1828934;1829362;<;FORC4_1580;FORC4_1580;CDS;948519004;putative type III chaperone;10
;;1829576;1830214;<;FORC4_1581;FORC4_1581;CDS;948519005;Type III secretion cytoplasmic protein (YscL);9
;;1830193;1830858;<;FORC4_1582;FORC4_1582;CDS;948519006;Type III secretion cytoplasmic protein (YscK);8
;;1830851;1831597;<;FORC4_1583;FORC4_1583;CDS;948519007;Type III secretion bridge between inner and outermembrane lipoprotein (YscJ	HrcJ	EscJ	PscJ);7
;;1831597;1831941;<;FORC4_1584;FORC4_1584;CDS;948519008;Type III secretion cytoplasmic protein (YscI);6
;;1831950;1832576;<;FORC4_1585;FORC4_1585;CDS;948519009;Type III secretion effector protein (YopR	encoded by YscH);5
;;1832573;1832932;<;FORC4_1586;FORC4_1586;CDS;948519010;Type III secretion spans bacterial envelope protein (YscG);4
;;1832936;1833184;<;FORC4_1587;FORC4_1587;CDS;948519011;Type III secretion cytoplasmic protein (YscF);3
;;1833196;1833405;<;FORC4_1588;FORC4_1588;CDS;948519012;Type III secretion protein (YscE);2
;;1833392;1834693;<;FORC4_1589;FORC4_1589;CDS;948519013;Type III secretion inner membrane protein YscD;1
;;1834699;1836573;<;FORC4_1590;FORC4_1590;CDS;948519014;Type III secretion outermembrane pore forming protein (YscC	MxiD	HrcC	InvG);0
Vibrio_parahaemolyticus_R13_aa31193751_C1;99.49
;;1402433;1404331;>;C7Y67_07275;C7Y67_07275;CDS;undefined;EscC/YscC/HrcC family type III secretion system outer membrane ring protein;0
;;1404337;1405638;>;C7Y67_07280;C7Y67_07280;CDS;undefined;EscD/YscD/HrpQ family type III secretion system inner membrane ring protein;1
;;1405625;1405834;>;C7Y67_07285;C7Y67_07285;CDS;undefined;EscE/YscE/SsaE family type III secretion system needle protein co-chaperone;2
;;1405846;1406094;>;C7Y67_07290;C7Y67_07290;CDS;undefined;EscF/YscF/HrpA family type III secretion system needle major subunit;3
;;1406098;1406457;>;C7Y67_07295;C7Y67_07295;CDS;undefined;YscG family type III secretion protein;4
;;1406454;1407080;>;C7Y67_07300;C7Y67_07300;CDS;undefined;YopR family type III secretion effector;5
;;1407089;1407433;>;C7Y67_07305;C7Y67_07305;CDS;undefined;EscI/YscI/HrpB family type III secretion system inner rod protein;6
;;1407433;1408179;>;C7Y67_07310;C7Y67_07310;CDS;undefined;EscJ/YscJ/HrcJ family type III secretion inner membrane ring protein;7
;;1408124;1408837;>;C7Y67_07315;C7Y67_07315;CDS;undefined;type III secretion protein;8
;;1408816;1409454;>;C7Y67_07320;C7Y67_07320;CDS;undefined;HrpE/YscL family type III secretion apparatus protein;9
;;1409667;1410095;>;C7Y67_07325;C7Y67_07325;CDS;undefined;type III chaperone;10
;;1410099;1411262;>;C7Y67_07330;C7Y67_07330;CDS;undefined;effector protein;11
;;1411264;1411437;<;C7Y67_07335;C7Y67_07335;CDS;undefined;hypothetical protein;12
;;1411505;1411954;>;C7Y67_07340;C7Y67_07340;CDS;undefined;type III secretion chaperone CesT;13
;;1411965;1412942;>;C7Y67_07345;C7Y67_07345;CDS;undefined;hypothetical protein;14
;;1413069;1413176;<;C7Y67_07350;C7Y67_07350;CDS;undefined;hypothetical protein;15
;;1413169;1413627;>;C7Y67_07355;C7Y67_07355;CDS;undefined;CesT family type III secretion system chaperone;16
;;1413637;1415115;>;C7Y67_07360;C7Y67_07360;CDS;undefined;cation transporter;17
;;1415382;1416395;>;C7Y67_07365;C7Y67_07365;CDS;undefined;HlyD family secretion protein;-1
;;1416401;1417954;>;C7Y67_07370;C7Y67_07370;CDS;undefined;MFS transporter;-1
;;1417998;1418600;<;C7Y67_07375;C7Y67_07375;CDS;undefined;TetR/AcrR family transcriptional regulator;-1
Vibrio_parahaemolyticus_PB1937_aa33518851_C1;99.49
Vibrio_parahaemolyticus_R14_aa30768951_C1;99.49
;;1381815;1383713;>;C9I78_07155;C9I78_07155;CDS;undefined;EscC/YscC/HrcC family type III secretion system outer membrane ring protein;0
;;1383719;1385020;>;C9I78_07160;C9I78_07160;CDS;undefined;EscD/YscD/HrpQ family type III secretion system inner membrane ring protein;1
;;1385007;1385216;>;C9I78_07165;C9I78_07165;CDS;undefined;EscE/YscE/SsaE family type III secretion system needle protein co-chaperone;2
;;1385228;1385476;>;C9I78_07170;C9I78_07170;CDS;undefined;EscF/YscF/HrpA family type III secretion system needle major subunit;3
;;1385480;1385839;>;C9I78_07175;C9I78_07175;CDS;undefined;YscG family type III secretion protein;4
;;1385836;1386462;>;C9I78_07180;C9I78_07180;CDS;undefined;YopR family type III secretion effector;5
;;1386471;1386815;>;C9I78_07185;C9I78_07185;CDS;undefined;EscI/YscI/HrpB family type III secretion system inner rod protein;6
;;1386815;1387561;>;C9I78_07190;C9I78_07190;CDS;undefined;EscJ/YscJ/HrcJ family type III secretion inner membrane ring protein;7
;;1387506;1388219;>;C9I78_07195;C9I78_07195;CDS;undefined;type III secretion protein;8
;;1388198;1388836;>;C9I78_07200;C9I78_07200;CDS;undefined;HrpE/YscL family type III secretion apparatus protein;9
;;1389049;1389477;>;C9I78_07205;C9I78_07205;CDS;undefined;type III chaperone;10
;;1389481;1390644;>;C9I78_07210;C9I78_07210;CDS;undefined;effector protein;11
;;1390646;1390819;<;C9I78_07215;C9I78_07215;CDS;undefined;hypothetical protein;12
;;1390887;1391336;>;C9I78_07220;C9I78_07220;CDS;undefined;type III secretion chaperone CesT;13
;;1391347;1392324;>;C9I78_07225;C9I78_07225;CDS;undefined;hypothetical protein;14
;;1392451;1392558;<;C9I78_07230;C9I78_07230;CDS;undefined;hypothetical protein;15
;;1392551;1393009;>;C9I78_07235;C9I78_07235;CDS;undefined;CesT family type III secretion system chaperone;16
;;1393019;1394497;>;C9I78_07240;C9I78_07240;CDS;undefined;cation transporter;17
;;1394764;1395777;>;C9I78_07245;C9I78_07245;CDS;undefined;HlyD family secretion protein;-1
;;1395783;1397336;>;C9I78_07250;C9I78_07250;CDS;undefined;MFS transporter;-1
;;1397380;1397982;<;C9I78_07255;C9I78_07255;CDS;undefined;TetR/AcrR family transcriptional regulator;-1
Vibrio_parahaemolyticus_S107_1_aa30470851_C1;99.49
;;1811033;1811635;>;DA442_08765;DA442_08765;CDS;undefined;TetR/AcrR family transcriptional regulator;-1
;;1811700;1813232;<;DA442_08770;DA442_08770;CDS;undefined;MFS transporter;-1
;;1813238;1814251;<;DA442_08775;DA442_08775;CDS;undefined;HlyD family secretion protein;-1
;;1814518;1815996;<;DA442_08780;DA442_08780;CDS;undefined;cation transporter;17
;;1816006;1816464;<;DA442_08785;DA442_08785;CDS;undefined;Tir chaperone family protein;16
;;1816457;1816564;>;DA442_08790;DA442_08790;CDS;undefined;hypothetical protein;15
;;1816692;1817669;<;DA442_08795;DA442_08795;CDS;undefined;hypothetical protein;14
;;1817680;1818129;<;DA442_08800;DA442_08800;CDS;undefined;type III secretion chaperone CesT;13
;;1818197;1818370;>;DA442_08805;DA442_08805;CDS;undefined;hypothetical protein;12
;;1818372;1819535;<;DA442_08810;DA442_08810;CDS;undefined;effector protein;11
;;1819539;1819967;<;DA442_08815;DA442_08815;CDS;undefined;type III chaperone;10
;;1820181;1820819;<;DA442_08820;DA442_08820;CDS;undefined;HrpE/YscL family type III secretion apparatus protein;9
;;1820798;1821511;<;DA442_08825;DA442_08825;CDS;undefined;type III secretion protein;8
;;1821456;1822202;<;DA442_08830;DA442_08830;CDS;undefined;EscJ/YscJ/HrcJ family type III secretion inner membrane ring protein;7
;;1822202;1822546;<;DA442_08835;DA442_08835;CDS;undefined;EscI/YscI/HrpB family type III secretion system inner rod protein;6
;;1822555;1823181;<;DA442_08840;DA442_08840;CDS;undefined;YopR family type III secretion effector;5
;;1823178;1823537;<;DA442_08845;DA442_08845;CDS;undefined;YscG family type III secretion protein;4
;;1823541;1823789;<;DA442_08850;DA442_08850;CDS;undefined;EscF/YscF/HrpA family type III secretion system needle major subunit;3
;;1823801;1824010;<;DA442_08855;DA442_08855;CDS;undefined;EscE/YscE/SsaE family type III secretion system needle protein co-chaperone;2
;;1823997;1825298;<;DA442_08860;DA442_08860;CDS;undefined;EscD/YscD/HrpQ family type III secretion system inner membrane ring protein;1
;;1825304;1827202;<;DA442_08865;DA442_08865;CDS;undefined;EscC/YscC/HrcC family type III secretion system outer membrane ring protein;0
Vibrio_parahaemolyticus_CHN25_aa17008351_C1;99.49
;;1917685;1918515;<;VpaChn25_1667;VpaChn25_1667;CDS;1050210128;transcriptional regulator;21
;;1918731;1919645;>;VpaChn25_1668;VpaChn25_1668;CDS;1050210129;hypothetical protein;19
;;1919717;1920655;>;VpaChn25_1669;VpaChn25_1669;CDS;1050210130;dienelactone hydrolase;19
;;1920743;1921369;>;VpaChn25_1670;VpaChn25_1670;CDS;1050210131;hypothetical protein;18
;;1921442;1922920;<;VpaChn25_1671;VpaChn25_1671;CDS;1050210132;hypothetical protein;17
;;1922930;1923388;<;VpaChn25_1672;VpaChn25_1672;CDS;1050210133;hypothetical protein;16
;;1923616;1924593;<;VpaChn25_1673;VpaChn25_1673;CDS;1050210134;hypothetical protein;14
;;1924604;1925053;<;VpaChn25_1674;VpaChn25_1674;CDS;1050210135;hypothetical protein;13
;;1925296;1926459;<;VpaChn25_1675;VpaChn25_1675;CDS;1050210136;effector protein;11
;;1926463;1926891;<;VpaChn25_1676;VpaChn25_1676;CDS;1050210137;type III chaperone;10
;;1927104;1927460;<;VpaChn25_1677;VpaChn25_1677;CDS;1050210138;type III secretion system protein;9
;;1927720;1928385;<;VpaChn25_1678;VpaChn25_1678;CDS;1050210139;type III secretion protein;8
;;1928378;1929124;<;VpaChn25_1679;VpaChn25_1679;CDS;1050210140;type III secretion lipoprotein;7
;;1929124;1929468;<;VpaChn25_1680;VpaChn25_1680;CDS;1050210141;type III export protein;6
;;1929477;1930103;<;VpaChn25_1681;VpaChn25_1681;CDS;1050210142;type III export protein;5
;;1930100;1930459;<;VpaChn25_1682;VpaChn25_1682;CDS;1050210143;type III secretion protein;4
;;1930463;1930711;<;VpaChn25_1683;VpaChn25_1683;CDS;1050210144;type III export protein YscF;3
;;1930723;1930932;<;VpaChn25_1684;VpaChn25_1684;CDS;1050210145;Type III secretion protein (YscE);2
;;1930919;1932220;<;VpaChn25_1685;VpaChn25_1685;CDS;1050210146;type III export protein PscD;1
;;1932226;1934112;<;VpaChn25_1686;VpaChn25_1686;CDS;1050210147;type III secretion protein YscC;0
Vibrio_parahaemolyticus_O1_Kuk_str_FDA_R31_aa4304051_C1;99.49
;;1887358;1889256;>;M634_09010;M634_09010;CDS;523826995;type III secretion protein;0
;;1889262;1890563;>;M634_09015;M634_09015;CDS;523826996;type III secretion apparatus protein	YscD/HrpQ family;1
;;1890550;1890759;>;M634_09020;M634_09020;CDS;523828246;type III secretion system protein	YseE family;2
;;1890771;1891019;>;M634_09025;M634_09025;CDS;523826997;type III export protein pscF;3
;;1891023;1891382;>;M634_09030;M634_09030;CDS;523826998;type III secretion system protein;4
;;1891379;1892005;>;M634_09035;M634_09035;CDS;523826999;type III export protein;5
;;1892014;1892358;>;M634_09040;M634_09040;CDS;523827000;type III export protein;6
;;1893049;1893762;>;M634_09045;M634_09045;CDS;523828627;type III secretion protein;8
;;1893741;1894379;>;M634_09050;M634_09050;CDS;523827001;type III secretion system protein;9
;;1894592;1895020;>;M634_09055;M634_09055;CDS;523827002;type III chaperone;10
;;1895024;1896187;>;M634_09060;M634_09060;CDS;523827003;multidrug DMT transporter permease;11
;;1896412;1896861;>;M634_09065;M634_09065;CDS;523828247;type III secretion chaperone	CesT family;13
;;1896872;1897849;>;M634_09070;M634_09070;CDS;523827004;hypothetical protein;14
;;1898076;1898534;>;M634_09075;M634_09075;CDS;523827005;type III secretion chaperone	CesT family;16
;;1898547;1900022;>;M634_09080;M634_09080;CDS;523827006;cation transporter;17
;;1900019;1900168;<;M634_09085;M634_09085;CDS;523828248;hypothetical protein;-1
;;1900424;1901479;<;M634_09090;M634_09090;CDS;523827007;preprotein translocase U;-1
;;1901495;1902280;<;M634_09095;M634_09095;CDS;523827008;preprotein translocase T;-1
;;1902277;1902543;<;M634_09100;M634_09100;CDS;523827009;preprotein translocase S;-1
;;1902557;1903207;<;ssaR;M634_09105;CDS;523827010;flagellar biosynthesis protein FliP;-1
Vibrio_parahaemolyticus_HA2_aa25041851_C1;99.49
;;2642374;2644272;>;CO725_21340;CO725_21340;CDS;undefined;EscC/YscC/HrcC family type III secretion system outer membrane ring protein;0
;;2644278;2645579;>;CO725_21345;CO725_21345;CDS;undefined;EscD/YscD/HrpQ family type III secretion system inner membrane ring protein;1
;;2645566;2645775;>;CO725_21350;CO725_21350;CDS;undefined;EscE/YscE/SsaE family type III secretion system needle protein co-chaperone;2
;;2645787;2646035;>;CO725_21355;CO725_21355;CDS;undefined;EscF/YscF/HrpA family type III secretion system needle major subunit;3
;;2646039;2646398;>;CO725_21360;CO725_21360;CDS;undefined;YscG family type III secretion protein;4
;;2646395;2647021;>;CO725_21365;CO725_21365;CDS;undefined;YopR family type III secretion effector;5
;;2647030;2647374;>;CO725_21370;CO725_21370;CDS;undefined;EscI/YscI/HrpB family type III secretion system inner rod protein;6
;;2647374;2648120;>;CO725_21375;CO725_21375;CDS;undefined;EscJ/YscJ/HrcJ family type III secretion inner membrane ring protein;7
;;2648065;2648778;>;CO725_21380;CO725_21380;CDS;undefined;type III secretion protein;8
;;2648757;2649395;>;CO725_21385;CO725_21385;CDS;undefined;HrpE/YscL family type III secretion apparatus protein;9
;;2649608;2650036;>;CO725_21390;CO725_21390;CDS;undefined;type III chaperone;10
;;2650040;2651203;>;CO725_21395;CO725_21395;CDS;undefined;effector protein;11
;;2651446;2651895;>;CO725_21400;CO725_21400;CDS;undefined;type III secretion chaperone CesT;13
;;2651905;2652882;>;CO725_21405;CO725_21405;CDS;undefined;hypothetical protein;14
;;2653110;2653568;>;CO725_21410;CO725_21410;CDS;undefined;Tir chaperone family protein;16
;;2653578;2655056;>;CO725_21415;CO725_21415;CDS;undefined;cation transporter;17
;;2655323;2656336;>;CO725_21420;CO725_21420;CDS;undefined;HlyD family secretion protein;-1
;;2656342;2657895;>;CO725_21425;CO725_21425;CDS;undefined;MFS transporter;-1
;;2657939;2658541;<;CO725_21430;CO725_21430;CDS;undefined;TetR/AcrR family transcriptional regulator;-1
Vibrio_parahaemolyticus_MAVP_Q_aa22097252_C1;99.37
;;1511317;1513215;>;BGM07_016710;BGM07_016710;CDS;undefined;EscC/YscC/HrcC family type III secretion system outer membrane ring protein;0
;;1513221;1514522;>;BGM07_016715;BGM07_016715;CDS;undefined;EscD/YscD/HrpQ family type III secretion system inner membrane ring protein;1
;;1514509;1514718;>;BGM07_016720;BGM07_016720;CDS;undefined;EscE/YscE/SsaE family type III secretion system needle protein co-chaperone;2
;;1514730;1514978;>;BGM07_016725;BGM07_016725;CDS;undefined;EscF/YscF/HrpA family type III secretion system needle major subunit;3
;;1514982;1515341;>;BGM07_016730;BGM07_016730;CDS;undefined;YscG family type III secretion protein;4
;;1515338;1515964;>;BGM07_016735;BGM07_016735;CDS;undefined;YopR family type III secretion effector;5
;;1515973;1516317;>;BGM07_016740;BGM07_016740;CDS;undefined;EscI/YscI/HrpB family type III secretion system inner rod protein;6
;;1516317;1517063;>;BGM07_016745;BGM07_016745;CDS;undefined;EscJ/YscJ/HrcJ family type III secretion inner membrane ring protein;7
;;1517008;1517721;>;BGM07_016750;BGM07_016750;CDS;undefined;type III secretion protein;8
;;1517700;1518338;>;BGM07_016755;BGM07_016755;CDS;undefined;type III secretion system protein;9
;;1518551;1518979;>;BGM07_016760;BGM07_016760;CDS;undefined;type III chaperone;10
;;1518983;1520146;>;BGM07_016765;BGM07_016765;CDS;undefined;effector protein;11
;;1520389;1520838;>;BGM07_016770;BGM07_016770;CDS;undefined;type III secretion chaperone CesT;13
;;1520849;1521826;>;BGM07_016775;BGM07_016775;CDS;undefined;hypothetical protein;14
;;1522053;1522511;>;BGM07_016780;BGM07_016780;CDS;undefined;Tir chaperone family protein;16
;;1522521;1523999;>;BGM07_016785;BGM07_016785;CDS;undefined;cation transporter;17
;;1524072;1524704;<;BGM07_016790;BGM07_016790;CDS;undefined;hypothetical protein;18
;;1524786;1525724;<;BGM07_016795;BGM07_016795;CDS;undefined;alpha/beta hydrolase;19
;;1525796;1526815;<;BGM07_016800;BGM07_016800;CDS;undefined;alpha/beta hydrolase;19
;;1526839;1527756;>;BGM07_016805;BGM07_016805;CDS;undefined;LysR family transcriptional regulator;21
Vibrio_parahaemolyticus_aa16821751_C1;99.37
;;1511339;1513213;>;AB831_07310;AB831_07310;CDS;1042795963;type III secretion protein;0
;;1513219;1514520;>;AB831_07315;AB831_07315;CDS;1042795964;type III secretion protein HrpQ;1
;;1514507;1514716;>;AB831_07320;AB831_07320;CDS;1042795965;type III secretion system protein	YseE family;2
;;1514728;1514976;>;AB831_07325;AB831_07325;CDS;1042795966;type III export protein pscF;3
;;1514980;1515339;>;AB831_07330;AB831_07330;CDS;1042795967;type III secretion system protein;4
;;1515336;1515962;>;AB831_07335;AB831_07335;CDS;1042795968;type III export protein;5
;;1515971;1516315;>;AB831_07340;AB831_07340;CDS;1042795969;type III export protein;6
;;1516318;1517061;>;AB831_07345;AB831_07345;CDS;1042797621;preproteins translocase J;7
;;1517054;1517719;>;AB831_07350;AB831_07350;CDS;1042797622;type III secretion protein;8
;;1517698;1518336;>;AB831_07355;AB831_07355;CDS;1042795970;type III secretion system protein;9
;;1518549;1518977;>;AB831_07360;AB831_07360;CDS;1042795971;type III chaperone;10
;;1518981;1520144;>;AB831_07365;AB831_07365;CDS;1042795972;effector protein;11
;;1520387;1520836;>;AB831_07370;AB831_07370;CDS;1042795973;type III secretion chaperone CesT;13
;;1520847;1521824;>;AB831_07375;AB831_07375;CDS;1042795974;hypothetical protein;14
;;1522051;1522509;>;AB831_07380;AB831_07380;CDS;1042795975;type III secretion chaperone CesT;16
;;1522519;1523997;>;AB831_07385;AB831_07385;CDS;1042795976;cation transporter;17
;;1524070;1524696;<;AB831_07390;AB831_07390;CDS;1042795977;hypothetical protein;18
;;1524784;1525722;<;AB831_07395;AB831_07395;CDS;1042795978;alpha/beta hydrolase;19
;;1525794;1526708;<;AB831_07400;AB831_07400;CDS;1042795979;hypothetical protein;19
;;1526837;1527754;>;AB831_07405;AB831_07405;CDS;1042795980;transcriptional regulator;21
Vibrio_parahaemolyticus_MAVP_R_aa22209853_C1;99.37
;;2248181;2249098;<;BSG32_11150;BSG32_11150;CDS;undefined;LysR family transcriptional regulator;21
;;2249122;2250141;>;BSG32_11155;BSG32_11155;CDS;undefined;alpha/beta hydrolase;19
;;2250213;2251151;>;BSG32_11160;BSG32_11160;CDS;undefined;alpha/beta hydrolase;19
;;2251233;2251865;>;BSG32_11165;BSG32_11165;CDS;undefined;hypothetical protein;18
;;2251938;2253416;<;BSG32_11170;BSG32_11170;CDS;undefined;cation transporter;17
;;2253426;2253884;<;BSG32_11175;BSG32_11175;CDS;undefined;CesT family type III secretion system chaperone;16
;;2253877;2253984;>;BSG32_11180;BSG32_11180;CDS;undefined;hypothetical protein;15
;;2254111;2255088;<;BSG32_11185;BSG32_11185;CDS;undefined;hypothetical protein;14
;;2255099;2255548;<;BSG32_11190;BSG32_11190;CDS;undefined;type III secretion chaperone CesT;13
;;2255616;2255789;>;BSG32_11195;BSG32_11195;CDS;undefined;hypothetical protein;12
;;2255791;2256954;<;BSG32_11200;BSG32_11200;CDS;undefined;effector protein;11
;;2256958;2257386;<;BSG32_11205;BSG32_11205;CDS;undefined;type III chaperone;10
;;2257599;2258237;<;BSG32_11210;BSG32_11210;CDS;undefined;HrpE/YscL family type III secretion apparatus protein;9
;;2258216;2258929;<;BSG32_11215;BSG32_11215;CDS;undefined;type III secretion protein;8
;;2258874;2259620;<;BSG32_11220;BSG32_11220;CDS;undefined;EscJ/YscJ/HrcJ family type III secretion inner membrane ring protein;7
;;2259620;2259964;<;BSG32_11225;BSG32_11225;CDS;undefined;EscI/YscI/HrpB family type III secretion system inner rod protein;6
;;2259973;2260599;<;BSG32_11230;BSG32_11230;CDS;undefined;YopR family type III secretion effector;5
;;2260596;2260955;<;BSG32_11235;BSG32_11235;CDS;undefined;YscG family type III secretion protein;4
;;2260959;2261207;<;BSG32_11240;BSG32_11240;CDS;undefined;EscF/YscF/HrpA family type III secretion system needle major subunit;3
;;2261219;2261428;<;BSG32_11245;BSG32_11245;CDS;undefined;EscE/YscE/SsaE family type III secretion system needle protein co-chaperone;2
;;2261415;2262716;<;BSG32_11250;BSG32_11250;CDS;undefined;EscD/YscD/HrpQ family type III secretion system inner membrane ring protein;1
;;2262722;2264620;<;BSG32_11255;BSG32_11255;CDS;undefined;EscC/YscC/HrcC family type III secretion system outer membrane ring protein;0
Vibrio_parahaemolyticus_ATCC_17802_aa15584952_C1;99.24
;;2345431;2347329;>;AL464_11160;AL464_11160;CDS;undefined;EscC/YscC/HrcC family type III secretion system outer membrane ring protein;0
;;2347335;2348636;>;AL464_11165;AL464_11165;CDS;undefined;EscD/YscD/HrpQ family type III secretion system inner membrane ring protein;1
;;2348623;2348832;>;AL464_11170;AL464_11170;CDS;undefined;EscE/YscE/SsaE family type III secretion system needle protein co-chaperone;2
;;2348844;2349092;>;AL464_11175;AL464_11175;CDS;undefined;EscF/YscF/HrpA family type III secretion system needle major subunit;3
;;2349096;2349455;>;AL464_11180;AL464_11180;CDS;undefined;YscG family type III secretion protein;4
;;2349452;2350078;>;AL464_11185;AL464_11185;CDS;undefined;YopR family type III secretion effector;5
;;2350087;2350431;>;AL464_11190;AL464_11190;CDS;undefined;EscI/YscI/HrpB family type III secretion system inner rod protein;6
;;2350431;2351177;>;AL464_11195;AL464_11195;CDS;undefined;EscJ/YscJ/HrcJ family type III secretion inner membrane ring protein;7
;;2351122;2351835;>;AL464_11200;AL464_11200;CDS;undefined;type III secretion protein;8
;;2351814;2352452;>;AL464_11205;AL464_11205;CDS;undefined;HrpE/YscL family type III secretion apparatus protein;9
;;2352665;2353093;>;AL464_11210;AL464_11210;CDS;undefined;type III chaperone;10
;;2353097;2354260;>;AL464_11215;AL464_11215;CDS;undefined;effector protein;11
;;2354245;2354418;<;AL464_24710;AL464_24710;CDS;undefined;hypothetical protein;12
;;2354486;2354935;>;AL464_11220;AL464_11220;CDS;undefined;type III secretion chaperone CesT;13
;;2354946;2355923;>;AL464_11225;AL464_11225;CDS;undefined;hypothetical protein;14
;;2356050;2356157;<;AL464_24715;AL464_24715;CDS;undefined;hypothetical protein;15
;;2356150;2356608;>;AL464_11230;AL464_11230;CDS;undefined;Tir chaperone family protein;16
;;2356618;2358096;>;AL464_11235;AL464_11235;CDS;undefined;cation transporter;17
;;2358156;2358647;<;AL464_11240;AL464_11240;CDS;undefined;N-acetyltransferase;-1
;;2358678;2359595;<;AL464_11245;AL464_11245;CDS;undefined;hypothetical protein;-1
;;2359588;2360592;>;AL464_11250;AL464_11250;CDS;undefined;LysR family transcriptional regulator;21
;;2360699;2361343;<;AL464_11255;AL464_11255;CDS;undefined;hypothetical protein;18
Vibrio_parahaemolyticus_FORC_023_aa17586051_C1;99.24
;;1516472;1518358;>;FORC23_1321;FORC23_1321;CDS;1078273736;Type III secretion protein;0
;;1518364;1519665;>;FORC23_1322;FORC23_1322;CDS;1078273737;Type III secretion protein HrpQ;1
;;1519652;1519861;>;FORC23_1323;FORC23_1323;CDS;1078273738;Type III secretion system protein	YseE family;2
;;1519873;1520121;>;FORC23_1324;FORC23_1324;CDS;1078273739;Type III export protein pscF;3
;;1520125;1520484;>;FORC23_1325;FORC23_1325;CDS;1078273740;type III secretion system protein;4
;;1520481;1521107;>;FORC23_1326;FORC23_1326;CDS;1078273741;type III export protein;5
;;1521116;1521460;>;FORC23_1327;FORC23_1327;CDS;1078273742;Type III export protein;6
;;1521460;1522206;>;FORC23_1328;FORC23_1328;CDS;1078273743;Type III secretion bridge between inner and outermembrane lipoprotein (YscJ	HrcJ	EscJ	PscJ);7
;;1522199;1522864;>;FORC23_1329;FORC23_1329;CDS;1078273744;Type III secretion protein;8
;;1522843;1523481;>;FORC23_1330;FORC23_1330;CDS;1078273745;Type III secretion system protein;9
;;1523694;1524122;>;FORC23_1331;FORC23_1331;CDS;1078273746;Type III chaperone;10
;;1524126;1525289;>;FORC23_1332;FORC23_1332;CDS;1078273747;Effector protein;11
;;1525532;1525981;>;FORC23_1333;FORC23_1333;CDS;1078273748;type III secretion chaperone CesT;13
;;1525991;1526968;>;FORC23_1334;FORC23_1334;CDS;1078273749;hypothetical protein;14
;;1527195;1527653;>;FORC23_1335;FORC23_1335;CDS;1078273750;Type III secretion chaperone	CesT family;16
;;1527663;1529141;>;FORC23_1336;FORC23_1336;CDS;1078273751;cation transporter;17
;;1529187;1529840;<;FORC23_1337;FORC23_1337;CDS;1078273752;hypothetical protein;18
;;1529928;1530866;<;FORC23_1338;FORC23_1338;CDS;1078273753;Alpha/beta hydrolase;19
;;1530938;1531852;<;FORC23_1339;FORC23_1339;CDS;1078273754;hypothetical protein;19
;;1531981;1532898;>;FORC23_1340;FORC23_1340;CDS;1078273755;Transcriptional regulator;21
Vibrio_parahaemolyticus_10329_aa11881852_C1;99.24
;;1995165;1997063;>;RK51_010475;RK51_010475;CDS;undefined;EscC/YscC/HrcC family type III secretion system outer membrane ring protein;0
;;1997069;1998370;>;RK51_010480;RK51_010480;CDS;undefined;EscD/YscD/HrpQ family type III secretion system inner membrane ring protein;1
;;1998357;1998566;>;RK51_010485;RK51_010485;CDS;undefined;EscE/YscE/SsaE family type III secretion system needle protein co-chaperone;2
;;1998578;1998826;>;RK51_010490;RK51_010490;CDS;undefined;EscF/YscF/HrpA family type III secretion system needle major subunit;3
;;1998830;1999189;>;RK51_010495;RK51_010495;CDS;undefined;YscG family type III secretion protein;4
;;1999186;1999812;>;RK51_010500;RK51_010500;CDS;undefined;YopR family type III secretion effector;5
;;1999821;2000165;>;RK51_010505;RK51_010505;CDS;undefined;EscI/YscI/HrpB family type III secretion system inner rod protein;6
;;2000165;2000911;>;RK51_010510;RK51_010510;CDS;undefined;EscJ/YscJ/HrcJ family type III secretion inner membrane ring protein;7
;;2000856;2001569;>;RK51_010515;RK51_010515;CDS;undefined;type III secretion protein;8
;;2001548;2002186;>;RK51_010520;RK51_010520;CDS;undefined;HrpE/YscL family type III secretion apparatus protein;9
;;2002400;2002828;>;RK51_010525;RK51_010525;CDS;undefined;type III chaperone;10
;;2002832;2003995;>;RK51_010530;RK51_010530;CDS;undefined;effector protein;11
;;2003997;2004170;<;RK51_010535;RK51_010535;CDS;undefined;hypothetical protein;12
;;2004238;2004687;>;RK51_010540;RK51_010540;CDS;undefined;type III secretion chaperone CesT;13
;;2004698;2005675;>;RK51_010545;RK51_010545;CDS;undefined;hypothetical protein;14
;;2005802;2005909;<;RK51_010550;RK51_010550;CDS;undefined;hypothetical protein;15
;;2005902;2006360;>;RK51_010555;RK51_010555;CDS;undefined;Tir chaperone family protein;16
;;2006370;2007848;>;RK51_010560;RK51_010560;CDS;undefined;cation transporter;17
;;2008115;2009128;>;RK51_010565;RK51_010565;CDS;undefined;HlyD family secretion protein;-1
;;2009134;2010666;>;RK51_010570;RK51_010570;CDS;undefined;MFS transporter;-1
;;2010731;2011333;<;RK51_010575;RK51_010575;CDS;undefined;TetR/AcrR family transcriptional regulator;-1
Vibrio_parahaemolyticus_FORC_022_aa18795851_C1;99.12
;;1836714;1837544;<;FORC22_1661;FORC22_1661;CDS;1102807632;LysR-family transcriptional regulator;21
;;1837760;1838674;>;FORC22_1662;FORC22_1662;CDS;1102807633;Dienelactone hydrolase-related enzyme;19
;;1838746;1839684;>;FORC22_1663;FORC22_1663;CDS;1102807634;Dienelactone hydrolase-related enzyme;19
;;1839772;1840398;>;FORC22_1664;FORC22_1664;CDS;1102807635;hypothetical protein;18
;;1840471;1841949;<;FORC22_1665;FORC22_1665;CDS;1102807636;hypothetical protein;17
;;1841959;1842417;<;FORC22_1666;FORC22_1666;CDS;1102807637;hypothetical protein;16
;;1842443;1842613;<;FORC22_1667;FORC22_1667;CDS;1102807638;hypothetical protein;-1
;;1842645;1843622;<;FORC22_1668;FORC22_1668;CDS;1102807639;hypothetical protein;14
;;1843633;1844082;<;FORC22_1669;FORC22_1669;CDS;1102807640;hypothetical protein;13
;;1844150;1844308;>;FORC22_1670;FORC22_1670;CDS;1102807641;hypothetical protein;12
;;1844327;1845490;<;FORC22_1671;FORC22_1671;CDS;1102807642;hypothetical protein;11
;;1845494;1845922;<;FORC22_1672;FORC22_1672;CDS;1102807643;type III chaperone;10
;;1846136;1846774;<;FORC22_1673;FORC22_1673;CDS;1102807644;Type III secretion cytoplasmic protein (YscL);9
;;1846753;1847418;<;FORC22_1674;FORC22_1674;CDS;1102807645;Type III secretion cytoplasmic protein (YscK);8
;;1847411;1848157;<;FORC22_1675;FORC22_1675;CDS;1102807646;Type III secretion bridge between inner and outermembrane lipoprotein (YscJ	HrcJ	EscJ	PscJ);7
;;1848157;1848501;<;FORC22_1676;FORC22_1676;CDS;1102807647;Type III secretion cytoplasmic protein (YscI);6
;;1848510;1849136;<;FORC22_1677;FORC22_1677;CDS;1102807648;Type III secretion effector protein YopR	encoded by YscH;5
;;1849133;1849492;<;FORC22_1678;FORC22_1678;CDS;1102807649;Type III secretion spans bacterial envelope protein YscG;4
;;1849496;1849744;<;FORC22_1679;FORC22_1679;CDS;1102807650;Type III secretion cytoplasmic protein YscF;3
;;1849756;1849965;<;FORC22_1680;FORC22_1680;CDS;1102807651;Type III secretion protein YscE;2
;;1849952;1851253;<;FORC22_1681;FORC22_1681;CDS;1102807652;Type III secretion inner membrane protein (YscD	homologous to flagellar export components);1
;;1851259;1853145;<;FORC22_1682;FORC22_1682;CDS;1102807653;Type III secretion outermembrane pore forming protein (YscC	MxiD	HrcC	InvG);0
Vibrio_parahaemolyticus_O1_K33_str_CDC_K4557_aa4304251_C1;99.12
;;1111079;1112977;>;M636_13595;M636_13595;CDS;523834411;type III secretion protein;0
;;1112983;1114284;>;M636_13600;M636_13600;CDS;523834412;type III secretion apparatus protein	YscD/HrpQ family;1
;;1114271;1114480;>;M636_13605;M636_13605;CDS;523836233;type III secretion system protein	YseE family;2
;;1114492;1114740;>;M636_13610;M636_13610;CDS;523834413;type III export protein pscF;3
;;1114744;1115103;>;M636_13615;M636_13615;CDS;523834414;type III secretion system protein;4
;;1115100;1115726;>;M636_13620;M636_13620;CDS;523834415;type III export protein;5
;;1115735;1116079;>;M636_13625;M636_13625;CDS;523834416;type III export protein;6
;;1116770;1117483;>;M636_13630;M636_13630;CDS;523836571;type III secretion protein;8
;;1117462;1118100;>;M636_13635;M636_13635;CDS;523834417;type III secretion system protein;9
;;1118313;1118741;>;M636_13640;M636_13640;CDS;523834418;type III chaperone;10
;;1118745;1119908;>;M636_13645;M636_13645;CDS;523834419;multidrug DMT transporter permease;11
;;1120151;1120600;>;M636_13650;M636_13650;CDS;523836234;type III secretion chaperone	CesT family;13
;;1120611;1121588;>;M636_13655;M636_13655;CDS;523834420;hypothetical protein;14
;;1121815;1122273;>;M636_13660;M636_13660;CDS;523834421;type III secretion chaperone	CesT family;16
;;1122283;1123761;>;M636_13665;M636_13665;CDS;523834422;cation transporter;17
;;1123832;1124464;<;M636_13670;M636_13670;CDS;523834423;hypothetical protein;18
;;1124546;1125484;<;M636_13675;M636_13675;CDS;523834424;alpha/beta hydrolase;19
;;1125556;1126470;<;M636_13680;M636_13680;CDS;523834425;alpha/beta hydrolase;19
;;1126599;1127516;>;M636_13685;M636_13685;CDS;523834426;transcriptional regulator;21
Vibrio_parahaemolyticus_BB22OP_aa3284051_C1;99.12
;;1739135;1740052;<;VPBB_1536;VPBB_1536;CDS;432508498;Putative LysR-family transcriptional regulator;21
;;1740181;1741095;>;VPBB_1537;VPBB_1537;CDS;432508499;Dienelactone hydrolase-related enzyme;19
;;1741166;1742104;>;VPBB_1538;VPBB_1538;CDS;432508500;Dienelactone hydrolase-related enzyme;19
;;1742192;1742818;>;VPBB_1539;VPBB_1539;CDS;432508501;hypothetical protein;18
;;1742891;1744369;<;VPBB_1540;VPBB_1540;CDS;432508502;hypothetical protein;17
;;1744379;1744837;<;VPBB_1541;VPBB_1541;CDS;432508503;hypothetical protein;16
;;1745064;1746041;<;VPBB_1542;VPBB_1542;CDS;432508504;hypothetical protein;14
;;1746051;1746500;<;VPBB_1543;VPBB_1543;CDS;432508505;hypothetical protein;13
;;1746743;1747906;<;VPBB_1544;VPBB_1544;CDS;432508506;hypothetical protein;11
;;1747910;1748338;<;VPBB_1545;VPBB_1545;CDS;432508507;putative type III chaperone;10
;;1748551;1749189;<;VPBB_1546;VPBB_1546;CDS;432508508;Type III secretion cytoplasmic protein (YscL);9
;;1749168;1749833;<;VPBB_1547;VPBB_1547;CDS;432508509;Type III secretion cytoplasmic protein (YscK);8
;;1749826;1750572;<;VPBB_1548;VPBB_1548;CDS;432508510;Type III secretion bridge between inner and outermembrane lipoprotein (YscJ	HrcJ	EscJ	PscJ);7
;;1750572;1750916;<;VPBB_1549;VPBB_1549;CDS;432508511;Type III secretion cytoplasmic protein (YscI);6
;;1750925;1751551;<;VPBB_1550;VPBB_1550;CDS;432508512;Type III secretion effector protein (YopR	encoded by YscH);5
;;1751548;1751907;<;VPBB_1551;VPBB_1551;CDS;432508513;Type III secretion spans bacterial envelope protein (YscG);4
;;1751911;1752159;<;VPBB_1552;VPBB_1552;CDS;432508514;Type III secretion cytoplasmic protein (YscF);3
;;1752171;1752380;<;VPBB_1553;VPBB_1553;CDS;432508515;Type III secretion protein (YscE);2
;;1752367;1753668;<;VPBB_1554;VPBB_1554;CDS;432508516;Type III secretion inner membrane protein (YscD	flagellar export protein-like protein);1
;;1753674;1755560;<;VPBB_1555;VPBB_1555;CDS;432508517;Type III secretion outermembrane pore forming protein (YscC	MxiD	HrcC	InvG);0
Vibrio_parahaemolyticus_1682_aa19511151_C1;98.86
;;1599405;1600322;<;BMI84_07605;BMI84_07605;CDS;1131362225;LysR family transcriptional regulator;21
;;1600346;1601365;>;BMI84_07610;BMI84_07610;CDS;1131362226;hypothetical protein;19
;;1601437;1602375;>;BMI84_07615;BMI84_07615;CDS;1131362227;alpha/beta hydrolase;19
;;1602457;1603089;>;BMI84_07620;BMI84_07620;CDS;1131362228;hypothetical protein;18
;;1603160;1604638;<;BMI84_07625;BMI84_07625;CDS;1131362229;cation transporter;17
;;1604648;1605106;<;BMI84_07630;BMI84_07630;CDS;1131362230;Tir chaperone family protein;16
;;1605333;1606310;<;BMI84_07635;BMI84_07635;CDS;1131362231;hypothetical protein;14
;;1606321;1606770;<;BMI84_07640;BMI84_07640;CDS;1131362232;type III secretion chaperone CesT;13
;;1607013;1608176;<;BMI84_07645;BMI84_07645;CDS;1131362233;effector protein;11
;;1608180;1608608;<;BMI84_07650;BMI84_07650;CDS;1131362234;type III chaperone;10
;;1608821;1609459;<;BMI84_07655;BMI84_07655;CDS;1131362235;type III secretion system protein;9
;;1609438;1610142;<;BMI84_07660;BMI84_07660;CDS;1131362236;type III secretion protein;8
;;1610096;1610842;<;BMI84_07665;BMI84_07665;CDS;1131362237;EscJ/YscJ/HrcJ family type III secretion inner membrane ring protein;7
;;1610842;1611186;<;BMI84_07670;BMI84_07670;CDS;1131362238;EscI/YscI/HrpB family type III secretion system inner rod protein;6
;;1611195;1611821;<;BMI84_07675;BMI84_07675;CDS;1131362239;type III secretion effector	YopR family;5
;;1611818;1612177;<;BMI84_07680;BMI84_07680;CDS;1131362240;type III secretion protein	YscG family;4
;;1612181;1612429;<;BMI84_07685;BMI84_07685;CDS;1131362241;EscF/YscF/HrpA family type III secretion system needle major subunit;3
;;1612441;1612650;<;BMI84_07690;BMI84_07690;CDS;1131362242;EscE/YscE/SsaE family type III secretion system needle protein co-chaperone;2
;;1612637;1613938;<;BMI84_07695;BMI84_07695;CDS;1131362243;EscD/YscD/HrpQ family type III secretion system inner membrane ring protein;1
;;1613944;1615842;<;BMI84_07700;BMI84_07700;CDS;1131362244;EscC/YscC/HrcC family type III secretion system outer membrane ring protein;0
Vibrio_parahaemolyticus_FORC_014_aa16360351_C1;98.86
;;1954704;1955621;<;FORC14_1747;FORC14_1747;CDS;1024768113;HTH-type transcriptional regulator DmlR;21
;;1955750;1956664;>;FORC14_1748;FORC14_1748;CDS;1024768112;Alpha/beta hydrolase family protein;19
;;1956736;1957674;>;FORC14_1749;FORC14_1749;CDS;1024768111;Alpha/beta hydrolase family protein;19
;;1957762;1958388;>;FORC14_1750;FORC14_1750;CDS;1024768110;flavodoxin;18
;;1958461;1959939;<;FORC14_1751;FORC14_1751;CDS;1024768109;hypothetical protein;17
;;1959949;1960407;<;FORC14_1752;FORC14_1752;CDS;1024768108;Tir chaperone protein (CesT);16
;;1960634;1961611;<;FORC14_1753;FORC14_1753;CDS;1024768107;hypothetical protein;14
;;1961622;1962071;<;FORC14_1754;FORC14_1754;CDS;1024768106;Tir chaperone protein (CesT);13
;;1962314;1963477;<;FORC14_1755;FORC14_1755;CDS;1024768105;Adenosine monophosphate-protein transferase VopS;11
;;1963481;1963909;<;FORC14_1756;FORC14_1756;CDS;1024768104;Tir chaperone protein (CesT);10
;;1964122;1964760;<;FORC14_1757;FORC14_1757;CDS;1024768103;Yop proteins translocation protein L;9
;;1964739;1965404;<;FORC14_1758;FORC14_1758;CDS;1024768102;Yop proteins translocation protein K;8
;;1965397;1966143;<;FORC14_1759;FORC14_1759;CDS;1024768101;Yop proteins translocation lipoprotein J precursor;7
;;1966143;1966487;<;FORC14_1760;FORC14_1760;CDS;1024768100;Yop proteins translocation protein I;6
;;1966496;1967122;<;FORC14_1761;FORC14_1761;CDS;1024768099;YopR Core;5
;;1967119;1967478;<;FORC14_1762;FORC14_1762;CDS;1024768098;Putative Yop proteins translocation protein G;4
;;1967482;1967730;<;FORC14_1763;FORC14_1763;CDS;1024768097;Type III export protein PscF;3
;;1967742;1967951;<;FORC14_1764;FORC14_1764;CDS;1024768096;hypothetical protein;2
;;1967938;1969239;<;FORC14_1765;FORC14_1765;CDS;1024768095;Yop proteins translocation protein D;1
;;1969245;1971131;<;FORC14_1766;FORC14_1766;CDS;1024768094;Type III secretion system outer membrane protein SpiA precursor;0
Vibrio_diabolicus_LMG_3418_aa29533551_C1;91.92
;;171939;173822;>;AL468_01545;AL468_01545;CDS;undefined;EscC/YscC/HrcC family type III secretion system outer membrane ring protein;0
;;173828;175129;>;AL468_01550;AL468_01550;CDS;undefined;EscD/YscD/HrpQ family type III secretion system inner membrane ring protein;1
;;175116;175319;>;AL468_01555;AL468_01555;CDS;undefined;EscE/YscE/SsaE family type III secretion system needle protein co-chaperone;2
;;175337;175585;>;AL468_01560;AL468_01560;CDS;undefined;EscF/YscF/HrpA family type III secretion system needle major subunit;3
;;175589;175948;>;AL468_01565;AL468_01565;CDS;undefined;YscG family type III secretion protein;4
;;175945;176580;>;AL468_01570;AL468_01570;CDS;undefined;YopR family type III secretion effector;5
;;176589;176933;>;AL468_01575;AL468_01575;CDS;undefined;EscI/YscI/HrpB family type III secretion system inner rod protein;6
;;176933;177679;>;AL468_01580;AL468_01580;CDS;undefined;EscJ/YscJ/HrcJ family type III secretion inner membrane ring protein;7
;;177672;178337;>;AL468_01585;AL468_01585;CDS;undefined;type III secretion protein;8
;;178316;178954;>;AL468_01590;AL468_01590;CDS;undefined;HrpE/YscL family type III secretion apparatus protein;9
;;179140;179571;>;AL468_01595;AL468_01595;CDS;undefined;type III chaperone;10
;;179575;180738;>;AL468_01600;AL468_01600;CDS;undefined;effector protein;11
;;181024;181449;>;AL468_01605;AL468_01605;CDS;undefined;type III secretion chaperone CesT;13
;;181460;182434;>;AL468_01610;AL468_01610;CDS;undefined;hypothetical protein;14
;;182665;183123;>;AL468_01615;AL468_01615;CDS;undefined;Tir chaperone family protein;16
;;183133;184611;>;AL468_01620;AL468_01620;CDS;undefined;cation transporter;17
;;184687;184890;<;AL468_01625;AL468_01625;CDS;undefined;hypothetical protein;-1
;;185487;186230;<;AL468_01630;AL468_01630;CDS;undefined;KR domain-containing protein;-1
;;186294;186746;<;AL468_01635;AL468_01635;CDS;undefined;MarR family transcriptional regulator;-1
;;186882;187142;>;AL468_01640;AL468_01640;CDS;undefined;hypothetical protein;-1
;;187193;188206;>;AL468_01645;AL468_01645;CDS;undefined;multidrug transporter;-1
Vibrio_antiquarius_EX25_aa248251_C1;91.92
;;1899001;1900815;>;VEA_003337;VEA_003337;CDS;262337702;type III secretion system outer membrane pore YscC;0
;;1900821;1902122;>;VEA_003338;VEA_003338;CDS;262337703;type III secretion inner membrane protein YscD;1
;;1902109;1902312;>;VEA_003339;VEA_003339;CDS;262337704;hypothetical protein;2
;;1902330;1902578;>;VEA_003340;VEA_003340;CDS;262337705;type III secretion cytoplasmic protein (YscF);3
;;1902582;1902941;>;VEA_003341;VEA_003341;CDS;262337706;putative type III secretion protein;4
;;1902938;1903573;>;VEA_003342;VEA_003342;CDS;262337707;putative type III export protein;5
;;1903582;1903926;>;VEA_003343;VEA_003343;CDS;262337708;type III secretion cytoplasmic protein (YscI);6
;;1903929;1904672;>;VEA_003344;VEA_003344;CDS;262337709;type III secretion bridge between inner and outermembrane lipoprotein (YscJ	HrcJ	EscJ PscJ);7
;;1904665;1905330;>;VEA_003345;VEA_003345;CDS;262337710;putative type III secretion protein;8
;;1905309;1905947;>;VEA_003346;VEA_003346;CDS;262337711;type III secretion cytoplasmic protein (YscL);9
;;1906134;1906565;>;VEA_003347;VEA_003347;CDS;262337712;putative type III chaperone;10
;;1906569;1907732;>;VEA_003348;VEA_003348;CDS;262337713;hypothetical protein;11
;;1908018;1908443;>;VEA_003349;VEA_003349;CDS;262337714;hypothetical protein;13
;;1908454;1909428;>;VEA_003350;VEA_003350;CDS;262337715;hypothetical protein;14
;;1909659;1910117;>;VEA_003351;VEA_003351;CDS;262337716;hypothetical protein;16
;;1910127;1911605;>;VEA_003352;VEA_003352;CDS;262337717;hypothetical protein;17
;;1911681;1911884;<;VEA_003353;VEA_003353;CDS;262337718;hypothetical protein;-1
;;1912482;1913225;<;VEA_003354;VEA_003354;CDS;262337719;short-chain dehydrogenase/reductase SDR;-1
;;1913289;1913741;<;VEA_003355;VEA_003355;CDS;262337720;MarR family transcriptional regulator;-1
;;1914386;1915201;>;VEA_003356;VEA_003356;CDS;262337721;multidrug resistance efflux pump;-1
Vibrio_diabolicus_FDAARGOS_96_aa29533351_C1;91.29
;;1346646;1348529;>;AL552_15340;AL552_15340;CDS;undefined;EscC/YscC/HrcC family type III secretion system outer membrane ring protein;0
;;1348535;1349836;>;AL552_15345;AL552_15345;CDS;undefined;EscD/YscD/HrpQ family type III secretion system inner membrane ring protein;1
;;1349823;1350026;>;AL552_15350;AL552_15350;CDS;undefined;EscE/YscE/SsaE family type III secretion system needle protein co-chaperone;2
;;1350044;1350292;>;AL552_15355;AL552_15355;CDS;undefined;EscF/YscF/HrpA family type III secretion system needle major subunit;3
;;1350296;1350655;>;AL552_15360;AL552_15360;CDS;undefined;YscG family type III secretion protein;4
;;1350652;1351287;>;AL552_15365;AL552_15365;CDS;undefined;YopR family type III secretion effector;5
;;1351296;1351640;>;AL552_15370;AL552_15370;CDS;undefined;EscI/YscI/HrpB family type III secretion system inner rod protein;6
;;1351640;1352386;>;AL552_15375;AL552_15375;CDS;undefined;EscJ/YscJ/HrcJ family type III secretion inner membrane ring protein;7
;;1352379;1353044;>;AL552_15380;AL552_15380;CDS;undefined;type III secretion protein;8
;;1353023;1353661;>;AL552_15385;AL552_15385;CDS;undefined;HrpE/YscL family type III secretion apparatus protein;9
;;1353847;1354278;>;AL552_15390;AL552_15390;CDS;undefined;type III chaperone;10
;;1354282;1355445;>;AL552_15395;AL552_15395;CDS;undefined;effector protein;11
;;1355731;1356156;>;AL552_15400;AL552_15400;CDS;undefined;type III secretion chaperone CesT;13
;;1356167;1357141;>;AL552_15405;AL552_15405;CDS;undefined;hypothetical protein;14
;;1357372;1357830;>;AL552_15410;AL552_15410;CDS;undefined;Tir chaperone family protein;16
;;1357840;1359318;>;AL552_15415;AL552_15415;CDS;undefined;cation transporter;17
;;1359394;1359597;<;AL552_15420;AL552_15420;CDS;undefined;hypothetical protein;-1
;;1360194;1360937;<;AL552_15425;AL552_15425;CDS;undefined;KR domain-containing protein;-1
;;1361001;1361453;<;AL552_15430;AL552_15430;CDS;undefined;MarR family transcriptional regulator;-1
;;1361903;1362915;>;AL552_15435;AL552_15435;CDS;undefined;multidrug transporter;-1
Vibrio_alginolyticus_ZJ_T_aa16797451_C1;91.29
;;1764201;1764467;>;BAU10_07835;BAU10_07835;CDS;1042043010;EscS/YscS/HrcS family type III secretion system export apparatus protein;-1
;;1764464;1765249;>;BAU10_07840;BAU10_07840;CDS;1042043011;EscT/YscT/HrcT family type III secretion system export apparatus protein;-1
;;1765265;1766314;>;BAU10_07845;BAU10_07845;CDS;1042043012;EscU/YscU/HrcU family type III secretion system export apparatus switch protein;-1
;;1766417;1767127;>;BAU10_07850;BAU10_07850;CDS;1042043013;AraC family transcriptional regulator;-1
;;1767240;1768136;>;BAU10_07855;BAU10_07855;CDS;1042043014;hypothetical protein;-1
;;1768226;1769704;<;BAU10_07860;BAU10_07860;CDS;1042043015;cation transporter;17
;;1769714;1770172;<;BAU10_07865;BAU10_07865;CDS;1042043016;type III secretion chaperone CesT;16
;;1770412;1770858;<;BAU10_07870;BAU10_07870;CDS;1042043017;type III secretion chaperone CesT;13
;;1771114;1772277;<;BAU10_07875;BAU10_07875;CDS;1042043018;effector protein;11
;;1772281;1772712;<;BAU10_07880;BAU10_07880;CDS;1042043019;type III chaperone;10
;;1772898;1773536;<;BAU10_07885;BAU10_07885;CDS;1042043020;type III secretion system protein;9
;;1773515;1774180;<;BAU10_07890;BAU10_07890;CDS;1042043021;type III secretion protein;8
;;1774173;1774916;<;BAU10_07895;BAU10_07895;CDS;1042043022;EscJ/YscJ/HrcJ family type III secretion inner membrane ring protein;7
;;1774919;1775263;<;BAU10_07900;BAU10_07900;CDS;1042043023;EscI/YscI/HrpB family type III secretion system inner rod protein;6
;;1775272;1775907;<;BAU10_07905;BAU10_07905;CDS;1042043024;type III secretion effector	YopR family;5
;;1775904;1776263;<;BAU10_07910;BAU10_07910;CDS;1042043025;type III secretion protein	YscG family;4
;;1776267;1776515;<;BAU10_07915;BAU10_07915;CDS;1042043026;EscF/YscF/HrpA family type III secretion system needle major subunit;3
;;1776534;1776737;<;BAU10_07920;BAU10_07920;CDS;1042043027;EscE/YscE/SsaE family type III secretion system needle protein co-chaperone;2
;;1776724;1778025;<;BAU10_07925;BAU10_07925;CDS;1042043028;EscD/YscD/HrpQ family type III secretion system inner membrane ring protein;1
;;1778031;1779905;<;BAU10_07930;BAU10_07930;CDS;1042043029;EscC/YscC/HrcC family type III secretion system outer membrane ring protein;0
Vibrio_diabolicus_FDAARGOS_105_aa29533951_C1;91.16
;;2765434;2766446;<;AL537_13365;AL537_13365;CDS;undefined;multidrug transporter;-1
;;2766895;2767347;>;AL537_13370;AL537_13370;CDS;undefined;MarR family transcriptional regulator;-1
;;2767411;2768154;>;AL537_13375;AL537_13375;CDS;undefined;short-chain dehydrogenase;-1
;;2768751;2768954;>;AL537_13380;AL537_13380;CDS;undefined;hypothetical protein;-1
;;2769030;2770508;<;AL537_13385;AL537_13385;CDS;undefined;cation transporter;17
;;2770518;2770976;<;AL537_13390;AL537_13390;CDS;undefined;Tir chaperone family protein;16
;;2771207;2772181;<;AL537_13395;AL537_13395;CDS;undefined;hypothetical protein;14
;;2772192;2772617;<;AL537_13400;AL537_13400;CDS;undefined;type III secretion chaperone CesT;13
;;2772903;2774066;<;AL537_13405;AL537_13405;CDS;undefined;effector protein;11
;;2774070;2774501;<;AL537_13410;AL537_13410;CDS;undefined;type III chaperone;10
;;2774687;2775325;<;AL537_13415;AL537_13415;CDS;undefined;HrpE/YscL family type III secretion apparatus protein;9
;;2775304;2775969;<;AL537_13420;AL537_13420;CDS;undefined;type III secretion protein;8
;;2775962;2776708;<;AL537_13425;AL537_13425;CDS;undefined;EscJ/YscJ/HrcJ family type III secretion inner membrane ring protein;7
;;2776708;2777052;<;AL537_13430;AL537_13430;CDS;undefined;EscI/YscI/HrpB family type III secretion system inner rod protein;6
;;2777061;2777696;<;AL537_13435;AL537_13435;CDS;undefined;YopR family type III secretion effector;5
;;2777693;2778052;<;AL537_13440;AL537_13440;CDS;undefined;YscG family type III secretion protein;4
;;2778056;2778304;<;AL537_13445;AL537_13445;CDS;undefined;EscF/YscF/HrpA family type III secretion system needle major subunit;3
;;2778322;2778525;<;AL537_13450;AL537_13450;CDS;undefined;EscE/YscE/SsaE family type III secretion system needle protein co-chaperone;2
;;2778512;2779813;<;AL537_13455;AL537_13455;CDS;undefined;EscD/YscD/HrpQ family type III secretion system inner membrane ring protein;1
;;2779819;2781702;<;AL537_13460;AL537_13460;CDS;undefined;EscC/YscC/HrcC family type III secretion system outer membrane ring protein;0
Vibrio_alginolyticus_ATCC_33868_aa29535151_C1;91.04
;;726987;727772;>;AL539_12675;AL539_12675;CDS;undefined;EscT/YscT/HrcT family type III secretion system export apparatus protein;-1
;;727788;728837;>;AL539_12680;AL539_12680;CDS;undefined;EscU/YscU/HrcU family type III secretion system export apparatus switch protein;-1
;;728940;729650;>;AL539_12685;AL539_12685;CDS;undefined;AraC family transcriptional regulator;-1
;;729763;730659;>;AL539_12690;AL539_12690;CDS;undefined;EamA family transporter;-1
;;730749;732227;<;AL539_12695;AL539_12695;CDS;undefined;cation transporter;17
;;732237;732695;<;AL539_12700;AL539_12700;CDS;undefined;Tir chaperone family protein;16
;;732926;733903;<;AL539_12705;AL539_12705;CDS;undefined;hypothetical protein;14
;;733914;734339;<;AL539_12710;AL539_12710;CDS;undefined;type III secretion chaperone CesT;13
;;734616;735779;<;AL539_12715;AL539_12715;CDS;undefined;effector protein;11
;;735783;736214;<;AL539_12720;AL539_12720;CDS;undefined;type III chaperone;10
;;736400;737038;<;AL539_12725;AL539_12725;CDS;undefined;HrpE/YscL family type III secretion apparatus protein;9
;;737017;737682;<;AL539_12730;AL539_12730;CDS;undefined;type III secretion protein;8
;;737675;738421;<;AL539_12735;AL539_12735;CDS;undefined;EscJ/YscJ/HrcJ family type III secretion inner membrane ring protein;7
;;738421;738765;<;AL539_12740;AL539_12740;CDS;undefined;EscI/YscI/HrpB family type III secretion system inner rod protein;6
;;738774;739409;<;AL539_12745;AL539_12745;CDS;undefined;YopR family type III secretion effector;5
;;739406;739765;<;AL539_12750;AL539_12750;CDS;undefined;YscG family type III secretion protein;4
;;739769;740017;<;AL539_12755;AL539_12755;CDS;undefined;EscF/YscF/HrpA family type III secretion system needle major subunit;3
;;740036;740239;<;AL539_12760;AL539_12760;CDS;undefined;EscE/YscE/SsaE family type III secretion system needle protein co-chaperone;2
;;740226;741527;<;AL539_12765;AL539_12765;CDS;undefined;EscD/YscD/HrpQ family type III secretion system inner membrane ring protein;1
;;741533;743416;<;AL539_12770;AL539_12770;CDS;undefined;EscC/YscC/HrcC family type III secretion system outer membrane ring protein;0
Vibrio_alginolyticus_J207_aa29535351_C1;91.04
;;1617795;1618580;>;AL541_15800;AL541_15800;CDS;undefined;EscT/YscT/HrcT family type III secretion system export apparatus protein;-1
;;1618596;1619645;>;AL541_15805;AL541_15805;CDS;undefined;EscU/YscU/HrcU family type III secretion system export apparatus switch protein;-1
;;1619748;1620458;>;AL541_15810;AL541_15810;CDS;undefined;AraC family transcriptional regulator;-1
;;1620571;1621467;>;AL541_15815;AL541_15815;CDS;undefined;EamA family transporter;-1
;;1621557;1623035;<;AL541_15820;AL541_15820;CDS;undefined;cation transporter;17
;;1623045;1623503;<;AL541_15825;AL541_15825;CDS;undefined;Tir chaperone family protein;16
;;1623734;1624712;<;AL541_15830;AL541_15830;CDS;undefined;hypothetical protein;14
;;1624723;1625148;<;AL541_15835;AL541_15835;CDS;undefined;type III secretion chaperone CesT;13
;;1625425;1626588;<;AL541_15840;AL541_15840;CDS;undefined;effector protein;11
;;1626592;1627023;<;AL541_15845;AL541_15845;CDS;undefined;type III chaperone;10
;;1627206;1627844;<;AL541_15850;AL541_15850;CDS;undefined;HrpE/YscL family type III secretion apparatus protein;9
;;1627823;1628488;<;AL541_15855;AL541_15855;CDS;undefined;type III secretion protein;8
;;1628481;1629227;<;AL541_15860;AL541_15860;CDS;undefined;EscJ/YscJ/HrcJ family type III secretion inner membrane ring protein;7
;;1629227;1629571;<;AL541_15865;AL541_15865;CDS;undefined;EscI/YscI/HrpB family type III secretion system inner rod protein;6
;;1629580;1630215;<;AL541_15870;AL541_15870;CDS;undefined;YopR family type III secretion effector;5
;;1630212;1630571;<;AL541_15875;AL541_15875;CDS;undefined;YscG family type III secretion protein;4
;;1630575;1630823;<;AL541_15880;AL541_15880;CDS;undefined;EscF/YscF/HrpA family type III secretion system needle major subunit;3
;;1630842;1631045;<;AL541_15885;AL541_15885;CDS;undefined;EscE/YscE/SsaE family type III secretion system needle protein co-chaperone;2
;;1631032;1632333;<;AL541_15890;AL541_15890;CDS;undefined;EscD/YscD/HrpQ family type III secretion system inner membrane ring protein;1
;;1632339;1634222;<;AL541_15895;AL541_15895;CDS;undefined;EscC/YscC/HrcC family type III secretion system outer membrane ring protein;0
Vibrio_alginolyticus_NBRC_15630_ATCC_17749_aa3541752_C1;90.66
;;836128;836814;>;N646_0742;N646_0742;CDS;541130685;translocation protein in type III secretion;-1
;;836830;837879;>;N646_0743;N646_0743;CDS;541130686;translocation protein in type III secretion;-1
;;838090;838692;>;N646_0744;N646_0744;CDS;541130687;AraC-type DNA-binding domain-containing protein;-1
;;838805;839701;>;N646_0745;N646_0745;CDS;541130688;hypothetical protein;-1
;;839791;841269;<;N646_0746;N646_0746;CDS;541130689;hypothetical protein;17
;;841279;841737;<;N646_0747;N646_0747;CDS;541130690;hypothetical protein;16
;;841968;842945;<;N646_0748;N646_0748;CDS;541130691;hypothetical protein;14
;;842956;843381;<;N646_0749;N646_0749;CDS;541130692;hypothetical protein;13
;;843539;843661;<;N646_0750;N646_0750;CDS;541130693;hypothetical protein;-1
;;843658;844782;<;N646_0751;N646_0751;CDS;541130694;hypothetical protein;11
;;844825;845256;<;N646_0752;N646_0752;CDS;541130695;putative type III chaperone;10
;;845439;846077;<;N646_0753;N646_0753;CDS;541130696;type III secretion protein;9
;;846056;846721;<;N646_0754;N646_0754;CDS;541130697;putative type III secretion protein;8
;;846714;847457;<;N646_0755;N646_0755;CDS;541130698;putative type III secretion lipoprotein;7
;;847460;847804;<;N646_0756;N646_0756;CDS;541130699;type III export protein;6
;;847813;848448;<;N646_0757;N646_0757;CDS;541130700;VscH;5
;;848445;848804;<;N646_0758;N646_0758;CDS;541130701;putative type III secretion protein;4
;;848808;849056;<;N646_0759;N646_0759;CDS;541130702;type III export protein YscF;3
;;849075;849278;<;N646_0760;N646_0760;CDS;541130703;VseE;2
;;849265;850566;<;N646_0761;N646_0761;CDS;541130704;putative type III export protein PscD;1
;;850572;852386;<;N646_0762;N646_0762;CDS;541130705;VscC;0
Vibrio_alginolyticus_FDAARGOS_114_aa29539751_C1;90.66
;;1485656;1487539;>;AL545_15735;AL545_15735;CDS;undefined;EscC/YscC/HrcC family type III secretion system outer membrane ring protein;0
;;1487545;1488846;>;AL545_15740;AL545_15740;CDS;undefined;EscD/YscD/HrpQ family type III secretion system inner membrane ring protein;1
;;1488833;1489036;>;AL545_15745;AL545_15745;CDS;undefined;EscE/YscE/SsaE family type III secretion system needle protein co-chaperone;2
;;1489055;1489303;>;AL545_15750;AL545_15750;CDS;undefined;EscF/YscF/HrpA family type III secretion system needle major subunit;3
;;1489307;1489666;>;AL545_15755;AL545_15755;CDS;undefined;YscG family type III secretion protein;4
;;1489663;1490298;>;AL545_15760;AL545_15760;CDS;undefined;YopR family type III secretion effector;5
;;1490307;1490651;>;AL545_15765;AL545_15765;CDS;undefined;EscI/YscI/HrpB family type III secretion system inner rod protein;6
;;1490651;1491397;>;AL545_15770;AL545_15770;CDS;undefined;EscJ/YscJ/HrcJ family type III secretion inner membrane ring protein;7
;;1491390;1492055;>;AL545_15775;AL545_15775;CDS;undefined;type III secretion protein;8
;;1492034;1492672;>;AL545_15780;AL545_15780;CDS;undefined;HrpE/YscL family type III secretion apparatus protein;9
;;1492855;1493286;>;AL545_15785;AL545_15785;CDS;undefined;type III chaperone;10
;;1493290;1494453;>;AL545_15790;AL545_15790;CDS;undefined;effector protein;11
;;1494730;1495155;>;AL545_15795;AL545_15795;CDS;undefined;type III secretion chaperone CesT;13
;;1495166;1496143;>;AL545_15800;AL545_15800;CDS;undefined;hypothetical protein;14
;;1496374;1496832;>;AL545_15805;AL545_15805;CDS;undefined;Tir chaperone family protein;16
;;1496842;1498320;>;AL545_15810;AL545_15810;CDS;undefined;cation transporter;17
;;1498410;1499306;<;AL545_15815;AL545_15815;CDS;undefined;EamA family transporter;-1
;;1499419;1500129;<;AL545_15820;AL545_15820;CDS;undefined;AraC family transcriptional regulator;-1
;;1500232;1501281;<;AL545_15825;AL545_15825;CDS;undefined;EscU/YscU/HrcU family type III secretion system export apparatus switch protein;-1
;;1501297;1502082;<;AL545_15830;AL545_15830;CDS;undefined;EscT/YscT/HrcT family type III secretion system export apparatus protein;-1
Vibrio_alginolyticus_K10K4_aa21195851_C1;90.53
;;1864597;1865283;>;K10K4_17070;K10K4_17070;CDS;undefined;flagellar biosynthesis protein FliR;-1
;;1865299;1866348;>;yscU;K10K4_17080;CDS;undefined;Yop protein translocation protein U;-1
;;1866451;1867161;>;araC;K10K4_17090;CDS;undefined;Arabinose operon regulatory protein;-1
;;1867274;1868170;>;K10K4_17100;K10K4_17100;CDS;undefined;putative DMT superfamily transporter inner membrane protein;-1
;;1868260;1869738;<;K10K4_17110;K10K4_17110;CDS;undefined;hypothetical protein;17
;;1869748;1870206;<;K10K4_17120;K10K4_17120;CDS;undefined;Tir chaperone protein (CesT);16
;;1870437;1871414;<;K10K4_17130;K10K4_17130;CDS;undefined;hypothetical protein;14
;;1871425;1871871;<;K10K4_17140;K10K4_17140;CDS;undefined;hypothetical protein;13
;;1872127;1873290;<;vopS;K10K4_17150;CDS;undefined;Adenosine monophosphate-protein transferase VopS;11
;;1873294;1873725;<;K10K4_17160;K10K4_17160;CDS;undefined;Tir chaperone protein (CesT);10
;;1873911;1874549;<;yscL;K10K4_17170;CDS;undefined;Yop protein translocation protein L;9
;;1874528;1875058;<;yscK;K10K4_17180;CDS;undefined;Yop protein translocation protein K;8
;;1875186;1875929;<;yscJ;K10K4_17190;CDS;undefined;Yop protein translocation lipoprotein J precursor;7
;;1875932;1876276;<;yscI;K10K4_17200;CDS;undefined;Yop protein translocation protein I;6
;;1876285;1876920;<;K10K4_17210;K10K4_17210;CDS;undefined;YopR Core;5
;;1876917;1877276;<;yscG;K10K4_17220;CDS;undefined;Putative Yop protein translocation protein G;4
;;1877280;1877528;<;pscF;K10K4_17230;CDS;undefined;Type III export protein PscF;3
;;1877547;1877750;<;K10K4_17240;K10K4_17240;CDS;undefined;hypothetical protein;2
;;1877737;1879038;<;yscD;K10K4_17250;CDS;undefined;Yop protein translocation protein D;1
;;1879044;1880918;<;K10K4_17260;K10K4_17260;CDS;undefined;phage assembly protein;0
Vibrio_alginolyticus_K04M5_aa21195451_C1;90.53
;;1857021;1857707;>;K04M5_16990;K04M5_16990;CDS;undefined;flagellar biosynthesis protein FliR;-1
;;1857723;1858772;>;yscU;K04M5_17000;CDS;undefined;Yop protein translocation protein U;-1
;;1858875;1859585;>;araC;K04M5_17010;CDS;undefined;Arabinose operon regulatory protein;-1
;;1859698;1860594;>;K04M5_17020;K04M5_17020;CDS;undefined;putative DMT superfamily transporter inner membrane protein;-1
;;1860684;1862162;<;K04M5_17030;K04M5_17030;CDS;undefined;hypothetical protein;17
;;1862172;1862630;<;K04M5_17040;K04M5_17040;CDS;undefined;Tir chaperone protein (CesT);16
;;1862861;1863838;<;K04M5_17050;K04M5_17050;CDS;undefined;hypothetical protein;14
;;1863849;1864295;<;K04M5_17060;K04M5_17060;CDS;undefined;hypothetical protein;13
;;1864551;1865714;<;vopS;K04M5_17070;CDS;undefined;Adenosine monophosphate-protein transferase VopS;11
;;1865718;1866149;<;K04M5_17080;K04M5_17080;CDS;undefined;Tir chaperone protein (CesT);10
;;1866335;1866973;<;yscL;K04M5_17090;CDS;undefined;Yop protein translocation protein L;9
;;1866952;1867482;<;yscK;K04M5_17100;CDS;undefined;Yop protein translocation protein K;8
;;1867610;1868353;<;yscJ;K04M5_17110;CDS;undefined;Yop protein translocation lipoprotein J precursor;7
;;1868356;1868700;<;yscI;K04M5_17120;CDS;undefined;Yop protein translocation protein I;6
;;1868709;1869344;<;K04M5_17130;K04M5_17130;CDS;undefined;YopR Core;5
;;1869341;1869700;<;yscG;K04M5_17140;CDS;undefined;Putative Yop protein translocation protein G;4
;;1869704;1869952;<;pscF;K04M5_17150;CDS;undefined;Type III export protein PscF;3
;;1869971;1870174;<;K04M5_17160;K04M5_17160;CDS;undefined;hypothetical protein;2
;;1870161;1871462;<;yscD;K04M5_17170;CDS;undefined;Yop protein translocation protein D;1
;;1871468;1873342;<;K04M5_17180;K04M5_17180;CDS;undefined;phage assembly protein;0
Vibrio_alginolyticus_K09K1_aa21490651_C1;90.53
;;3289580;3291454;>;K09K1_48180;K09K1_48180;CDS;undefined;phage assembly protein;0
;;3291460;3292761;>;yscD;K09K1_48190;CDS;undefined;Yop protein translocation protein D;1
;;3292748;3292951;>;K09K1_48200;K09K1_48200;CDS;undefined;hypothetical protein;2
;;3292970;3293218;>;pscF;K09K1_48210;CDS;undefined;Type III export protein PscF;3
;;3293222;3293581;>;yscG;K09K1_48220;CDS;undefined;Putative Yop protein translocation protein G;4
;;3293578;3294213;>;K09K1_48230;K09K1_48230;CDS;undefined;YopR Core;5
;;3294222;3294566;>;yscI;K09K1_48240;CDS;undefined;Yop protein translocation protein I;6
;;3294569;3295312;>;yscJ;K09K1_48250;CDS;undefined;Yop protein translocation lipoprotein J precursor;7
;;3295440;3295970;>;yscK;K09K1_48260;CDS;undefined;Yop protein translocation protein K;8
;;3295949;3296587;>;yscL;K09K1_48270;CDS;undefined;Yop protein translocation protein L;9
;;3296773;3297204;>;K09K1_48280;K09K1_48280;CDS;undefined;Tir chaperone protein (CesT);10
;;3297208;3298371;>;vopS;K09K1_48290;CDS;undefined;Adenosine monophosphate-protein transferase VopS;11
;;3298627;3299073;>;K09K1_48300;K09K1_48300;CDS;undefined;hypothetical protein;13
;;3299084;3300061;>;K09K1_48310;K09K1_48310;CDS;undefined;hypothetical protein;14
;;3300292;3300750;>;K09K1_48320;K09K1_48320;CDS;undefined;Tir chaperone protein (CesT);16
;;3300760;3302238;>;K09K1_48330;K09K1_48330;CDS;undefined;hypothetical protein;17
;;3302328;3303224;<;K09K1_48340;K09K1_48340;CDS;undefined;putative DMT superfamily transporter inner membrane protein;-1
;;3303337;3304047;<;araC;K09K1_48350;CDS;undefined;Arabinose operon regulatory protein;-1
;;3304150;3305199;<;yscU;K09K1_48360;CDS;undefined;Yop protein translocation protein U;-1
;;3305215;3305901;<;K09K1_48370;K09K1_48370;CDS;undefined;flagellar biosynthesis protein FliR;-1
Vibrio_alginolyticus_K04M3_aa21491051_C1;90.53
;;1883636;1884322;>;K04M3_17340;K04M3_17340;CDS;undefined;flagellar biosynthesis protein FliR;-1
;;1884338;1885387;>;yscU;K04M3_17350;CDS;undefined;Yop protein translocation protein U;-1
;;1885490;1886200;>;araC;K04M3_17360;CDS;undefined;Arabinose operon regulatory protein;-1
;;1886313;1887209;>;K04M3_17370;K04M3_17370;CDS;undefined;putative DMT superfamily transporter inner membrane protein;-1
;;1887299;1888777;<;K04M3_17380;K04M3_17380;CDS;undefined;hypothetical protein;17
;;1888787;1889245;<;K04M3_17390;K04M3_17390;CDS;undefined;Tir chaperone protein (CesT);16
;;1889476;1890453;<;K04M3_17400;K04M3_17400;CDS;undefined;hypothetical protein;14
;;1890464;1890910;<;K04M3_17410;K04M3_17410;CDS;undefined;hypothetical protein;13
;;1891166;1892329;<;vopS;K04M3_17420;CDS;undefined;Adenosine monophosphate-protein transferase VopS;11
;;1892333;1892764;<;K04M3_17430;K04M3_17430;CDS;undefined;Tir chaperone protein (CesT);10
;;1892950;1893588;<;yscL;K04M3_17440;CDS;undefined;Yop protein translocation protein L;9
;;1893567;1894097;<;yscK;K04M3_17450;CDS;undefined;Yop protein translocation protein K;8
;;1894225;1894968;<;yscJ;K04M3_17460;CDS;undefined;Yop protein translocation lipoprotein J precursor;7
;;1894971;1895315;<;yscI;K04M3_17470;CDS;undefined;Yop protein translocation protein I;6
;;1895324;1895959;<;K04M3_17480;K04M3_17480;CDS;undefined;YopR Core;5
;;1895956;1896315;<;yscG;K04M3_17490;CDS;undefined;Putative Yop protein translocation protein G;4
;;1896319;1896567;<;pscF;K04M3_17500;CDS;undefined;Type III export protein PscF;3
;;1896586;1896789;<;K04M3_17510;K04M3_17510;CDS;undefined;hypothetical protein;2
;;1896776;1898077;<;yscD;K04M3_17520;CDS;undefined;Yop protein translocation protein D;1
;;1898083;1899957;<;K04M3_17530;K04M3_17530;CDS;undefined;phage assembly protein;0
Vibrio_alginolyticus_K01M1_aa21195052_C1;90.53
;;1875766;1876452;>;K01M1_17190;K01M1_17190;CDS;undefined;flagellar biosynthesis protein FliR;-1
;;1876468;1877517;>;yscU;K01M1_17200;CDS;undefined;Yop protein translocation protein U;-1
;;1877620;1878330;>;araC;K01M1_17210;CDS;undefined;Arabinose operon regulatory protein;-1
;;1878443;1879339;>;K01M1_17220;K01M1_17220;CDS;undefined;putative DMT superfamily transporter inner membrane protein;-1
;;1879429;1880907;<;K01M1_17230;K01M1_17230;CDS;undefined;hypothetical protein;17
;;1880917;1881375;<;K01M1_17240;K01M1_17240;CDS;undefined;Tir chaperone protein (CesT);16
;;1881606;1882583;<;K01M1_17250;K01M1_17250;CDS;undefined;hypothetical protein;14
;;1882594;1883040;<;K01M1_17260;K01M1_17260;CDS;undefined;hypothetical protein;13
;;1883296;1884459;<;vopS;K01M1_17270;CDS;undefined;Adenosine monophosphate-protein transferase VopS;11
;;1884463;1884894;<;K01M1_17280;K01M1_17280;CDS;undefined;Tir chaperone protein (CesT);10
;;1885080;1885718;<;yscL;K01M1_17290;CDS;undefined;Yop protein translocation protein L;9
;;1885697;1886227;<;yscK;K01M1_17300;CDS;undefined;Yop protein translocation protein K;8
;;1886355;1887098;<;yscJ;K01M1_17310;CDS;undefined;Yop protein translocation lipoprotein J precursor;7
;;1887101;1887445;<;yscI;K01M1_17320;CDS;undefined;Yop protein translocation protein I;6
;;1887454;1888089;<;K01M1_17330;K01M1_17330;CDS;undefined;YopR Core;5
;;1888086;1888445;<;yscG;K01M1_17340;CDS;undefined;Putative Yop protein translocation protein G;4
;;1888449;1888697;<;pscF;K01M1_17350;CDS;undefined;Type III export protein PscF;3
;;1888716;1888919;<;K01M1_17360;K01M1_17360;CDS;undefined;hypothetical protein;2
;;1888906;1890207;<;yscD;K01M1_17370;CDS;undefined;Yop protein translocation protein D;1
;;1890213;1892087;<;K01M1_17380;K01M1_17380;CDS;undefined;phage assembly protein;0
Vibrio_alginolyticus_K08M3_aa21490851_C1;90.53
;;1874307;1874993;>;K08M3_17220;K08M3_17220;CDS;undefined;flagellar biosynthesis protein FliR;-1
;;1875009;1876058;>;yscU;K08M3_17230;CDS;undefined;Yop protein translocation protein U;-1
;;1876161;1876871;>;araC;K08M3_17240;CDS;undefined;Arabinose operon regulatory protein;-1
;;1876984;1877880;>;K08M3_17250;K08M3_17250;CDS;undefined;putative DMT superfamily transporter inner membrane protein;-1
;;1877970;1879448;<;K08M3_17260;K08M3_17260;CDS;undefined;hypothetical protein;17
;;1879458;1879916;<;K08M3_17270;K08M3_17270;CDS;undefined;Tir chaperone protein (CesT);16
;;1880147;1881124;<;K08M3_17280;K08M3_17280;CDS;undefined;hypothetical protein;14
;;1881135;1881581;<;K08M3_17290;K08M3_17290;CDS;undefined;hypothetical protein;13
;;1881837;1883000;<;vopS;K08M3_17300;CDS;undefined;Adenosine monophosphate-protein transferase VopS;11
;;1883004;1883435;<;K08M3_17310;K08M3_17310;CDS;undefined;Tir chaperone protein (CesT);10
;;1883621;1884259;<;yscL;K08M3_17320;CDS;undefined;Yop protein translocation protein L;9
;;1884238;1884768;<;yscK;K08M3_17330;CDS;undefined;Yop protein translocation protein K;8
;;1884896;1885639;<;yscJ;K08M3_17340;CDS;undefined;Yop protein translocation lipoprotein J precursor;7
;;1885642;1885986;<;yscI;K08M3_17350;CDS;undefined;Yop protein translocation protein I;6
;;1885995;1886630;<;K08M3_17360;K08M3_17360;CDS;undefined;YopR Core;5
;;1886627;1886986;<;yscG;K08M3_17370;CDS;undefined;Putative Yop protein translocation protein G;4
;;1886990;1887238;<;pscF;K08M3_17380;CDS;undefined;Type III export protein PscF;3
;;1887257;1887460;<;K08M3_17390;K08M3_17390;CDS;undefined;hypothetical protein;2
;;1887447;1888748;<;yscD;K08M3_17400;CDS;undefined;Yop protein translocation protein D;1
;;1888754;1890628;<;K08M3_17410;K08M3_17410;CDS;undefined;phage assembly protein;0
Vibrio_alginolyticus_K06K5_aa21195651_C1;90.53
;;1878772;1879458;>;K06K5_17320;K06K5_17320;CDS;undefined;flagellar biosynthesis protein FliR;-1
;;1879474;1880523;>;yscU;K06K5_17330;CDS;undefined;Yop protein translocation protein U;-1
;;1880626;1881336;>;araC;K06K5_17340;CDS;undefined;Arabinose operon regulatory protein;-1
;;1881449;1882345;>;K06K5_17350;K06K5_17350;CDS;undefined;putative DMT superfamily transporter inner membrane protein;-1
;;1882435;1883913;<;K06K5_17360;K06K5_17360;CDS;undefined;hypothetical protein;17
;;1883923;1884381;<;K06K5_17370;K06K5_17370;CDS;undefined;Tir chaperone protein (CesT);16
;;1884612;1885589;<;K06K5_17380;K06K5_17380;CDS;undefined;hypothetical protein;14
;;1885600;1886046;<;K06K5_17390;K06K5_17390;CDS;undefined;hypothetical protein;13
;;1886302;1887465;<;vopS;K06K5_17400;CDS;undefined;Adenosine monophosphate-protein transferase VopS;11
;;1887469;1887900;<;K06K5_17410;K06K5_17410;CDS;undefined;Tir chaperone protein (CesT);10
;;1888086;1888724;<;yscL;K06K5_17420;CDS;undefined;Yop protein translocation protein L;9
;;1888703;1889233;<;yscK;K06K5_17430;CDS;undefined;Yop protein translocation protein K;8
;;1889361;1890104;<;yscJ;K06K5_17440;CDS;undefined;Yop protein translocation lipoprotein J precursor;7
;;1890107;1890451;<;yscI;K06K5_17450;CDS;undefined;Yop protein translocation protein I;6
;;1890460;1891095;<;K06K5_17460;K06K5_17460;CDS;undefined;YopR Core;5
;;1891092;1891451;<;yscG;K06K5_17470;CDS;undefined;Putative Yop protein translocation protein G;4
;;1891455;1891703;<;pscF;K06K5_17480;CDS;undefined;Type III export protein PscF;3
;;1891722;1891925;<;K06K5_17490;K06K5_17490;CDS;undefined;hypothetical protein;2
;;1891912;1893213;<;yscD;K06K5_17500;CDS;undefined;Yop protein translocation protein D;1
;;1893219;1895093;<;K06K5_17510;K06K5_17510;CDS;undefined;phage assembly protein;0
Vibrio_alginolyticus_ATCC_33787_aa14697351_C1;90.40
;;898603;899388;>;AT730_03990;AT730_03990;CDS;960938989;preprotein translocase T;-1
;;899404;900453;>;AT730_03995;AT730_03995;CDS;960938990;preprotein translocase U;-1
;;900556;901266;>;AT730_04000;AT730_04000;CDS;960938991;AraC family transcriptional regulator;-1
;;901379;902275;>;AT730_04005;AT730_04005;CDS;960938992;hypothetical protein;-1
;;902365;903843;<;AT730_04010;AT730_04010;CDS;960938993;cation transporter;17
;;903853;904311;<;AT730_04015;AT730_04015;CDS;960938994;type III secretion chaperone CesT;16
;;904542;905519;<;AT730_04020;AT730_04020;CDS;960938995;hypothetical protein;14
;;905530;905976;<;AT730_04025;AT730_04025;CDS;960938996;type III secretion chaperone CesT;13
;;906232;907395;<;AT730_04030;AT730_04030;CDS;960938997;effector protein;11
;;907399;907830;<;AT730_04035;AT730_04035;CDS;960938998;type III chaperone;10
;;908015;908653;<;AT730_04040;AT730_04040;CDS;960938999;type III secretion system protein;9
;;908632;909297;<;AT730_04045;AT730_04045;CDS;960939000;type III secretion protein;8
;;909290;910033;<;AT730_04050;AT730_04050;CDS;960939001;preprotein translocase J;7
;;910036;910380;<;AT730_04055;AT730_04055;CDS;960939002;type III export protein;6
;;910389;911024;<;AT730_04060;AT730_04060;CDS;960939003;type III export protein;5
;;911021;911380;<;AT730_04065;AT730_04065;CDS;960939004;type III secretion system protein;4
;;911384;911632;<;AT730_04070;AT730_04070;CDS;960939005;type III export protein pscF;3
;;911651;911854;<;AT730_04075;AT730_04075;CDS;960939006;type III secretion system protein	YseE family;2
;;911841;913142;<;AT730_04080;AT730_04080;CDS;960939007;type III secretion protein HrpQ;1
;;913148;915022;<;AT730_04085;AT730_04085;CDS;960939008;type III secretion protein;0
Vibrio_campbellii_BoB_90_aa29064551_C1;77.02
;;178313;179683;>;C1N51_00795;C1N51_00795;CDS;undefined;type III secretion system needle length determinant;-1
;;179683;180648;>;C1N51_00800;C1N51_00800;CDS;undefined;YscQ/HrcQ family type III secretion apparatus protein;-1
;;180645;181295;>;C1N51_00805;C1N51_00805;CDS;undefined;EscR/YscR/HrcR family type III secretion system export apparatus protein;-1
;;181309;181575;>;C1N51_00810;C1N51_00810;CDS;undefined;EscS/YscS/HrcS family type III secretion system export apparatus protein;-1
;;181572;182354;>;C1N51_00815;C1N51_00815;CDS;undefined;EscT/YscT/HrcT family type III secretion system export apparatus protein;-1
;;182373;183422;>;C1N51_00820;C1N51_00820;CDS;undefined;EscU/YscU/HrcU family type III secretion system export apparatus switch protein;-1
;;183625;185103;<;C1N51_00825;C1N51_00825;CDS;undefined;cation transporter;17
;;185115;185573;<;C1N51_00830;C1N51_00830;CDS;undefined;Tir chaperone family protein;16
;;185915;187075;<;C1N51_00835;C1N51_00835;CDS;undefined;effector protein;11
;;187079;187516;<;C1N51_00840;C1N51_00840;CDS;undefined;type III chaperone;10
;;187800;190703;<;C1N51_00845;C1N51_00845;CDS;undefined;hypothetical protein;-1
;;190707;191102;<;C1N51_00850;C1N51_00850;CDS;undefined;hypothetical protein;-1
;;191329;191964;<;C1N51_00855;C1N51_00855;CDS;undefined;HrpE/YscL family type III secretion apparatus protein;9
;;191943;192608;<;C1N51_00860;C1N51_00860;CDS;undefined;type III secretion protein;8
;;192601;193347;<;C1N51_00865;C1N51_00865;CDS;undefined;EscJ/YscJ/HrcJ family type III secretion inner membrane ring protein;7
;;193365;193709;<;C1N51_00870;C1N51_00870;CDS;undefined;EscI/YscI/HrpB family type III secretion system inner rod protein;6
;;193718;194380;<;C1N51_00875;C1N51_00875;CDS;undefined;YopR family type III secretion effector;5
Vibrio_campbellii_LMB29_aa19693251_C1;76.89
;;2345637;2347025;>;BWP24_11225;BWP24_11225;CDS;1134506724;type III secretion system needle length determinant;-1
;;2347025;2347990;>;BWP24_11230;BWP24_11230;CDS;1134507812;type III secretion system protein;-1
;;2347987;2348637;>;BWP24_11235;BWP24_11235;CDS;1134506725;EscR/YscR/HrcR family type III secretion system export apparatus protein;-1
;;2348651;2348917;>;BWP24_11240;BWP24_11240;CDS;1134506726;EscS/YscS/HrcS family type III secretion system export apparatus protein;-1
;;2348914;2349696;>;BWP24_11245;BWP24_11245;CDS;1134506727;EscT/YscT/HrcT family type III secretion system export apparatus protein;-1
;;2349715;2350764;>;BWP24_11250;BWP24_11250;CDS;1134506728;EscU/YscU/HrcU family type III secretion system export apparatus switch protein;-1
;;2350954;2352432;<;BWP24_11255;BWP24_11255;CDS;1134506729;cation transporter;17
;;2352444;2352902;<;BWP24_11260;BWP24_11260;CDS;1134506730;Tir chaperone family protein;16
;;2353245;2354405;<;BWP24_11265;BWP24_11265;CDS;1134506731;effector protein;11
;;2354409;2354846;<;BWP24_11270;BWP24_11270;CDS;1134506732;type III chaperone;10
;;2355130;2358033;<;BWP24_11275;BWP24_11275;CDS;1134506733;hypothetical protein;-1
;;2358037;2358432;<;BWP24_11280;BWP24_11280;CDS;1134506734;hypothetical protein;-1
;;2358659;2359294;<;BWP24_11285;BWP24_11285;CDS;1134506735;type III secretion system protein;9
;;2359273;2359938;<;BWP24_11290;BWP24_11290;CDS;1134506736;type III secretion protein;8
;;2359931;2360662;<;BWP24_11295;BWP24_11295;CDS;1134506737;EscJ/YscJ/HrcJ family type III secretion inner membrane ring protein;7
;;2360695;2361039;<;BWP24_11300;BWP24_11300;CDS;1134506738;EscI/YscI/HrpB family type III secretion system inner rod protein;6
;;2361048;2361710;<;BWP24_11305;BWP24_11305;CDS;1134506739;type III secretion effector	YopR family;5
Vibrio_campbellii_20130629003S01_aa21400551_C1;76.89
;;2424963;2426351;>;Vc3S01_2146;Vc3S01_2146;CDS;undefined;hypothetical protein;-1
;;2426351;2427316;>;yscQ;Vc3S01_2147;CDS;undefined;type III secretion system protein;-1
;;2427313;2427963;>;yscR;Vc3S01_2148;CDS;undefined;flagellar biosynthesis protein FliP;-1
;;2427977;2428243;>;yscS;Vc3S01_2149;CDS;undefined;preprotein translocase S;-1
;;2428300;2429022;>;yscT;Vc3S01_2150;CDS;undefined;preprotein translocase T;-1
;;2429041;2430090;>;yscU;Vc3S01_2151;CDS;undefined;preprotein translocase U;-1
;;2430273;2431751;<;Vc3S01_2152;Vc3S01_2152;CDS;undefined;cation transporter;17
;;2431763;2432221;<;Vc3S01_2153;Vc3S01_2153;CDS;undefined;type III secretion chaperone	CesT family;16
;;2432564;2433724;<;Vc3S01_2154;Vc3S01_2154;CDS;undefined;multidrug DMT transporter permease;11
;;2433728;2434165;<;Vc3S01_2155;Vc3S01_2155;CDS;undefined;type III chaperone;10
;;2434449;2437352;<;Vc3S01_2156;Vc3S01_2156;CDS;undefined;hypothetical protein;-1
;;2437356;2437751;<;Vc3S01_2157;Vc3S01_2157;CDS;undefined;hypothetical protein;-1
;;2437978;2438613;<;yscL;Vc3S01_2158;CDS;undefined;type III secretion system protein;9
;;2438592;2439173;<;yscK;Vc3S01_2159;CDS;undefined;type III secretion protein;8
;;2439250;2440008;<;yscJ;Vc3S01_2160;CDS;undefined;preproteins translocase J;7
;;2440014;2440358;<;yscI;Vc3S01_2161;CDS;undefined;type III export protein;6
;;2440367;2441029;<;yscH;Vc3S01_2162;CDS;undefined;type III export protein;5
Vibrio_campbellii_1114GL_aa19910551_C1;76.64
;;1005956;1006606;>;fliP_1;Vca1114GL_00903;CDS;1143702442;Flagellar biosynthetic protein FliP precursor;-1
;;1006620;1006886;>;fliQ_1;Vca1114GL_00904;CDS;1143702443;Flagellar biosynthetic protein FliQ;-1
;;1006883;1007665;>;Vca1114GL_00905;Vca1114GL_00905;CDS;1143702444;flagellar biosynthesis protein FliR;-1
;;1007684;1008736;>;yscU;Vca1114GL_00906;CDS;1143702445;Yop proteins translocation protein U;-1
;;1008851;1009768;<;dmlR_3;Vca1114GL_00907;CDS;1143702446;HTH-type transcriptional regulator DmlR;21
;;1009879;1010805;>;Vca1114GL_00908;Vca1114GL_00908;CDS;1143702447;Alpha/beta hydrolase family protein;-1
;;1010946;1012424;<;Vca1114GL_00909;Vca1114GL_00909;CDS;1143702448;hypothetical protein;17
;;1012436;1012894;<;Vca1114GL_00910;Vca1114GL_00910;CDS;1143702449;Tir chaperone protein (CesT);16
;;1013236;1014396;<;vopS;Vca1114GL_00911;CDS;1143702450;Adenosine monophosphate-protein transferase VopS;11
;;1014400;1014837;<;Vca1114GL_00912;Vca1114GL_00912;CDS;1143702451;Tir chaperone protein (CesT);10
;;1015121;1018024;<;Vca1114GL_00913;Vca1114GL_00913;CDS;1143702452;ADP-ribosyltransferase exoenzyme;-1
;;1018028;1018423;<;Vca1114GL_00914;Vca1114GL_00914;CDS;1143702453;hypothetical protein;-1
;;1018650;1019285;<;yscL;Vca1114GL_00915;CDS;1143702454;Yop proteins translocation protein L;9
;;1019264;1019929;<;yscK;Vca1114GL_00916;CDS;1143702455;Yop proteins translocation protein K;8
;;1019922;1020680;<;yscJ;Vca1114GL_00917;CDS;1143702456;Yop proteins translocation lipoprotein J precursor;7
;;1020686;1021030;<;yscI;Vca1114GL_00918;CDS;1143702457;Yop proteins translocation protein I;6
;;1021039;1021701;<;Vca1114GL_00919;Vca1114GL_00919;CDS;1143702458;YopR Core;5
Vibrio_campbellii_LA16_V1_aa21426551_C1;76.64
;;2466631;2468001;>;CAY59_11600;CAY59_11600;CDS;undefined;type III secretion system needle length determinant;-1
;;2468001;2468966;>;CAY59_11605;CAY59_11605;CDS;undefined;type III secretion system protein;-1
;;2468963;2469613;>;CAY59_11610;CAY59_11610;CDS;undefined;EscR/YscR/HrcR family type III secretion system export apparatus protein;-1
;;2469627;2469893;>;CAY59_11615;CAY59_11615;CDS;undefined;EscS/YscS/HrcS family type III secretion system export apparatus protein;-1
;;2469890;2470672;>;CAY59_11620;CAY59_11620;CDS;undefined;EscT/YscT/HrcT family type III secretion system export apparatus protein;-1
;;2470691;2471740;>;CAY59_11625;CAY59_11625;CDS;undefined;EscU/YscU/HrcU family type III secretion system export apparatus switch protein;-1
;;2471964;2473442;<;CAY59_11630;CAY59_11630;CDS;undefined;cation transporter;17
;;2473454;2473912;<;CAY59_11635;CAY59_11635;CDS;undefined;Tir chaperone family protein;16
;;2474254;2475414;<;CAY59_11640;CAY59_11640;CDS;undefined;effector protein;11
;;2475418;2475855;<;CAY59_11645;CAY59_11645;CDS;undefined;type III chaperone;10
;;2476138;2479041;<;CAY59_11650;CAY59_11650;CDS;undefined;hypothetical protein;-1
;;2479045;2479440;<;CAY59_11655;CAY59_11655;CDS;undefined;hypothetical protein;-1
;;2479667;2480302;<;CAY59_11660;CAY59_11660;CDS;undefined;type III secretion system protein;9
;;2480281;2480946;<;CAY59_11665;CAY59_11665;CDS;undefined;type III secretion protein;8
;;2480939;2481670;<;CAY59_11670;CAY59_11670;CDS;undefined;EscJ/YscJ/HrcJ family type III secretion inner membrane ring protein;7
;;2481703;2482047;<;CAY59_11675;CAY59_11675;CDS;undefined;EscI/YscI/HrpB family type III secretion system inner rod protein;6
;;2482056;2482718;<;CAY59_11680;CAY59_11680;CDS;undefined;YopR family type III secretion effector;5
Vibrio_campbellii_151112C_aa28938651_C1;76.64
Vibrio_campbellii_ATCC_BAA_1116_aa4644351_C1;76.52
;;997634;998551;<;M892_04555;M892_04555;CDS;538265084;transcriptional regulator;21
;;998845;999588;>;M892_04560;M892_04560;CDS;538265085;hypothetical protein;-1
;;999729;1001393;<;M892_04565;M892_04565;CDS;538265086;cation transporter;17
;;1001390;1002433;<;M892_04570;M892_04570;CDS;538265087;hypothetical protein;-1
;;1002598;1003608;<;M892_04575;M892_04575;CDS;538265088;integrase;-1
;;1004166;1004579;<;M892_04580;M892_04580;CDS;538265089;transposase;-1
;;1004632;1005093;>;M892_04585;M892_04585;CDS;538265090;transposase;-1
;;1005158;1006318;<;M892_04590;M892_04590;CDS;538265091;multidrug DMT transporter permease;11
;;1006322;1006759;<;M892_04595;M892_04595;CDS;538265092;type III chaperone;10
;;1007043;1009946;<;M892_04600;M892_04600;CDS;538265093;hypothetical protein;-1
;;1009950;1010345;<;M892_04605;M892_04605;CDS;538265094;hypothetical protein;-1
;;1010572;1011207;<;M892_04610;M892_04610;CDS;538265095;T3SS/secretory pathway protein VscL1;9
;;1011186;1011851;<;M892_04615;M892_04615;CDS;538265096;T3SS/putative Yop protein translocation protein VscK1;8
;;1011844;1012575;<;M892_04620;M892_04620;CDS;538265097;T3SS/putative apparatus lipoprotein VscJ1;7
;;1012608;1012952;<;M892_04625;M892_04625;CDS;538265098;T3SS/export protein VscI1;6
;;1012961;1013623;<;M892_04630;M892_04630;CDS;538265099;T3SS/putative export protein VscH1;5
Vibrio_campbellii_ATCC_BAA_1116_aa177051_C1;76.52
;;1711818;1712480;>;VIBHAR_01705;VIBHAR_01705;CDS;156525588;hypothetical protein;5
;;1712489;1712833;>;VIBHAR_01706;VIBHAR_01706;CDS;156525589;hypothetical protein;6
;;1712839;1713597;>;VIBHAR_01707;VIBHAR_01707;CDS;156525590;hypothetical protein;7
;;1713590;1714255;>;VIBHAR_01708;VIBHAR_01708;CDS;156525591;hypothetical protein;8
;;1714234;1714869;>;VIBHAR_01709;VIBHAR_01709;CDS;156525592;hypothetical protein;9
;;1715096;1715491;>;VIBHAR_01710;VIBHAR_01710;CDS;156525593;hypothetical protein;-1
;;1715495;1718398;>;VIBHAR_01711;VIBHAR_01711;CDS;156525594;hypothetical protein;-1
;;1718682;1719119;>;VIBHAR_01712;VIBHAR_01712;CDS;156525595;hypothetical protein;10
;;1719123;1720283;>;VIBHAR_01713;VIBHAR_01713;CDS;156525596;hypothetical protein;11
;;1720348;1721127;<;VIBHAR_01714;VIBHAR_01714;CDS;156525597;hypothetical protein;-1
;;1721167;1721391;<;VIBHAR_01715;VIBHAR_01715;CDS;156525598;hypothetical protein;-1
;;1721839;1722822;>;VIBHAR_01716;VIBHAR_01716;CDS;156525599;hypothetical protein;-1
;;1722932;1723369;>;VIBHAR_01717;VIBHAR_01717;CDS;156525600;hypothetical protein;-1
;;1723393;1724403;>;VIBHAR_01718;VIBHAR_01718;CDS;156525601;hypothetical protein;-1
;;1724568;1725611;>;VIBHAR_01719;VIBHAR_01719;CDS;156525602;hypothetical protein;-1
;;1725608;1727272;>;VIBHAR_01720;VIBHAR_01720;CDS;156525603;hypothetical protein;17
Vibrio_campbellii_BoB_53_aa29064751_C1;76.52
;;2269947;2271335;>;C1N50_10870;C1N50_10870;CDS;undefined;type III secretion system needle length determinant;-1
;;2271335;2272300;>;C1N50_10875;C1N50_10875;CDS;undefined;YscQ/HrcQ family type III secretion apparatus protein;-1
;;2272297;2272947;>;C1N50_10880;C1N50_10880;CDS;undefined;EscR/YscR/HrcR family type III secretion system export apparatus protein;-1
;;2272961;2273227;>;C1N50_10885;C1N50_10885;CDS;undefined;EscS/YscS/HrcS family type III secretion system export apparatus protein;-1
;;2273224;2274006;>;C1N50_10890;C1N50_10890;CDS;undefined;EscT/YscT/HrcT family type III secretion system export apparatus protein;-1
;;2274025;2275074;>;C1N50_10895;C1N50_10895;CDS;undefined;EscU/YscU/HrcU family type III secretion system export apparatus switch protein;-1
;;2275271;2276749;<;C1N50_10900;C1N50_10900;CDS;undefined;cation transporter;17
;;2276761;2277219;<;C1N50_10905;C1N50_10905;CDS;undefined;Tir chaperone family protein;16
;;2277561;2278721;<;C1N50_10910;C1N50_10910;CDS;undefined;effector protein;11
;;2278725;2279162;<;C1N50_10915;C1N50_10915;CDS;undefined;type III chaperone;10
;;2279446;2282349;<;C1N50_10920;C1N50_10920;CDS;undefined;hypothetical protein;-1
;;2282353;2282748;<;C1N50_10925;C1N50_10925;CDS;undefined;hypothetical protein;-1
;;2282974;2283609;<;C1N50_10930;C1N50_10930;CDS;undefined;HrpE/YscL family type III secretion apparatus protein;9
;;2283588;2284253;<;C1N50_10935;C1N50_10935;CDS;undefined;type III secretion protein;8
;;2284246;2284992;<;C1N50_10940;C1N50_10940;CDS;undefined;EscJ/YscJ/HrcJ family type III secretion inner membrane ring protein;7
;;2285010;2285354;<;C1N50_10945;C1N50_10945;CDS;undefined;EscI/YscI/HrpB family type III secretion system inner rod protein;6
;;2285363;2286025;<;C1N50_10950;C1N50_10950;CDS;undefined;YopR family type III secretion effector;5
Vibrio_jasicida_090810c_aa28876151_C1;76.39
Vibrio_campbellii_DS40M4_aa33125851_C1;71.46
;;1103621;1104283;>;DSB67_05320;DSB67_05320;CDS;undefined;YopR family type III secretion effector;5
;;1104292;1104636;>;DSB67_05325;DSB67_05325;CDS;undefined;EscI/YscI/HrpB family type III secretion system inner rod protein;6
;;1104654;1105400;>;DSB67_05330;DSB67_05330;CDS;undefined;EscJ/YscJ/HrcJ family type III secretion inner membrane ring protein;7
;;1105393;1106058;>;DSB67_05335;DSB67_05335;CDS;undefined;type III secretion protein;8
;;1106037;1106672;>;DSB67_05340;DSB67_05340;CDS;undefined;HrpE/YscL family type III secretion apparatus protein;9
;;1106899;1107294;>;DSB67_05345;DSB67_05345;CDS;undefined;hypothetical protein;-1
;;1107298;1110198;>;DSB67_05350;DSB67_05350;CDS;undefined;hypothetical protein;-1
;;1110482;1110919;>;DSB67_05355;DSB67_05355;CDS;undefined;type III chaperone;10
;;1110923;1112083;>;DSB67_05360;DSB67_05360;CDS;undefined;effector protein;11
;;1112171;1113097;<;DSB67_05365;DSB67_05365;CDS;undefined;alpha/beta hydrolase;-1
;;1113208;1114125;>;DSB67_05370;DSB67_05370;CDS;undefined;LysR family transcriptional regulator;21
;;1114243;1115292;<;DSB67_05375;DSB67_05375;CDS;undefined;EscU/YscU/HrcU family type III secretion system export apparatus switch protein;-1
;;1115311;1116093;<;DSB67_05380;DSB67_05380;CDS;undefined;EscT/YscT/HrcT family type III secretion system export apparatus protein;-1
;;1116090;1116356;<;DSB67_05385;DSB67_05385;CDS;undefined;EscS/YscS/HrcS family type III secretion system export apparatus protein;-1
;;1116370;1117020;<;DSB67_05390;DSB67_05390;CDS;undefined;EscR/YscR/HrcR family type III secretion system export apparatus protein;-1
;;1117017;1117982;<;DSB67_05395;DSB67_05395;CDS;undefined;YscQ/HrcQ family type III secretion apparatus protein;-1
;;1117982;1119100;<;DSB67_05400;DSB67_05400;CDS;undefined;type III secretion system needle length determinant;-1
Vibrio_campbellii_CAIM_519_NBRC_15631_ATCC_25920_CAIM_519T_aa21637551_C1;70.45
;;1225997;1226659;>;A8140_05665;A8140_05665;CDS;undefined;type III secretion effector	YopR family;5
;;1226668;1227012;>;A8140_05670;A8140_05670;CDS;undefined;EscI/YscI/HrpB family type III secretion system inner rod protein;6
;;1227045;1227776;>;A8140_05675;A8140_05675;CDS;undefined;EscJ/YscJ/HrcJ family type III secretion inner membrane ring protein;7
;;1227769;1228434;>;A8140_05680;A8140_05680;CDS;undefined;type III secretion protein;8
;;1228413;1229048;>;A8140_05685;A8140_05685;CDS;undefined;type III secretion system protein;9
;;1229275;1229670;>;A8140_05690;A8140_05690;CDS;undefined;hypothetical protein;-1
;;1229674;1232577;>;A8140_05695;A8140_05695;CDS;undefined;hypothetical protein;-1
;;1232861;1233298;>;A8140_05700;A8140_05700;CDS;undefined;type III chaperone;10
;;1233302;1234465;>;A8140_05705;A8140_05705;CDS;undefined;effector protein;11
;;1234553;1235479;<;A8140_05710;A8140_05710;CDS;undefined;hypothetical protein;-1
;;1235590;1236507;>;A8140_05715;A8140_05715;CDS;undefined;transcriptional regulator;21
;;1236625;1237674;<;A8140_05720;A8140_05720;CDS;undefined;EscU/YscU/HrcU family type III secretion system export apparatus switch protein;-1
;;1237693;1238475;<;A8140_05725;A8140_05725;CDS;undefined;EscT/YscT/HrcT family type III secretion system export apparatus protein;-1
;;1238472;1238738;<;A8140_05730;A8140_05730;CDS;undefined;EscS/YscS/HrcS family type III secretion system export apparatus protein;-1
;;1238752;1239402;<;A8140_05735;A8140_05735;CDS;undefined;EscR/YscR/HrcR family type III secretion system export apparatus protein;-1
;;1239399;1240364;<;A8140_05740;A8140_05740;CDS;undefined;type III secretion system protein;-1
;;1240364;1241671;<;A8140_05745;A8140_05745;CDS;undefined;type III secretion system needle length determinant;-1
Genomes without the synteny:
Vibrio_alginolyticus_K01M1_aa21195051_C1
Vibrio_alginolyticus_K08M4_aa21195251_C1
Vibrio_anguillarum_178_90_aa19897551_C1
Vibrio_anguillarum_261_91_aa19897751_C1
Vibrio_anguillarum_425_aa30312051_C1
Vibrio_anguillarum_4299_aa19896551_C1
Vibrio_anguillarum_4299_E1_R1_aa33912351_C1
Vibrio_anguillarum_51_82_2_aa19898551_C1
Vibrio_anguillarum_601_90_aa19900651_C1
Vibrio_anguillarum_6018_1_aa19900851_C1
Vibrio_anguillarum_775_aa2176751_C1
Vibrio_anguillarum_87_9_116_aa19899351_C1
Vibrio_anguillarum_87_9_116_aa22115051_C1
Vibrio_anguillarum_87_9_117_aa19897151_C1
Vibrio_anguillarum_90_11_286_aa16605051_C1
Vibrio_anguillarum_90_11_287_aa19900251_C1
Vibrio_anguillarum_9014_8_aa19899151_C1
Vibrio_anguillarum_91_8_178_aa19897351_C1
Vibrio_anguillarum_A023_aa19896751_C1
Vibrio_anguillarum_aa19900451_C1
Vibrio_anguillarum_ATCC_68554_aa22912651_C1
Vibrio_anguillarum_Ba35_aa19897951_C1
Vibrio_anguillarum_Ba35_E2_2_aa33911751_C1
Vibrio_anguillarum_Ba35_E2_R1_aa33911951_C1
Vibrio_anguillarum_Ba35_E2_R3_aa33911551_C1
Vibrio_anguillarum_Ba35_E2_R4_aa33912151_C1
Vibrio_anguillarum_CNEVA_NB11008_aa22120251_C1
Vibrio_anguillarum_DSM_21597_aa19899951_C1
Vibrio_anguillarum_HI610_aa19898351_C1
Vibrio_anguillarum_JLL237_aa22119851_C1
Vibrio_anguillarum_LMG12010_aa19898751_C1
Vibrio_anguillarum_M3_aa4629751_C1
Vibrio_anguillarum_MVAV6203_aa21637951
Vibrio_anguillarum_NB10_aa7864251_C1
Vibrio_anguillarum_PF4_aa28138351_C1
Vibrio_anguillarum_PF4_E1_1_aa33905151_C1
Vibrio_anguillarum_PF4_E1_2_aa33905751_C1
Vibrio_anguillarum_PF4_E1_3_aa33905951_C1
Vibrio_anguillarum_PF4_E1_4_aa33905351_C1
Vibrio_anguillarum_PF4_E1_5_aa33905551_C1
Vibrio_anguillarum_PF4_E2_2_aa33906551_C1
Vibrio_anguillarum_PF4_E2_3_aa33906351_C1
Vibrio_anguillarum_PF4_E2_5_aa33906951_C1
Vibrio_anguillarum_PF4_E2_6_aa33907151_C1
Vibrio_anguillarum_PF4_E2_R1_aa33906151_C1
Vibrio_anguillarum_PF4_E2_R4_aa33906751_C1
Vibrio_anguillarum_PF4_substr_R4_aa28137951_C1
Vibrio_anguillarum_PF4_substr_R6_aa28138551_C1
Vibrio_anguillarum_PF4_substr_R8_aa28138151_C1
Vibrio_anguillarum_PF430_3_aa19896951_C1
Vibrio_anguillarum_PF7_aa19972251_C1
Vibrio_anguillarum_S2_2_9_aa19898951_C1
Vibrio_anguillarum_S3_4_9_aa22120051_C1
Vibrio_anguillarum_T265_aa19898151_C1
Vibrio_anguillarum_VA1_aa19901051_C1
Vibrio_anguillarum_VIB_18_aa19988451_C1
Vibrio_anguillarum_VIB_93_aa19901251_C1
Vibrio_anguillarum_VIB12_aa23103351_C1
Vibrio_anguillarum_VIB43_aa22875451_C1
Vibrio_azureus_LC2_005_aa28498551_C1
Vibrio_breoganii_FF50_aa16772751_C1
Vibrio_casei_DSM_22364_aa22180252_C1
Vibrio_cholerae_10432_62_aa9692651
Vibrio_cholerae_1154_74_aa9692351
Vibrio_cholerae_2012EL_2176_aa7654151_C1
Vibrio_cholerae_2012Env_9_aa7887152_C1
Vibrio_cholerae_2740_80_aa16834151_C1
Vibrio_cholerae_4295STDY6534216_aa9003244451_C1
Vibrio_cholerae_4295STDY6534232_aa9003244251_C1
Vibrio_cholerae_4295STDY6534248_aa9003244551_C1
Vibrio_cholerae_A1552_aa28928551_C1
Vibrio_cholerae_A1552_aa29972151_C1
Vibrio_cholerae_A1552_aa30976951_C1
Vibrio_cholerae_A19_aa12502352_C1
Vibrio_cholerae_C5_aa18873951_C1
Vibrio_cholerae_CRC1106_aa18874551_C1
Vibrio_cholerae_CRC711_aa18874351_C1
Vibrio_cholerae_E1162_aa18874951_C1
Vibrio_cholerae_E1320_aa18874151_C1
Vibrio_cholerae_E506_aa18874751_C1
Vibrio_cholerae_E7946_aa27496351_C1
Vibrio_cholerae_E9120_aa18876551_C1
Vibrio_cholerae_Env_390_aa18544251_C1
Vibrio_cholerae_FDAARGOS_223_aa20733351_C1
Vibrio_cholerae_FDAARGOS_223_aa20733352_C1
Vibrio_cholerae_FORC_055_aa23130251_C1
Vibrio_cholerae_ICDC_VC661_aa23130051_C1
Vibrio_cholerae_IEC224_aa2508551_C1
Vibrio_cholerae_LMA3984_4_aa1950651_C1
Vibrio_cholerae_M2140_aa18876351_C1
Vibrio_cholerae_M66_2_aa216051_C1
Vibrio_cholerae_MJ_1236_aa225851_C1
Vibrio_cholerae_MS6_aa8292151_C1
Vibrio_cholerae_N16961_aa30637851_C1
Vibrio_cholerae_NCTC5395_aa18875151_C1
Vibrio_cholerae_NCTC9420_aa18876151_C1
Vibrio_cholerae_O1_biovar_El_Tor_FJ147_aa9635551_C1
Vibrio_cholerae_O1_biovar_El_Tor_HC1037_aa29466551_C1
Vibrio_cholerae_O1_biovar_El_Tor_str_N16961_aa67451_C1
Vibrio_cholerae_O1_str_2010EL_1786_aa1664552_C1
Vibrio_cholerae_O1_str_KW3_aa13181851_C1
Vibrio_cholerae_O395_aa162451_C1
Vibrio_cholerae_O395_aa216251_C1
Vibrio_cholerae_Sa5Y_aa30638851_C1
Vibrio_cholerae_TSY216_aa10454151_C1
Vibrio_cholerae_Vibrio_cholerae_str_BC1071_aa9001859951_C1
Vibrio_coralliilyticus_58_aa16936151_C1
Vibrio_coralliilyticus_OCN014_aa7635352_C1
Vibrio_coralliilyticus_RE22_aa33913751_C1
Vibrio_coralliilyticus_RE98_aa7720651_C1
Vibrio_coralliilyticus_SNUTY_1_aa20739951_C1
Vibrio_fluvialis_12605_aa19529551_C1
Vibrio_fluvialis_AK_1296_A2_1_aa29533751_C1
Vibrio_fluvialis_ATCC_33809_aa15584151_C1
Vibrio_fluvialis_ATCC_33809_aa15584152_C1
Vibrio_furnissii_NCTC_11218_aa1843251_C1
Vibrio_gazogenes_ATCC_43942_aa21965151_C1
Vibrio_harveyi_345_aa28502951_C1
Vibrio_harveyi_ATCC_33843_392_MAV_aa7701152_C1
Vibrio_harveyi_ATCC_43516_aa15584351_C1
Vibrio_harveyi_ATCC_43516_aa15584352_C1
Vibrio_harveyi_QT520_aa19084351_C1
Vibrio_harveyi_QT520_aa19084352_C1
Vibrio_hyugaensis_090810a_aa29066551_C1
Vibrio_mimicus_ATCC_33654_aa15584751_C1
Vibrio_mimicus_ATCC_33654_aa15584752_C1
Vibrio_mimicus_SCCF01_aa17673551_C1
Vibrio_natriegens_CCUG_16371_aa16800451_C1
Vibrio_natriegens_CCUG_16373_aa16800651_C1
Vibrio_natriegens_CCUG_16374_aa16800851_C1
Vibrio_natriegens_NBRC_15636_ATCC_14048_DSM_759_aa14562551_C1
Vibrio_natriegens_NBRC_15636_ATCC_14048_DSM_759_aa16800251_C1
Vibrio_nigripulchritudo_SFn1_aa8012751_C1
Vibrio_owensii_051011B_aa28876551_C1
Vibrio_owensii_XSBZ03_aa20217551_C1
Vibrio_parahaemolyticus_ATCC_17802_aa15584951_C1
Vibrio_parahaemolyticus_FDAARGOS_191_aa20737751_C1
Vibrio_parahaemolyticus_MAVP_R_aa22209852_C1
Vibrio_qinghaiensis_Q67_aa22575451_C1
Vibrio_rotiferianus_B64D1_aa22143951_C1
Vibrio_rumoiensis_FERM_P_14531_aa22180452_C1
Vibrio_scophthalmi_VS_05_aa16878051_C1
Vibrio_scophthalmi_VS_12_aa16854651_C1
Vibrio_shilonii_QT6D1_aa22143451_C1
Vibrio_sp_2521_89_aa22166851_C1
Vibrio_sp_EJY3_aa2413851_C1
Vibrio_sp_Q67_aa22575451_C1
Vibrio_splendidus_BST398_aa33452951_C1
Vibrio_tapetis_subsp_tapetis_Vibrio_tapetis_CECT4600_aa9002330051_C1
Vibrio_tasmaniensis_LGP32_aa914651_C1
Vibrio_tritonius_JCM_16456_aa15479351_C1
Vibrio_tubiashii_ATCC_19109_aa7721051_C1
Vibrio_vulnificus_93U204_aa7466651_C1
Vibrio_vulnificus_ATL_6_1306_aa15585151_C1
Vibrio_vulnificus_ATL_6_1306_aa15585152_C1
Vibrio_vulnificus_CECT_4999_aa22151351_C1
Vibrio_vulnificus_CMCP6_aa397651_C1
Vibrio_vulnificus_Env1_aa30471251_C1
Vibrio_vulnificus_FORC_009_aa14334351_C1
Vibrio_vulnificus_FORC_016_aa16537751_C1
Vibrio_vulnificus_FORC_017_aa16752451_C1
Vibrio_vulnificus_FORC_036_aa21172051_C1
Vibrio_vulnificus_FORC_037_aa22049151_C1
Vibrio_vulnificus_FORC_054_aa28637251_C1
Vibrio_vulnificus_MO6_24_O_aa1865851_C1
Vibrio_vulnificus_NBRC_15645_ATCC_27562_aa22242651_C1
Vibrio_vulnificus_VV2014DJH_aa28504551_C1
Vibrio_vulnificus_YJ016_aa97451_C1

## Sheet: CO_occur
VopQ strains	VopS Strains
Vibrio_alginolyticus_ATCC_33787_aa14697351_C1	Vibrio_alginolyticus_ATCC_33787_aa14697351_C1
Vibrio_alginolyticus_ATCC_33868_aa29535151_C1	Vibrio_alginolyticus_ATCC_33868_aa29535151_C1
Vibrio_alginolyticus_FDAARGOS_114_aa29539751_C1	Vibrio_alginolyticus_FDAARGOS_114_aa29539751_C1
Vibrio_alginolyticus_J207_aa29535351_C1	Vibrio_alginolyticus_J207_aa29535351_C1
Vibrio_alginolyticus_K01M1_aa21195052_C1	Vibrio_alginolyticus_K01M1_aa21195052_C1
Vibrio_alginolyticus_K04M3_aa21491051_C1	Vibrio_alginolyticus_K04M3_aa21491051_C1
Vibrio_alginolyticus_K04M5_aa21195451_C1	Vibrio_alginolyticus_K04M5_aa21195451_C1
Vibrio_alginolyticus_K06K5_aa21195651_C1	Vibrio_alginolyticus_K06K5_aa21195651_C1
Vibrio_alginolyticus_K08M3_aa21490851_C1	Vibrio_alginolyticus_K08M3_aa21490851_C1
Vibrio_alginolyticus_K09K1_aa21490651_C1	Vibrio_alginolyticus_K09K1_aa21490651_C1
Vibrio_alginolyticus_K10K4_aa21195851_C1	Vibrio_alginolyticus_K10K4_aa21195851_C1
Vibrio_alginolyticus_NBRC_15630_ATCC_17749_aa3541752_C1	Vibrio_alginolyticus_NBRC_15630_ATCC_17749_aa3541752_C1
Vibrio_alginolyticus_ZJ_T_aa16797451_C1	Vibrio_alginolyticus_ZJ_T_aa16797451_C1
Vibrio_antiquarius_EX25_aa248251_C1	Vibrio_antiquarius_EX25_aa248251_C1
Vibrio_campbellii_1114GL_aa19910551_C1	Vibrio_campbellii_1114GL_aa19910551_C1
Vibrio_campbellii_151112C_aa28938651_C1	Vibrio_campbellii_151112C_aa28938651_C1
Vibrio_campbellii_20130629003S01_aa21400551_C1	Vibrio_campbellii_20130629003S01_aa21400551_C1
Vibrio_campbellii_ATCC_BAA_1116_aa177051_C1	Vibrio_campbellii_ATCC_BAA_1116_aa177051_C1
Vibrio_campbellii_ATCC_BAA_1116_aa4644351_C1	Vibrio_campbellii_ATCC_BAA_1116_aa4644351_C1
Vibrio_campbellii_BoB_53_aa29064751_C1	Vibrio_campbellii_BoB_53_aa29064751_C1
Vibrio_campbellii_BoB_90_aa29064551_C1	Vibrio_campbellii_BoB_90_aa29064551_C1
	Vibrio_campbellii_CAIM_519_NBRC_15631_ATCC_25920_CAIM_519T_aa21637551_C1
	Vibrio_campbellii_DS40M4_aa33125851_C1
Vibrio_campbellii_LA16_V1_aa21426551_C1	Vibrio_campbellii_LA16_V1_aa21426551_C1
Vibrio_campbellii_LMB29_aa19693251_C1	Vibrio_campbellii_LMB29_aa19693251_C1
Vibrio_diabolicus_FDAARGOS_105_aa29533951_C1	Vibrio_diabolicus_FDAARGOS_105_aa29533951_C1
Vibrio_diabolicus_FDAARGOS_96_aa29533351_C1	Vibrio_diabolicus_FDAARGOS_96_aa29533351_C1
Vibrio_diabolicus_LMG_3418_aa29533551_C1	Vibrio_diabolicus_LMG_3418_aa29533551_C1
Vibrio_harveyi_345_aa28502951_C1
Vibrio_harveyi_ATCC_33843_392_MAV_aa7701152_C1
Vibrio_harveyi_ATCC_43516_aa15584352_C1
Vibrio_harveyi_QT520_aa19084352_C1
Vibrio_jasicida_090810c_aa28876151_C1	Vibrio_jasicida_090810c_aa28876151_C1
Vibrio_parahaemolyticus_10329_aa11881852_C1	Vibrio_parahaemolyticus_10329_aa11881852_C1
Vibrio_parahaemolyticus_1682_aa19511151_C1	Vibrio_parahaemolyticus_1682_aa19511151_C1
Vibrio_parahaemolyticus_20130629002S01_aa30857351_C1	Vibrio_parahaemolyticus_20130629002S01_aa30857351_C1
Vibrio_parahaemolyticus_aa16821751_C1	Vibrio_parahaemolyticus_aa16821751_C1
Vibrio_parahaemolyticus_ATCC_17802_aa15584952_C1	Vibrio_parahaemolyticus_ATCC_17802_aa15584952_C1
Vibrio_parahaemolyticus_BB22OP_aa3284051_C1	Vibrio_parahaemolyticus_BB22OP_aa3284051_C1
Vibrio_parahaemolyticus_CHN25_aa17008351_C1	Vibrio_parahaemolyticus_CHN25_aa17008351_C1
Vibrio_parahaemolyticus_FDAARGOS_191_aa20737752_C1	Vibrio_parahaemolyticus_FDAARGOS_191_aa20737752_C1
Vibrio_parahaemolyticus_FORC_004_aa14334151_C1	Vibrio_parahaemolyticus_FORC_004_aa14334151_C1
Vibrio_parahaemolyticus_FORC_006_aa13047751_C1	Vibrio_parahaemolyticus_FORC_006_aa13047751_C1
Vibrio_parahaemolyticus_FORC_008_aa12443151_C1	Vibrio_parahaemolyticus_FORC_008_aa12443151_C1
Vibrio_parahaemolyticus_FORC_014_aa16360351_C1	Vibrio_parahaemolyticus_FORC_014_aa16360351_C1
Vibrio_parahaemolyticus_FORC_018_aa18870551_C1	Vibrio_parahaemolyticus_FORC_018_aa18870551_C1
Vibrio_parahaemolyticus_FORC_022_aa18795851_C1	Vibrio_parahaemolyticus_FORC_022_aa18795851_C1
Vibrio_parahaemolyticus_FORC_023_aa17586051_C1	Vibrio_parahaemolyticus_FORC_023_aa17586051_C1
Vibrio_parahaemolyticus_HA2_aa25041851_C1	Vibrio_parahaemolyticus_HA2_aa25041851_C1
Vibrio_parahaemolyticus_MAVP_Q_aa22097252_C1	Vibrio_parahaemolyticus_MAVP_Q_aa22097252_C1
Vibrio_parahaemolyticus_MAVP_R_aa22209853_C1	Vibrio_parahaemolyticus_MAVP_R_aa22209853_C1
Vibrio_parahaemolyticus_O1_K33_str_CDC_K4557_aa4304251_C1	Vibrio_parahaemolyticus_O1_K33_str_CDC_K4557_aa4304251_C1
Vibrio_parahaemolyticus_O1_Kuk_str_FDA_R31_aa4304051_C1	Vibrio_parahaemolyticus_O1_Kuk_str_FDA_R31_aa4304051_C1
Vibrio_parahaemolyticus_PB1937_aa33518851_C1	Vibrio_parahaemolyticus_PB1937_aa33518851_C1
Vibrio_parahaemolyticus_R13_aa31193751_C1	Vibrio_parahaemolyticus_R13_aa31193751_C1
Vibrio_parahaemolyticus_R14_aa30768951_C1	Vibrio_parahaemolyticus_R14_aa30768951_C1
Vibrio_parahaemolyticus_RIMD_2210633_O3_K6_substr_RIMD_2210633_aa1960951_C1	Vibrio_parahaemolyticus_RIMD_2210633_O3_K6_substr_RIMD_2210633_aa1960951_C1
Vibrio_parahaemolyticus_S107_1_aa30470851_C1	Vibrio_parahaemolyticus_S107_1_aa30470851_C1
Vibrio_parahaemolyticus_UCM_V493_aa5684951_C1	Vibrio_parahaemolyticus_UCM_V493_aa5684951_C1
Vibrio_tubiashii_ATCC_19109_aa7721051_C1
